# Supplementary material for: Transcription-associated metabolomic profiling reveals the critical role of frost tolerance in wheat
Source: BMC Plant Biol. 2022 Jul 11;22:333. doi: 10.1186/s12870-022-03718-2 (PMC9275158; doi:10.1186/s12870-022-03718-2)
Supplement: Supplementary file 1 — Additional file 1: Table S1. Sequencing output statistics of 12 samples. Table S2. Detailed information of identified differentially expressed genes. Table S3. DEGs identified in all comparison groups. Table S4. GO enrichment analysis of the DEGs. Table S5. KEGG enrichment analysis of the DEGs. Table S6. Significant differences in transcription factors between CK and MU. Table S7. Differentially expressed metabolites identified in all comparison groups. Table S8. Venn diagram of differentially expressed metabolites were found in all comparison groups. Table S9. Significantly differential metabolites and DEGs annotated in phenylpropanoid/flavonoid biosynthesis pathways. Table S10. Significantly differential metabolites and DEGs annotated in sugar and amino acids metabolic pathways. Table S11. Primers of genes used in RT-qPCR. [file 12870_2022_3718_MOESM1_ESM.zip]

Archive with 11 entries (11 files):
- 12870_2022_3718_MOESM1_ESM.xlsx
- 12870_2022_3718_MOESM10_ESM.xlsx
- 12870_2022_3718_MOESM11_ESM.xlsx
- 12870_2022_3718_MOESM2_ESM.xlsx
- 12870_2022_3718_MOESM3_ESM.xlsx
- 12870_2022_3718_MOESM4_ESM.xlsx
- 12870_2022_3718_MOESM5_ESM.xlsx
- 12870_2022_3718_MOESM6_ESM.xlsx
- 12870_2022_3718_MOESM7_ESM.xlsx
- 12870_2022_3718_MOESM8_ESM.xlsx
- 12870_2022_3718_MOESM9_ESM.xlsx
