# Supplementary material for: Transcription-associated metabolomic profiling reveals the critical role of frost tolerance in wheat
Source: BMC Plant Biol. 2022 Jul 11;22:333. doi: 10.1186/s12870-022-03718-2 (PMC9275158; doi:10.1186/s12870-022-03718-2)
Supplement: Supplementary file 1 — Additional file 1: Table S1. Sequencing output statistics of 12 samples. Table S2. Detailed information of identified differentially expressed genes. Table S3. DEGs identified in all comparison groups. Table S4. GO enrichment analysis of the DEGs. Table S5. KEGG enrichment analysis of the DEGs. Table S6. Significant differences in transcription factors between CK and MU. Table S7. Differentially expressed metabolites identified in all comparison groups. Table S8. Venn diagram of differentially expressed metabolites were found in all comparison groups. Table S9. Significantly differential metabolites and DEGs annotated in phenylpropanoid/flavonoid biosynthesis pathways. Table S10. Significantly differential metabolites and DEGs annotated in sugar and amino acids metabolic pathways. Table S11. Primers of genes used in RT-qPCR. [file 12870_2022_3718_MOESM1_ESM.zip › 12870_2022_3718_MOESM1_ESM.xlsx]

## Sheet: Sheet1
	Supplementary Table 1 Sequencing output statistics of 12 samples
	Sample	Raw Reads	Clean Reads	Clean Base(G)	Error Rate(%)	Q20(%)	Q30(%)	GC Content(%)
	CK1-1	100441232	95369206	14.31	0.02	98.27	95.03	56.77
	CK1-2	91276472	86902838	13.04	0.02	98.27	95.08	56.69
	CK1-3	100314148	95540258	14.33	0.02	98.2	94.84	56.67
	CK2-1	93059206	86029506	12.9	0.02	98.28	95.11	54.65
	CK2-2	97142314	90972490	13.65	0.02	98.14	94.71	54.9
	CK2-3	97833508	92460700	13.87	0.02	98.25	95.02	54.95
	MU1-1	88817430	84649212	12.7	0.02	98.24	95.07	56.64
	MU1-2	92893250	87794916	13.17	0.02	98.26	95.08	56.47
	MU1-3	92428436	88105454	13.22	0.02	98.25	95.07	56.71
	MU2-1	92023194	87604446	13.14	0.02	97.98	94.43	54.32
	MU2-2	100643438	95321512	14.3	0.02	98.28	95.13	54.59
	MU2-3	95944628	90730606	13.61	0.02	98.25	94.99	54.54
