# Supplementary material for: Transcription-associated metabolomic profiling reveals the critical role of frost tolerance in wheat
Source: BMC Plant Biol. 2022 Jul 11;22:333. doi: 10.1186/s12870-022-03718-2 (PMC9275158; doi:10.1186/s12870-022-03718-2)
Supplement: Supplementary file 1 — Additional file 1: Table S1. Sequencing output statistics of 12 samples. Table S2. Detailed information of identified differentially expressed genes. Table S3. DEGs identified in all comparison groups. Table S4. GO enrichment analysis of the DEGs. Table S5. KEGG enrichment analysis of the DEGs. Table S6. Significant differences in transcription factors between CK and MU. Table S7. Differentially expressed metabolites identified in all comparison groups. Table S8. Venn diagram of differentially expressed metabolites were found in all comparison groups. Table S9. Significantly differential metabolites and DEGs annotated in phenylpropanoid/flavonoid biosynthesis pathways. Table S10. Significantly differential metabolites and DEGs annotated in sugar and amino acids metabolic pathways. Table S11. Primers of genes used in RT-qPCR. [file 12870_2022_3718_MOESM1_ESM.zip › 12870_2022_3718_MOESM10_ESM.xlsx]

## Sheet: Sheet1
	Supplementary Table 10 Significantly differential metabolites and DEGs annotated in sugar and amino acids metabolic pathways
	Symbol	name	ID	CK1	CK2	MU1	MU2
		D-Sorbitol		41474.3	19760	124430	25847.7
		D-Mannitol		14874	5158.53	32730	7651.33
		D-Glucose		792427	1.90437e+06	622457	932103
		D-Glucose-6P		771530	2706100	1342000	1.48907e+06
		Ribitol		32800	2665.53	73681	5352.5
		Raffinose		126993	210883	75696.3	103604
		Homocysteine		48870	69165	15681.7	9
		p-Coumaroylputrescine		687067	924427	3046000	8.83003e+07
		Feruloylagmatine		327157	999537	1205300	5.20693e+06
		p-Coumaroylagmatine		1.66717e+06	1.07027e+06	1.03694e+06	3.21267e+07
		Proline		546890	837047	173013	944373
		Indole		120480	177007	112417	667733
	GOLS	inositol 3-alpha-galactosyltransferase	TraesCS2B02G112800	90.51	33.2	60.3233	15.39
	RFS	raffinose synthase	TraesCS7A02G236500	2.60333	2.84333	2.81333	6.37667
	RFS	raffinose synthase	TraesCS7B02G035200	5.78	1.07	11.1	3.14
	RFS	raffinose synthase	TraesCS5D02G271300	12.5833	31.0633	4.06333	8.29667
	GLA	alpha-galactosidase	TraesCS5A02G173200	0.64	0.473333	0.47	0.986667
	GLA	alpha-galactosidase	TraesCS1B02G182000	5.01667	4.77333	8.87	14.7533
	SPS	sucrose-phosphate synthase	TraesCS3B02G461800	0.176667	0.326667	0.273333	1.42667
	SPS	sucrose-phosphate synthase	TraesCS3D02G013000	0.85	1.05667	2.21333	8.91333
	SPP	sucrose-6-phosphatase	TraesCS1A02G088600	0.19	0.236667	0.183333	0.54
	SPP	sucrose-7-phosphatase	TraesCS1B02G107600	0.0266667	0.0166667	0.27	0.413333
	cel	endoglucanase	TraesCS7A02G204500	1.53	0.543333	1.20333	0.276667
	xylB	xylulokinase	TraesCS2D02G356100	5.40667	7.2	4.51667	2.77333
	xylB	xylulokinase	TraesCS2D02G511800	3.88	1.99333	1.3	0.78
	xylB	xylulokinase	TraesCS2D02G512100	90.6633	6.61667	15.6867	2.04333
	rbtK	D-ribulokinase	TraesCS1B02G077300	0.866667	0.143333	25.2733	9.44667
	rbtK	D-ribulokinase	TraesCS1B02G142000	0.00333333	0.00666667	0.646667	0.626667
	rbtK	D-ribulokinase	TraesCS1B02G146300	0	0	3.98333	1.70333
	HK	hexokinase	TraesCS3A02G276100	3.74333	6.58333	5.66667	13.5467
	HK	hexokinase	TraesCS3A02G480900	0.813333	1.59	1.39	0.803333
	GPI	glucose-6-phosphate isomerase [EC:5.3.1.9]	TraesCS5A02G247200	0.893333	3.34333	4.16333	13.6433
	cysE	serine O-acetyltransferase	TraesCS4A02G042700	15.27	13.1267	19.4	3.44667
	ahcY	adenosylhomocysteinase	TraesCS2B02G517500	4.22667	29.8867	1.8	9.69667
	ahcY	adenosylhomocysteinase	TraesCS2B02G538600	61.57	0.69	4.24667	0.266667
	ahcY	adenosylhomocysteinase	TraesCS2B02G538700	75.87	4.22667	2.72333	0.706667
	ahcY	adenosylhomocysteinase	TraesCS2B02G538800	372.037	19.4633	23.6967	1.9
	ahcY	adenosylhomocysteinase	TraesCS2B02G553300	4.47667	1.74667	5.18333	4.3
	ahcY	adenosylhomocysteinase	TraesCS2D02G006600	0.00666667	0.0133333	0.573333	1.46
	cysK	cysteine synthase	TraesCS7A02G359800	1.89333	1.73667	2.16333	4.01333
	cysK	cysteine synthase	TraesCS7B02G134600	0.57	3.51333	0.786667	10.2767
	cysK	cysteine synthase	TraesCS7B02G253600	2.78667	1.18	0.393333	2.69667
	pyk	pyruvate kinase	TraesCS3B02G267800	2.64667	14.94	2.32333	7.54
	pyk	pyruvate kinase	TraesCS3B02G320500	3.62333	0.9	0.0766667	0.0833333
	ansA	L-asparaginase	TraesCS2B02G016000	0.0266667	0.0233333	0.773333	0.966667
	GLUL	glutamine synthetase	TraesCS4B02G263300	54.5933	46.2267	54.3733	16.64
	GLUL	glutamine synthetase	TraesCS4D02G232700	0.313333	0.156667	0	0.54
	GLUL	glutamine synthetase	TraesCS4D02G263500	41.71	30.5633	36.6433	9.06333
	proA	glutamate 5-kinase/glutamate-5-semialdehyde dehydrogenase	TraesCS3B02G395900	5.14	14.56	2.58	36.81
	proA	glutamate 5-kinase/glutamate-6-semialdehyde dehydrogenase	TraesCS3A02G363700	2.50667	4.25667	1.98333	8.85333
	proA	glutamate 5-kinase/glutamate-7-semialdehyde dehydrogenase	TraesCS3D02G357200	5.35	6.56667	1.45	19.9033
	POP2	4-aminobutyrate---pyruvate transaminase	TraesCS7A02G334200	1.09	0.553333	3.41667	5.08333
	aroK	shikimate kinase	TraesCS6A02G305400	18.1667	14.3567	37.8067	36.2567
	aroK	shikimate kinase	TraesCS6B02G217200	0.53	3.79667	0.373333	0.99
	ADC	arginine decarboxylase	TraesCS1B02G018200	0	0	1.85333	5.24667
