# Supplementary material for: Transcription-associated metabolomic profiling reveals the critical role of frost tolerance in wheat
Source: BMC Plant Biol. 2022 Jul 11;22:333. doi: 10.1186/s12870-022-03718-2 (PMC9275158; doi:10.1186/s12870-022-03718-2)
Supplement: Supplementary file 1 — Additional file 1: Table S1. Sequencing output statistics of 12 samples. Table S2. Detailed information of identified differentially expressed genes. Table S3. DEGs identified in all comparison groups. Table S4. GO enrichment analysis of the DEGs. Table S5. KEGG enrichment analysis of the DEGs. Table S6. Significant differences in transcription factors between CK and MU. Table S7. Differentially expressed metabolites identified in all comparison groups. Table S8. Venn diagram of differentially expressed metabolites were found in all comparison groups. Table S9. Significantly differential metabolites and DEGs annotated in phenylpropanoid/flavonoid biosynthesis pathways. Table S10. Significantly differential metabolites and DEGs annotated in sugar and amino acids metabolic pathways. Table S11. Primers of genes used in RT-qPCR. [file 12870_2022_3718_MOESM1_ESM.zip › 12870_2022_3718_MOESM11_ESM.xlsx]

## Sheet: Sheet1
	Supplementary Table 11 Primers of genes used in RT-qPCR
	Gene ID	Forward primer sequence	Reverse primer sequence
	TraesCS3B02G144800	CCACCGAAACAGGAACACAATGGC	AAGCACTGTGCATCGTCCATTGCC
	TraesCS2B02G482600	AAGGCGTTGGACTTGCCTTTG	AATAGCAGGGATCCCAGGAAGC
	TraesCS4A02G455000	AGTACCTTGACGGCGCATTTCC	ACGAGAGGGAAGGGAACAAACC
	TraesCS3D02G185000	AAAGAACAAAGGATCCCGAGTGAA	AGTGGCACATCCCAGTAAGGAC
	TraesCS1B02G018200	GCAAGAGATAGACGTGGTGTCC	CGGAGGATCATTGGGAACTGAAC
	TraesCS3A02G124800	CTTCATCACCACACCAGTGAATGC	TGGATCATGTCCAGGTTCTCACAC
	TraesCS1B02G355200	TACAAGAACGTCCTATCGCACACC	TGACCATGGCCTTCTCGAATCTG
	TraesCSU02G166000	TTCAACCGCTGGGCACAGATACTC	TTTCTCTCTCGCGGCTCGTTGATG
	TraesCS2A02G460800	CACAAGCTAGACAATCTCCTCA	GCCTAGAAGTGTAAAGTCACGA
	TraesCS3A02G180200	ACAACGAGACCAACATCAACACC	AGTAGGAGTTGTCGAACGCATTG
	TraesCS7B02G310900	TGCCAGGTTGAAGAAACTGCATC	AGCAGGTCCTTACCTTCCTTCTC
	TraesCS7A02G034500	TGCATCGGCATTCTCAATATGGC	AAGGTCTCCTCCACTGTATCGG
