# Supplementary material for: Transcription-associated metabolomic profiling reveals the critical role of frost tolerance in wheat
Source: BMC Plant Biol. 2022 Jul 11;22:333. doi: 10.1186/s12870-022-03718-2 (PMC9275158; doi:10.1186/s12870-022-03718-2)
Supplement: Supplementary file 1 — Additional file 1: Table S1. Sequencing output statistics of 12 samples. Table S2. Detailed information of identified differentially expressed genes. Table S3. DEGs identified in all comparison groups. Table S4. GO enrichment analysis of the DEGs. Table S5. KEGG enrichment analysis of the DEGs. Table S6. Significant differences in transcription factors between CK and MU. Table S7. Differentially expressed metabolites identified in all comparison groups. Table S8. Venn diagram of differentially expressed metabolites were found in all comparison groups. Table S9. Significantly differential metabolites and DEGs annotated in phenylpropanoid/flavonoid biosynthesis pathways. Table S10. Significantly differential metabolites and DEGs annotated in sugar and amino acids metabolic pathways. Table S11. Primers of genes used in RT-qPCR. [file 12870_2022_3718_MOESM1_ESM.zip › 12870_2022_3718_MOESM2_ESM.xlsx]

## Sheet: Sheet1
	Supplementary Table 2 Detailed information of identified differentially expressed genes.
	ID	CK1-1_fpkm	CK1-2_fpkm	CK1-3_fpkm	CK2-1_fpkm	CK2-2_fpkm	CK2-3_fpkm	MU1-1_fpkm	MU1-2_fpkm	MU1-3_fpkm	MU2-1_fpkm	MU2-2_fpkm	MU2-3_fpkm	CK1-1_count	CK1-2_count	CK1-3_count	CK2-1_count	CK2-2_count	CK2-3_count	MU1-1_count	MU1-2_count	MU1-3_count	MU2-1_count	MU2-2_count	MU2-3_count	chr	start	end	strand	gene_name	gene_description	KEGG	NR	Swissprot	Tremble	KOG	GO	Pfam
	gene:ENSRNA050007960	0.97	1.25	1.15	0	0.4	0	0	0	0	0	0	0	5	6	6	0	2	0	0	0	0	0	0	0	--	--	--	--	--	--	--
	gene:ENSRNA050007962	1.36	0.63	3.08	0	0	0	0	0.84	0	0	0.38	0	7	3	16	0	0	0	0	4	0	0	2	0	--	--	--	--	--	--	--
	gene:ENSRNA050008037	4.65	4.39	4.04	1.06	2.19	6.06	0	0	0	0	0	0	24	21	21	5	11	31	0	0	0	0	0	0	--	--	--	--	--	--	--
	gene:ENSRNA050008040	2.32	0.84	5	0	0.8	1.76	0	0	0	0	0	0	12	4	26	0	4	9	0	0	0	0	0	0	--	--	--	--	--	--	--
	gene:ENSRNA050008045	1.16	1.67	2.31	0	0	0	0	0	0	0	0	0	6	8	12	0	0	0	0	0	0	0	0	0	--	--	--	--	--	--	--
	gene:ENSRNA050008047	1.36	0.63	0.38	0	0	0	0	0	0	0	0	0	7	3	2	0	0	0	0	0	0	0	0	0	--	--	--	--	--	--	--
	gene:ENSRNA050008097	1.53	0.83	0.19	0.84	0	0	0.63	1.44	2.66	0	0	0	8	4	1	4	0	0	3	7	13	0	0	0	--	--	--	--	--	--	--
	gene:ENSRNA050009048	3.48	5.44	5.19	1.06	1.79	0.98	0	0	0	0	0	0	18	26	27	5	9	5	0	0	0	0	0	0	--	--	--	--	--	--	--
	gene:ENSRNA050009156	0	0.2	0	0	1.15	0	0.82	0.8	0.6	0	0	0	0	1	0	0	6	0	4	4	3	0	0	0	--	--	--	--	--	--	--
	gene:ENSRNA050009328	32.46	30.94	37.93	6.07	6.68	5.6	0.42	0.21	0.2	0.61	0.19	0	170	150	200	29	34	29	2	1	1	3	1	0	--	--	--	--	--	--	--
	gene:ENSRNA050010275	4.26	4.39	3.85	0.42	0.8	0.59	4.93	2.72	4.56	0.62	1.14	4.21	22	21	20	2	4	3	23	13	22	3	6	21	--	--	--	--	--	--	--
	gene:ENSRNA050010481	0	0	0	0.84	1.37	0	0	0	0	3.67	3.19	2.57	0	0	0	4	7	0	0	0	0	18	17	13	--	--	--	--	--	--	--
	gene:ENSRNA050010627	0.39	0	0.19	2.8	1.41	1.39	0	0	0	4.19	1.35	1.63	2	0	1	13	7	7	0	0	0	20	7	8	--	--	--	--	--	--	--
	gene:ENSRNA050011063	0	0	0	0.21	1.19	1.17	0	0	0	2.07	2.28	1.2	0	0	0	1	6	6	0	0	0	10	12	6	--	--	--	--	--	--	--
	gene:ENSRNA050013825	0.07	0.15	0.15	0.19	0.13	0.15	0.28	0.34	0.59	0.28	0.29	0.4	9	18	20	22	16	19	33	41	71	34	38	50	--	--	--	--	--	--	--
	gene:ENSRNA050013832	0.67	1.24	0.7	1.03	0.48	0.52	1.02	1.4	1.69	0.74	0.69	1.13	87	149	91	122	61	67	120	168	205	90	91	142	--	--	--	--	--	--	--
	gene:ENSRNA050013836	0.28	0.69	0.37	0.57	0.38	0.44	0.44	0.78	0.92	0.28	0.51	0.76	37	83	49	67	48	56	51	94	111	34	68	95	--	--	--	--	--	--	--
	gene:ENSRNA050013837	0.61	1.01	0.67	1.33	0.38	0.68	0.74	0.91	1.42	0.28	0.63	0.47	79	122	87	158	48	88	87	109	172	34	84	59	--	--	--	--	--	--	--
	gene:ENSRNA050013838	1.03	1.68	1.09	1.5	0.48	0.96	1.44	1.75	2.65	1.01	1.11	1.33	133	201	142	177	60	123	168	210	320	122	146	166	--	--	--	--	--	--	--
	gene:ENSRNA050013839	0.4	0.45	0.41	0.58	0.25	0.53	0.39	0.59	0.81	0.26	0.3	0.69	52	54	53	69	31	68	46	71	98	32	40	86	--	--	--	--	--	--	--
	gene:ENSRNA050013841	0.95	1.34	0.8	1.06	0.77	0.75	0.9	1.57	1.7	0.67	1.17	1.18	124	161	104	125	97	97	105	189	206	81	155	148	--	--	--	--	--	--	--
	gene:ENSRNA050013842	0.94	1.42	0.47	0.81	0.58	0.77	0.92	1.5	1.89	0.9	0.91	1.27	122	171	61	96	73	99	108	181	229	109	120	159	--	--	--	--	--	--	--
	gene:ENSRNA050013844	0.41	0.57	0.34	0.37	0.29	0.28	0.44	0.54	0.61	0.34	0.53	0.64	53	68	45	44	36	36	52	65	74	41	70	80	--	--	--	--	--	--	--
	gene:ENSRNA050013846	0.17	0.41	0.31	0.43	0.27	0.19	0.37	0.52	0.68	0.27	0.34	0.4	22	49	41	51	34	25	43	62	83	33	45	50	--	--	--	--	--	--	--
	gene:ENSRNA050013847	0.57	0.9	0.42	0.41	0.35	0.47	0.78	1.2	1.09	0.39	0.82	0.99	74	108	55	48	44	61	91	144	132	48	108	124	--	--	--	--	--	--	--
	gene:ENSRNA050013848	0.66	0.69	0.47	0.54	0.52	0.37	0.67	0.91	1.1	0.53	0.65	0.55	86	83	61	64	66	47	78	110	133	65	86	69	--	--	--	--	--	--	--
	gene:ENSRNA050013849	0.55	0.59	0.33	0.45	0.19	0.49	0.42	0.81	1.09	0.49	0.36	0.8	72	71	43	53	24	63	49	98	132	60	48	101	--	--	--	--	--	--	--
	gene:ENSRNA050013850	1.06	1.3	0.99	0.84	0.59	1.53	1.08	1.74	2.04	0.83	0.95	1.24	137	156	130	100	74	196	127	209	247	101	125	155	--	--	--	--	--	--	--
	gene:ENSRNA050013852	0.65	1.02	0.72	0.87	0.56	0.49	0.71	1.46	1.5	0.48	0.69	0.9	84	123	94	103	71	63	83	175	182	58	91	113	--	--	--	--	--	--	--
	gene:ENSRNA050013853	0.12	0.44	0.25	0.19	0.24	0.19	0.33	0.42	0.61	0.24	0.17	0.37	16	53	33	22	30	24	39	51	74	29	23	47	--	--	--	--	--	--	--
	gene:ENSRNA050013854	0.23	0.57	0.27	0.28	0.22	0.27	0.4	0.46	0.33	0.19	0.32	0.33	30	68	35	33	28	34	46	55	40	23	42	41	--	--	--	--	--	--	--
	gene:ENSRNA050013857	0.13	0.19	0.13	0.24	0.1	0.16	0.24	0.3	0.44	0.2	0.2	0.26	17	23	17	29	12	20	28	36	53	24	26	32	--	--	--	--	--	--	--
	gene:ENSRNA050013859	0.45	0.46	0.5	0.69	0.49	0.41	0.56	0.71	0.97	0.44	0.45	0.52	59	55	66	82	62	53	66	85	118	54	59	65	--	--	--	--	--	--	--
	gene:ENSRNA050013860	0.35	0.35	0.35	0.42	0.32	0.3	0.81	0.57	0.78	0.53	0.52	0.48	45	42	46	50	40	38	95	68	94	65	69	60	--	--	--	--	--	--	--
	gene:ENSRNA050013862	0.25	0.38	0.26	0.51	0.36	0.22	0.42	0.59	0.69	0.3	0.23	0.36	33	46	34	61	46	28	49	71	84	36	31	45	--	--	--	--	--	--	--
	gene:ENSRNA050013863	0.58	0.88	0.5	0.77	0.4	0.51	0.75	0.96	0.82	0.53	0.64	0.59	76	106	65	91	50	65	88	116	100	64	85	74	--	--	--	--	--	--	--
	gene:ENSRNA050013864	0.43	0.8	0.53	0.56	0.5	0.71	0.73	1.34	1.55	0.61	0.69	1.16	56	96	69	66	63	91	86	161	188	74	91	146	--	--	--	--	--	--	--
	gene:ENSRNA050013866	0.18	0.31	0.21	0.3	0.07	0.21	0.32	0.41	0.54	0.1	0.27	0.41	24	37	28	36	9	27	37	49	66	12	36	51	--	--	--	--	--	--	--
	gene:ENSRNA050013868	0.24	0.38	0.24	0.24	0.26	0.23	0.28	0.57	0.52	0.22	0.42	0.3	31	46	31	29	33	29	33	69	63	27	55	38	--	--	--	--	--	--	--
	gene:ENSRNA050013869	0.36	0.71	0.62	0.7	0.25	0.23	0.79	0.88	1.68	0.53	0.36	0.45	47	85	81	83	32	30	93	106	203	65	47	57	--	--	--	--	--	--	--
	gene:ENSRNA050013885	0.77	0.77	0.87	0.77	0.17	0.61	0.9	0.95	0.84	0.58	1.69	0.97	95	88	108	86	20	74	100	108	97	67	212	116	--	--	--	--	--	--	--
	gene:ENSRNA050013941	0.12	0.26	0	0.66	0.75	0.73	0	0	0	0	0	0	1	2	0	5	6	6	0	0	0	0	0	0	--	--	--	--	--	--	--
	gene:ENSRNA050013959	1.05	1.04	0.82	4.91	4.04	2.03	1.01	1.68	1.18	0.73	0.9	1.89	23	21	18	98	86	44	20	34	24	15	20	40	--	--	--	--	--	--	--
	gene:ENSRNA050014048	0.35	0.63	0.47	2.18	3.74	3.2	0.78	0.25	0.63	0.5	2.3	1.58	3	5	4	17	31	27	6	2	5	4	20	13	--	--	--	--	--	--	--
	gene:ENSRNA050014050	0.12	0.25	0	1.28	0.96	0.83	0	0	0	0	0	0	1	2	0	10	8	7	0	0	0	0	0	0	--	--	--	--	--	--	--
	gene:ENSRNA050014051	0.12	0	0	3.21	1.81	1.18	0	0.51	0.13	1.62	0.81	1.33	1	0	0	25	15	10	0	4	1	13	7	11	--	--	--	--	--	--	--
	gene:ENSRNA050014052	0.3	0	0.6	2.3	6.63	6.66	0.33	0.49	1.61	7.04	4.56	5.43	2	0	4	14	43	44	2	3	10	44	31	35	--	--	--	--	--	--	--
	gene:ENSRNA050014054	0	0.63	0.35	2.44	2.29	2.13	0	1.26	1	2.75	3.8	2.3	0	5	3	19	19	18	0	10	8	22	33	19	--	--	--	--	--	--	--
	gene:ENSRNA050014059	0.15	1.27	2.91	3.7	2.41	4.74	0.33	0.16	0.79	6.58	8.07	2.28	1	8	20	23	16	32	2	1	5	42	56	15	--	--	--	--	--	--	--
	gene:ENSRNA050014065	4.36	6.44	5.5	4.55	3.28	3.76	5.42	4.37	2.96	3.75	2.82	4.96	41	56	52	39	30	35	46	38	26	33	27	45	--	--	--	--	--	--	--
	gene:ENSRNA050014478	0.18	0.06	0.06	0.14	0.07	0.37	0.09	0.39	0.27	0.34	0.51	0.79	19	6	7	14	7	40	9	39	27	35	56	83	--	--	--	--	--	--	--
	gene:ENSRNA050014871	0.08	0.19	0.05	0.11	0.06	0.11	0.49	0.61	0.71	0.18	0.4	0.61	11	23	6	13	7	14	57	73	86	22	53	77	--	--	--	--	--	--	--
	gene:ENSRNA050014873	0.11	0.24	0.16	0.15	0.08	0.11	2.01	1.53	1.57	0.11	0.22	0.45	14	27	20	17	10	14	224	175	181	13	28	54	--	--	--	--	--	--	--
	gene:ENSRNA050015100	0.15	0	0	2.28	0.61	2.25	0.49	0	0	1.11	0	0.15	1	0	0	14	4	15	3	0	0	7	0	1	--	--	--	--	--	--	--
	gene:ENSRNA050015109	0.03	0.04	0.05	0.38	0.03	0	0.52	0.82	1.16	0.74	1.01	1	2	3	4	25	2	0	34	55	78	50	74	70	--	--	--	--	--	--	--
	gene:ENSRNA050015111	0.74	0.23	0.07	0.16	0	0.07	0	0	0	0.04	0.21	0.22	21	6	2	4	0	2	0	0	0	1	6	6	--	--	--	--	--	--	--
	gene:ENSRNA050015209	0	0.16	0.15	0	0	0	1.66	0.97	0	0	0	0	0	1	1	0	0	0	10	6	0	0	0	0	--	--	--	--	--	--	--
	gene:ENSRNA050015585	0	0	0	0.42	0.4	1.39	0	0	0	0	0	0.23	0	0	0	7	7	25	0	0	0	0	0	4	--	--	--	--	--	--	--
	gene:ENSRNA050015591	0	0	0	1.61	1.51	0.74	0	0	0	0	0	0	0	0	0	12	12	6	0	0	0	0	0	0	--	--	--	--	--	--	--
	gene:ENSRNA050015598	0	0.17	0	2.28	0.82	0.81	0	0.17	0	1.37	2.2	1.33	0	1	0	13	5	5	0	1	0	8	14	8	--	--	--	--	--	--	--
	gene:ENSRNA050015634	0	0.14	0	0	0	0	0.84	0.27	0.54	0	0	0	0	1	0	0	0	0	6	2	4	0	0	0	--	--	--	--	--	--	--
	gene:ENSRNA050015653	0.06	0.05	0	0.68	0.36	0.41	0.1	0.13	0.15	0.03	0	0.06	4	3	0	41	23	27	6	8	9	2	0	4	--	--	--	--	--	--	--
	gene:ENSRNA050015654	5.46	3.26	4.85	0	1.92	1.16	3.98	1.71	5.08	3.37	3.53	1.34	38	21	34	0	13	8	25	11	33	22	25	9	--	--	--	--	--	--	--
	gene:ENSRNA050015660	3.85	0.87	1.91	0.7	0.16	0.65	2.66	1.38	3.26	2.22	1.57	1.49	24	5	12	4	1	4	15	8	19	13	10	9	--	--	--	--	--	--	--
	gene:ENSRNA050015662	1.28	2.42	3.34	23.2	23.4	22.18	4.26	5.71	6.35	14.87	13.53	18.24	8	14	21	132	142	137	24	33	37	87	86	110	--	--	--	--	--	--	--
	gene:ENSRNA050015671	0.51	0.77	0.52	0.34	0.33	0.49	0.43	0.79	0.87	0.3	0.46	0.65	66	93	68	40	42	63	51	95	106	37	61	81	--	--	--	--	--	--	--
	gene:ENSRNA050015672	0.41	0.57	0.5	0.56	0.26	0.43	0.57	0.76	0.93	0.68	0.94	0.93	53	68	65	66	33	55	67	92	113	83	124	117	--	--	--	--	--	--	--
	gene:ENSRNA050015976	0.3	0.2	0.28	0.25	0.25	0.28	0.42	0.6	0.63	0.33	0.36	0.26	26	16	24	20	21	24	33	48	51	27	32	22	--	--	--	--	--	--	--
	gene:ENSRNA050015977	0.95	1.24	0.38	0.97	0.46	0.41	1.1	1.89	2.14	0.34	1.47	1.27	47	57	19	44	22	20	49	87	99	16	74	61	--	--	--	--	--	--	--
	gene:ENSRNA050015984	3.76	3.33	3.62	3.88	2.29	4.9	3.28	6.65	7.21	6.93	7.89	10.21	132	108	128	124	78	170	104	216	236	228	282	346	--	--	--	--	--	--	--
	gene:ENSRNA050015988	0.75	0.84	0.8	0.46	0.6	0.45	0.92	1.08	1.22	0.3	0.33	1.03	27	28	29	15	21	16	30	36	41	10	12	36	--	--	--	--	--	--	--
	gene:ENSRNA050016007	0.78	0.38	0.28	0.58	0.58	1.65	0.28	0.11	0.23	0.23	0.14	0.15	22	10	8	15	16	46	7	3	6	6	4	4	--	--	--	--	--	--	--
	gene:ENSRNA050016015	0	0	0	0.28	0.09	0.09	0.58	1.22	1.3	0	0.17	0.18	0	0	0	3	1	1	6	13	14	0	2	2	--	--	--	--	--	--	--
	gene:ENSRNA050016016	0.09	0.65	0.95	0	0.18	0.17	1.06	0.84	1.58	0.18	0	0.18	1	7	11	0	2	2	11	9	17	2	0	2	--	--	--	--	--	--	--
	gene:ENSRNA050016018	0	0	0	0	0	0	1.73	1.68	2.41	0.18	0.51	0.72	0	0	0	0	0	0	18	18	26	2	6	8	--	--	--	--	--	--	--
	gene:ENSRNA050016249	1.82	3.23	3.05	5.46	1.56	0.79	2.64	5.84	9.6	0.42	1.49	4.48	42	69	71	115	35	18	55	125	207	9	35	100	--	--	--	--	--	--	--
	gene:ENSRNA050016258	1.34	0.72	1.33	0.61	0.11	1.35	1.85	2.29	2.39	0.48	1.53	0.58	12	6	12	5	1	12	15	19	20	4	14	5	--	--	--	--	--	--	--
	gene:ENSRNA050016275	1.35	3.65	1.21	0.45	0.7	1.23	2.25	1.32	3.63	1.01	0.53	1.26	10	25	9	3	5	9	15	9	25	7	4	9	--	--	--	--	--	--	--
	gene:ENSRNA050016282	1.45	0	1.08	0	0	0	1.48	0.65	2.08	0.65	0	0.75	12	0	9	0	0	0	11	5	16	5	0	6	--	--	--	--	--	--	--
	gene:ENSRNA050016304	1.29	2.52	1.45	2.28	2.04	2.65	7.29	10.9	14.12	5.05	9.09	10.82	168	303	190	270	258	341	855	1312	1712	615	1202	1358	--	--	--	--	--	--	--
	gene:ENSRNA050016387	2.68	2.34	2.22	2.76	1.57	1.77	3.37	3.81	4.72	0.99	1.72	2.32	116	94	97	109	66	76	132	153	191	40	76	97	--	--	--	--	--	--	--
	gene:ENSRNA050016398	3.02	2.68	1.93	1.91	0.76	3.18	0.07	0.29	0.22	0.21	0.26	0.97	45	37	29	26	11	47	1	4	3	3	4	14	--	--	--	--	--	--	--
	gene:ENSRNA050016400	0.04	0.08	0.14	0.08	0.07	0.22	1.96	2.76	3.19	4.77	5.92	8.7	1	2	4	2	2	6	50	72	84	126	170	237	--	--	--	--	--	--	--
	gene:ENSRNA050016549	1.22	1.45	1.15	1.48	1.2	0.87	1.66	2.04	2.87	0.95	1.07	1.78	158	174	150	175	151	112	195	246	348	116	141	224	--	--	--	--	--	--	--
	gene:ENSRNA050016550	0.39	0.44	0.32	0.16	0.2	0.22	0.27	0.49	0.46	0.31	0.29	0.34	49	52	41	19	25	27	31	58	54	37	38	42	--	--	--	--	--	--	--
	gene:ENSRNA050016674	1.03	0.93	1.54	0.38	0	0.52	1.72	2.97	1.11	0.73	0	0.18	6	5	9	2	0	3	9	16	6	4	0	1	--	--	--	--	--	--	--
	gene:ENSRNA050016680	33.69	32.21	30.8	45.13	59.27	56.79	20.15	22.86	22.37	16.62	19.84	15.59	452	400	416	552	773	754	244	284	280	209	271	202	--	--	--	--	--	--	--
	gene:ENSRNA050016684	0.26	0.33	0.13	0.16	0.03	0.19	0.26	0.5	0.68	0.21	0.32	0.29	34	40	17	19	4	25	30	60	83	26	42	37	--	--	--	--	--	--	--
	gene:ENSRNA050016685	0.29	0.48	0.25	0.5	0.14	0.23	0.57	0.75	1.2	0.36	0.7	0.49	38	58	33	59	18	29	67	90	145	44	92	62	--	--	--	--	--	--	--
	gene:ENSRNA050016686	0.16	0.2	0.11	0.13	0.09	0.07	0.28	0.32	0.27	0.07	0.09	0.12	7	8	5	5	4	3	11	13	11	3	4	5	--	--	--	--	--	--	--
	gene:ENSRNA050016783	0.24	0.4	0.35	0.79	0.17	0.35	0.43	0.63	0.62	0.25	0.26	0.56	31	48	46	94	22	45	50	76	75	31	34	70	--	--	--	--	--	--	--
	gene:ENSRNA050016807	1.66	2.27	1.48	2.44	1	1.6	2.3	2.97	4.85	1.2	2.08	2.51	343	433	308	460	200	327	428	567	934	232	437	501	--	--	--	--	--	--	--
	gene:ENSRNA050017194	0.16	0.36	0.12	0	0	0	0.27	0.31	0.29	0.13	0.2	0.21	8	16	6	0	0	0	12	14	13	6	10	10	--	--	--	--	--	--	--
	gene:ENSRNA050017254	6.13	3.91	7.06	0.46	0.14	1.13	0.31	1.96	1.79	0.15	0	0	44	26	51	3	1	8	2	13	12	1	0	0	--	--	--	--	--	--	--
	gene:ENSRNA050017255	11.62	2.95	4.75	0.3	1.12	0.69	1.51	0.89	0.29	0.29	0.54	0.14	85	20	35	2	8	5	10	6	2	2	4	1	--	--	--	--	--	--	--
	gene:ENSRNA050017269	0.11	0.12	0.06	5.36	8.4	3.25	0.12	0.06	0	0.36	0.05	0.17	2	2	1	88	147	58	2	1	0	6	1	3	--	--	--	--	--	--	--
	gene:ENSRNA050017608	0	0	0	0	0	0	2.23	3.88	3.23	10.73	16.51	11.6	0	0	0	0	0	0	14	25	21	70	117	78	--	--	--	--	--	--	--
	gene:ENSRNA050017609	0	0	0	0	0	0	2.35	0.57	1.51	6.4	3.47	5.3	0	0	0	0	0	0	12	3	8	34	20	29	--	--	--	--	--	--	--
	gene:ENSRNA050017611	2.18	0.78	4.76	0	0.6	0	0.8	2.19	4.36	0.31	1.14	0.75	15	5	33	0	4	0	5	14	28	2	8	5	--	--	--	--	--	--	--
	gene:ENSRNA050017612	1.74	0.63	2.74	0.32	0	0	2.09	1.1	1.09	0.31	0.57	0	12	4	19	2	0	0	13	7	7	2	4	0	--	--	--	--	--	--	--
	gene:ENSRNA050017614	0.15	1.1	0.14	0.32	0.3	0	0.64	1.25	0.62	0	0	0	1	7	1	2	2	0	4	8	4	0	0	0	--	--	--	--	--	--	--
	gene:ENSRNA050017618	1.44	1.21	2.07	1.23	2.64	0.65	1.42	3.98	3.61	0	1.89	1	9	7	13	7	16	4	8	23	21	0	12	6	--	--	--	--	--	--	--
	gene:ENSRNA050017619	5.35	2.8	3.38	34.67	37.01	39.64	6.46	5.08	3.65	33.55	28.49	28.52	33	16	21	195	222	242	36	29	21	194	179	170	--	--	--	--	--	--	--
	gene:ENSRNA050017622	0.64	0	0.64	0.18	0	0.16	0.18	2.08	2.23	0.34	0	0	4	0	4	1	0	1	1	12	13	2	0	0	--	--	--	--	--	--	--
	gene:ENSRNA050017633	2.14	2.14	1.94	1.57	0.43	1.82	3.61	3.1	4.03	3.09	3.56	3.19	82	76	75	55	16	69	125	110	144	111	139	118	--	--	--	--	--	--	--
	gene:ENSRNA050017634	0	0.13	0.12	2.68	1.26	3.09	0.81	0.4	0.92	0.65	0.48	0.25	0	1	1	20	10	25	6	3	7	5	4	2	--	--	--	--	--	--	--
	gene:ENSRNA050017673	0.34	1.7	1.23	0.25	0.46	0.34	0.75	1.46	2.05	0.12	0	0	3	14	11	2	4	3	6	12	17	1	0	0	--	--	--	--	--	--	--
	gene:ENSRNA050017675	0.73	0	0.29	0	0	0.15	0.64	1.1	0.31	0	0	0	5	0	2	0	0	1	4	7	2	0	0	0	--	--	--	--	--	--	--
	gene:ENSRNA050017680	0.73	0.13	2.89	0	0	1.96	0.67	0.52	3.64	0	0	0	6	1	24	0	0	16	5	4	28	0	0	0	--	--	--	--	--	--	--
	gene:ENSRNA050017683	1.31	3.37	1.14	1.62	0.34	1.33	0.91	0.89	4.57	0.17	0	0.34	8	19	7	9	2	8	5	5	26	1	0	2	--	--	--	--	--	--	--
	gene:ENSRNA050017740	0.46	0.4	0.37	0	0	0	0	0	0	0	0	0	5	4	4	0	0	0	0	0	0	0	0	0	--	--	--	--	--	--	--
	gene:ENSRNA050018651	0.3	0.56	0.35	0.32	0.12	0.28	0.27	0.63	0.68	0.27	0.32	0.35	24	41	28	23	9	22	19	46	50	20	26	27	--	--	--	--	--	--	--
	gene:ENSRNA050018654	0.97	1.45	0.55	0.81	0.66	1.03	1.38	2.32	2.28	0.89	1.52	1.74	42	58	24	32	28	44	54	93	92	36	67	73	--	--	--	--	--	--	--
	gene:ENSRNA050018668	0	0	0	0.05	0	0.05	32.11	52.3	59.64	65.97	90.95	118.33	0	0	0	1	0	1	578	966	1110	1233	1847	2280	--	--	--	--	--	--	--
	gene:ENSRNA050018831	0	0.18	0	0	0.53	0	0.38	0	1.01	0	0	0	0	2	0	0	6	0	4	0	11	0	0	0	--	--	--	--	--	--	--
	gene:ENSRNA050018883	0.29	1.73	1.01	0	0	0	4.83	0.47	1.56	0	0	0	2	11	7	0	0	0	30	3	10	0	0	0	--	--	--	--	--	--	--
	gene:ENSRNA050018885	0.3	0	0	0	0	0.15	0	0.64	0	0.63	2.04	1.69	2	0	0	0	0	1	0	4	0	4	14	11	--	--	--	--	--	--	--
	gene:ENSRNA050018888	1.63	0.32	0.44	0	0	0	0.99	1.44	0.16	0	0	0	11	2	3	0	0	0	6	9	1	0	0	0	--	--	--	--	--	--	--
	gene:ENSRNA050018889	1.02	0.94	0.14	0	0	0	2.09	2.04	1.24	0	0.14	0	7	6	1	0	0	0	13	13	8	0	1	0	--	--	--	--	--	--	--
	gene:ENSRNA050018890	0.3	0	0	0	0	0	1.48	0.8	0	0	0	0	2	0	0	0	0	0	9	5	0	0	0	0	--	--	--	--	--	--	--
	gene:ENSRNA050018892	1.38	0.37	0.34	0	0	0	0	0.93	0	0	0	0	8	2	2	0	0	0	0	5	0	0	0	0	--	--	--	--	--	--	--
	gene:ENSRNA050018893	0	0	0.17	0	0	0	0.74	0.18	1.26	0	0	0	0	0	1	0	0	0	4	1	7	0	0	0	--	--	--	--	--	--	--
	gene:ENSRNA050018894	0	0	0	0	0	0	1.42	1.04	1.55	0	0	0	0	0	0	0	0	0	8	6	9	0	0	0	--	--	--	--	--	--	--
	gene:ENSRNA050018897	0.7	0.45	0.55	0	0	0	0.46	0	1.05	0	0	0	5	3	4	0	0	0	3	0	7	0	0	0	--	--	--	--	--	--	--
	gene:ENSRNA050018898	0.32	0.35	0.8	0	0	0	1.44	2.63	2.26	0.69	2.55	4.19	2	2	5	0	0	0	8	15	13	4	16	25	--	--	--	--	--	--	--
	gene:ENSRNA050018900	0	0.32	0.6	0	0	0	0.83	0	1.93	0	0	0	0	2	4	0	0	0	5	0	12	0	0	0	--	--	--	--	--	--	--
	gene:ENSRNA050018901	0.19	0.41	0.75	0	0.19	0	0.83	1.02	1.72	0	0	0	2	4	8	0	2	0	8	10	17	0	0	0	--	--	--	--	--	--	--
	gene:ENSRNA050018910	0.41	1.29	0.75	1.16	0.49	0.55	0.78	1.83	2.53	0.63	0.83	0.95	33	95	60	84	38	43	56	135	188	47	67	73	--	--	--	--	--	--	--
	gene:ENSRNA050018911	0.44	0.58	0.19	0.54	0.23	0.43	0.31	0.86	1.36	0.13	0.44	0.64	35	43	15	39	18	34	22	63	101	10	36	49	--	--	--	--	--	--	--
	gene:ENSRNA050018915	1.62	0.97	0.83	1.52	0.59	1.05	1.23	2.27	2.7	1.35	1.25	1.07	70	39	36	60	25	45	48	91	109	55	55	45	--	--	--	--	--	--	--
	gene:ENSRNA050018923	0.72	0.78	0.6	0.79	0.88	1.48	1.16	1.1	2.02	0.94	0.27	0.72	26	26	22	26	31	53	38	37	68	32	10	25	--	--	--	--	--	--	--
	gene:ENSRNA050018930	0.27	0.17	0.11	0.09	0.05	0.03	0.15	0.17	0.37	0.48	0.52	0.41	10	6	4	3	2	1	5	6	13	17	20	15	--	--	--	--	--	--	--
	gene:ENSRNA050018932	0.35	0.32	0.2	2.69	0.21	0.3	0.78	2.44	1.34	1.02	2.76	1.19	7	6	4	49	4	6	14	45	25	19	56	23	--	--	--	--	--	--	--
	gene:ENSRNA050018942	1.01	1.42	1.3	0.98	0.74	1.02	4.49	6.37	8.11	1.84	3.04	3.27	17	22	22	15	12	17	68	99	127	29	52	53	--	--	--	--	--	--	--
	gene:ENSRNA050018946	0	0	0	0	0	0	4.8	8.13	3.8	0.83	0.68	0.54	0	0	0	0	0	0	50	87	41	9	8	6	--	--	--	--	--	--	--
	gene:ENSRNA050019085	3.11	4.97	3.76	2.82	1.95	2.32	3.45	3.65	4.86	3.68	2.79	4.83	46	68	56	38	28	34	46	50	67	51	42	69	--	--	--	--	--	--	--
	gene:ENSRNA050019119	0	0	0	0	0	0	1.99	1.32	1.4	0.17	0.08	0.59	0	0	0	0	0	0	22	15	16	2	1	7	--	--	--	--	--	--	--
	gene:ENSRNA050019260	0.42	0.45	0.26	0.75	0.16	0.29	0.64	1.01	1.38	0.25	0.56	0.4	54	53	33	87	20	37	74	119	164	30	73	49	--	--	--	--	--	--	--
	gene:ENSRNA050019262	0.64	0.34	0.55	0.33	0.36	0.42	1.19	1.54	1.95	1.08	0.83	1.36	49	24	43	23	27	32	83	110	140	78	65	101	--	--	--	--	--	--	--
	gene:ENSRNA050019263	0.95	1.74	1.79	2.7	0.78	1.05	1.69	2.57	3.99	0.93	1.69	1.69	73	124	138	189	58	80	117	183	286	67	132	125	--	--	--	--	--	--	--
	gene:ENSRNA050019286	0.15	3.56	0.15	0	0.15	0.15	0.17	0.49	1.12	0.32	0.88	0.47	1	22	1	0	1	1	1	3	7	2	6	3	--	--	--	--	--	--	--
	gene:ENSRNA050019307	0.96	1.56	4.46	0.18	0.49	1.13	3.02	2.42	0.17	1.03	0.94	0	6	9	28	1	3	7	17	14	1	6	6	0	--	--	--	--	--	--	--
	gene:ENSRNA050019313	3.23	3.98	2.33	1.1	2.18	0.34	1.98	1.81	2.39	0.24	2.19	3.12	29	33	21	9	19	3	16	15	20	2	20	27	--	--	--	--	--	--	--
	gene:ENSRNA050019315	2.24	1.3	2.05	18.69	24.25	17.74	0.95	2.04	2.58	21.67	22.65	18.35	13	7	12	99	137	102	5	11	14	118	134	103	--	--	--	--	--	--	--
	gene:ENSRNA050019324	0.18	0.47	0.42	0.44	0.22	0.34	0.6	0.61	0.69	0.34	0.38	0.46	17	42	41	39	21	32	52	54	62	31	37	43	--	--	--	--	--	--	--
	gene:ENSRNA050019329	0.09	0.57	0.31	0.61	0.13	0.34	0.72	0.43	0.46	0	0.27	0.22	3	17	10	18	4	11	21	13	14	0	9	7	--	--	--	--	--	--	--
	gene:ENSRNA050019330	0.68	1.05	0.92	1.04	0.62	0.86	1.22	1.78	2.15	0.96	0.91	1.09	27	39	37	38	24	34	44	66	80	36	37	42	--	--	--	--	--	--	--
	gene:ENSRNA050019414	0.3	0	0	5.43	2.31	3.63	0	0.81	1.93	3.84	6.04	4.81	2	0	0	33	15	24	0	5	12	24	41	31	--	--	--	--	--	--	--
	gene:ENSRNA050019434	0.23	0	0.3	0	0	0	0.68	1.15	0.41	0.08	0.3	0	3	0	4	0	0	0	8	14	5	1	4	0	--	--	--	--	--	--	--
	gene:ENSRNA050019468	12.39	8.37	8.39	0.77	2.32	0.71	0.47	2.43	0.6	2.55	0.28	0.87	88	55	60	5	16	5	3	16	4	17	2	6	--	--	--	--	--	--	--
	gene:ENSRNA050019469	10.45	8.73	9.55	1.53	1	1.83	0.62	1.05	2.69	1.49	0.68	0.72	75	58	69	10	7	13	4	7	18	10	5	5	--	--	--	--	--	--	--
	gene:ENSRNA050019561	1.88	0.31	1.4	0.93	0.48	0.95	0.63	1.22	2.62	0.2	0.46	0.58	20	3	15	9	5	10	6	12	26	2	5	6	--	--	--	--	--	--	--
	gene:ENSRNA050019605	3.87	3.49	6.28	0.28	0.53	0.65	4.15	6.55	4.84	1.79	1.52	0.94	30	25	49	2	4	5	29	47	35	13	12	7	--	--	--	--	--	--	--
	gene:ENSRNA050019613	5.92	4.89	8.13	1.15	1.79	1.41	5.4	3.57	5.41	1.49	0	2.34	34	26	47	6	10	8	28	19	29	8	0	13	--	--	--	--	--	--	--
	gene:ENSRNA050019614	3.44	5.02	7.52	2.45	2.12	1.57	3.05	3.72	3.32	1.1	2.03	1.6	20	27	44	13	12	9	16	20	18	6	12	9	--	--	--	--	--	--	--
	gene:ENSRNA050019615	2.96	2.64	4.67	0.38	2.33	1.23	6.95	7.15	1.12	2.42	1.03	0.72	17	14	27	2	13	7	36	38	6	13	6	4	--	--	--	--	--	--	--
	gene:ENSRNA050019616	4.59	3.31	4.05	2.42	1.57	1.55	4.33	3.12	4.37	1.09	0	3.34	27	18	24	13	9	9	23	17	24	6	0	19	--	--	--	--	--	--	--
	gene:ENSRNA050019618	4.42	6.06	5.57	2.42	1.4	0.52	1.13	6.24	4.01	1.09	1.34	3.87	26	33	33	13	8	3	6	34	22	6	8	22	--	--	--	--	--	--	--
	gene:ENSRNA050019670	0.45	0.49	0.67	0.62	0.23	0.46	0.13	0.73	1.33	0	0.22	0.06	8	8	12	10	4	8	2	12	22	0	4	1	--	--	--	--	--	--	--
	gene:ENSRNA050019693	0.33	0.65	0.28	0.7	0.19	0.4	0.55	0.62	1.35	0.33	0.39	0.59	43	78	37	83	24	51	65	74	163	40	51	74	--	--	--	--	--	--	--
	gene:ENSRNA050019694	0.99	1.37	0.85	1.26	0.61	0.7	1.23	1.63	2.27	0.65	1.13	1.3	128	163	110	148	77	89	143	195	273	78	148	162	--	--	--	--	--	--	--
	gene:ENSRNA050019698	0.74	1.15	0.93	1.71	0.64	0.95	1.59	2.1	2.74	0.71	1.03	1.58	87	126	111	184	74	111	169	230	302	79	124	180	--	--	--	--	--	--	--
	gene:ENSRNA050019700	0.73	1.22	0.59	0.69	0.54	0.52	0.85	1.34	1.43	0.71	1.3	1.37	58	90	47	50	42	41	61	99	106	53	105	105	--	--	--	--	--	--	--
	gene:ENSRNA050019701	0.11	0.18	0.14	0.39	0.03	0.13	0.42	0.53	0.66	0.03	0.21	0.27	9	13	11	28	2	10	30	39	49	2	17	21	--	--	--	--	--	--	--
	gene:ENSRNA050019703	0.42	0.41	0.39	0.57	0.22	0.51	0.49	0.84	1.51	0.46	0.43	0.78	33	30	31	41	17	40	35	62	112	34	35	60	--	--	--	--	--	--	--
	gene:ENSRNA050019708	0.19	0	0.29	0.5	0.2	0.2	8.94	14.88	16.94	11.36	18.35	27.49	6	0	9	14	6	6	250	427	490	330	579	823	--	--	--	--	--	--	--
	gene:ENSRNA050019724	1.99	0.61	2.4	0	0	0	0.47	0.92	0.3	0	0	0	14	4	17	0	0	0	3	6	2	0	0	0	--	--	--	--	--	--	--
	gene:ENSRNA050019726	2.01	0.16	0.86	0.63	1.18	0.87	0.96	2.33	0.77	0.15	0	0.15	14	1	6	4	8	6	6	15	5	1	0	1	--	--	--	--	--	--	--
	gene:ENSRNA050019729	1.14	0.15	0.28	0	0	0.29	1.73	0.61	1.22	0.3	0	0	8	1	2	0	0	2	11	4	8	2	0	0	--	--	--	--	--	--	--
	gene:ENSRNA050019738	1.48	0.35	1.95	0	0	0.17	1.09	0.71	0	0	0	0	9	2	12	0	0	1	6	4	0	0	0	0	--	--	--	--	--	--	--
	gene:ENSRNA050019740	1.78	0	0.48	0	0	0	0.72	0.7	0.35	0	0	0.34	11	0	3	0	0	0	4	4	2	0	0	2	--	--	--	--	--	--	--
	gene:ENSRNA050019751	1.53	0.83	1.52	0	0	0	0.71	0.83	0.82	0	0	0.4	12	6	12	0	0	0	5	6	6	0	0	3	--	--	--	--	--	--	--
	gene:ENSRNA050019753	1.04	0.42	2.07	0	0.54	0	0.43	1.27	0.42	0	0.51	0.4	8	3	16	0	4	0	3	9	3	0	4	3	--	--	--	--	--	--	--
	gene:ENSRNA050019765	0	0	0	1.43	0.96	1.88	0	0	0.4	0.79	0	1.54	0	0	0	7	5	10	0	0	2	4	0	8	--	--	--	--	--	--	--
	gene:ENSRNA050019766	1.16	0	0.72	0.96	1.34	1.03	0.16	0	0	0	0	0.15	8	0	5	6	9	7	1	0	0	0	0	1	--	--	--	--	--	--	--
	gene:ENSRNA050019790	1.5	1.34	0.65	0.36	0.6	0.46	1.01	2.33	1.54	0.56	0.45	1.62	46	38	20	10	18	14	28	66	44	16	14	48	--	--	--	--	--	--	--
	gene:ENSRNA050019812	2.97	3.7	3.18	1.25	0.47	0.69	1.27	0	2.45	4.15	4.04	1.42	13	15	14	5	2	3	5	0	10	17	18	6	--	--	--	--	--	--	--
	gene:ENSRNA050019867	2.61	1.88	2.74	0	0.3	1.17	2.41	1.72	1.71	1.7	1.85	1.35	18	12	19	0	2	8	15	11	11	11	13	9	--	--	--	--	--	--	--
	gene:ENSRNA050019871	0.74	2.08	1.18	0	0.31	0.45	3.29	0.32	1.75	0.16	0.73	0.77	5	13	8	0	2	3	20	2	11	1	5	5	--	--	--	--	--	--	--
	gene:ENSRNA050019872	2.24	0.37	0.68	0	0.18	1.04	1.53	1.11	0.55	1.47	3.38	4.27	13	2	4	0	1	6	8	6	3	8	20	24	--	--	--	--	--	--	--
	gene:ENSRNA050019873	1.46	2.1	2.41	15.11	16.01	13.1	1.98	1.75	2.78	13.49	16.4	13.59	9	12	15	85	96	80	11	10	16	78	103	81	--	--	--	--	--	--	--
	gene:ENSRNA050019879	1.55	2.01	2	0.34	0.96	0.31	2.57	2.68	1.16	0.5	1.52	0.48	10	12	13	2	6	2	15	16	7	3	10	3	--	--	--	--	--	--	--
	gene:ENSRNA050019880	2.2	0.32	2.91	0	0	0	3.74	1.74	0.47	0	0	0	15	2	20	0	0	0	23	11	3	0	0	0	--	--	--	--	--	--	--
	gene:ENSRNA050019890	0.25	0.37	0.23	0.26	0.09	0.1	0.36	0.41	0.26	0.12	0.28	0.59	33	44	30	31	11	13	42	49	32	15	37	74	--	--	--	--	--	--	--
	gene:ENSRNA050019891	0.72	0.91	0.5	0.83	0.36	0.44	0.68	1.17	1.35	0.24	0.6	1.04	94	110	66	98	46	57	80	141	164	29	79	131	--	--	--	--	--	--	--
	gene:ENSRNA050019893	0.13	0.22	0.08	0.24	0.1	0.12	0.34	0.31	0.64	0.22	0.31	0.72	17	27	10	29	12	16	40	37	77	27	41	90	--	--	--	--	--	--	--
	gene:ENSRNA050019895	0.34	0.24	0.28	0.83	0.32	0.91	0.8	0.49	0.6	0.26	0.91	0.82	37	24	31	82	34	98	78	49	61	26	100	86	--	--	--	--	--	--	--
	gene:ENSRNA050019902	0	0	0	0.1	0	0	1.58	1.35	1.15	1.14	0.35	0.55	0	0	0	1	0	0	16	14	12	12	4	6	--	--	--	--	--	--	--
	gene:ENSRNA050019944	0	0	0	0	0	0	0.11	0.82	0.91	0.61	1.12	1.03	0	0	0	0	0	0	2	16	18	12	24	21	--	--	--	--	--	--	--
	gene:ENSRNA050019957	0	0	0	0	0	0	0	0.25	0.13	2	1.61	3.76	0	0	0	0	0	0	0	2	1	16	14	31	--	--	--	--	--	--	--
	gene:ENSRNA050019958	0	0	0	0	0	0	1.49	0.49	1.45	3.04	5.3	2.33	0	0	0	0	0	0	9	3	9	19	36	15	--	--	--	--	--	--	--
	gene:ENSRNA050019960	0	0	0	0	0	0	0.91	0.63	1.88	3	0.58	2.06	0	0	0	0	0	0	7	5	15	24	5	17	--	--	--	--	--	--	--
	gene:ENSRNA050019961	0	0	0	0	0	0	0.13	0.51	0	0.88	0.46	1.22	0	0	0	0	0	0	1	4	0	7	4	10	--	--	--	--	--	--	--
	gene:ENSRNA050019963	0.09	0	0.52	0	0.18	0	1.06	0.37	0.19	0	0	0	1	0	6	0	2	0	11	4	2	0	0	0	--	--	--	--	--	--	--
	gene:ENSRNA050019988	0.46	0.21	0.04	0.38	0.24	0.23	0.51	1.45	1.23	0.29	0.41	0.59	12	5	1	9	6	6	12	35	30	7	11	15	--	--	--	--	--	--	--
	gene:ENSRNA050020020	1.27	1.94	2.75	1.73	4.16	4.47	1.25	0.97	2.73	1.12	0.66	1.24	17	24	37	21	54	59	15	12	34	14	9	16	--	--	--	--	--	--	--
	gene:ENSRNA050020023	0.76	0	0.9	0.66	0	0	1.17	3.11	2.44	0.16	0.6	0	5	0	6	4	0	0	7	19	15	1	4	0	--	--	--	--	--	--	--
	gene:ENSRNA050020024	1.01	0.62	0.29	0	0	0	1.27	0.16	0.62	0	1.98	0	7	4	2	0	0	0	8	1	4	0	14	0	--	--	--	--	--	--	--
	gene:ENSRNA050020025	0.36	0.26	0.48	0	0.12	0	0.4	0.39	1.04	0	0	0	3	2	4	0	1	0	3	3	8	0	0	0	--	--	--	--	--	--	--
	gene:ENSRNA050020045	0.28	0.1	0.09	0.5	0.09	1.12	0	0	0	0	0	0	6	2	2	10	2	24	0	0	0	0	0	0	--	--	--	--	--	--	--
	gene:ENSRNA050020076	0.07	0	0.07	0.08	0	0.07	0.16	0.08	0	0	1.22	1.36	1	0	1	1	0	1	2	1	0	0	17	18	--	--	--	--	--	--	--
	gene:ENSRNA050020205	0.31	0.57	0.41	0.42	0.22	0.39	0.66	0.8	0.51	0.4	0.44	0.57	40	69	53	50	28	50	77	96	62	49	58	71	--	--	--	--	--	--	--
	gene:ENSRNA050020231	0.17	0.47	0.26	0.47	0	0	4.32	3.65	3.8	0.74	1.11	1.25	2	5	3	5	0	0	45	39	41	8	13	14	--	--	--	--	--	--	--
	gene:ENSRNA050020236	0	0	0	0	0	0	4.03	5.89	9.74	0.55	0.17	0.54	0	0	0	0	0	0	42	63	105	6	2	6	--	--	--	--	--	--	--
	gene:ENSRNA050020242	0	0.09	0.09	0	0.18	0	3.45	1.31	3.71	0.37	0.51	1.25	0	1	1	0	2	0	36	14	40	4	6	14	--	--	--	--	--	--	--
	gene:ENSRNA050020255	0	0.13	0	0.13	0	0	0.39	0.77	0.63	0	0	0	0	1	0	1	0	0	3	6	5	0	0	0	--	--	--	--	--	--	--
	gene:ENSRNA050020604	4.27	4.62	3.13	3.79	1.78	1.44	3.83	3.3	6.65	1.19	3.6	3.69	42	42	31	34	17	14	34	30	61	11	36	35	--	--	--	--	--	--	--
	gene:ENSRNA050020626	1.16	1.25	0.87	0	0.6	0	0.64	0.63	1.09	0	0	0	8	8	6	0	4	0	4	4	7	0	0	0	--	--	--	--	--	--	--
	gene:ENSRNA050020629	0.29	0.31	0	0	1.18	0.87	0.8	0.16	1.39	0	0.14	0	2	2	0	0	8	6	5	1	9	0	1	0	--	--	--	--	--	--	--
	gene:ENSRNA050020639	1.09	0.96	0.72	0.86	0.37	0.33	0.74	1.37	1.3	0.17	0.75	1.44	54	44	36	39	18	16	33	63	60	8	38	69	--	--	--	--	--	--	--
	gene:ENSRNA050020656	1.25	0.87	1.42	0.29	0.46	0.18	1.48	0.39	1.24	0.38	1.14	0	14	9	16	3	5	2	15	4	13	4	13	0	--	--	--	--	--	--	--
	gene:ENSRNA050020745	6.1	2.82	2.31	0.32	0.6	0.59	5.47	10.97	5.29	0.62	3.28	1.2	42	18	16	2	4	4	34	70	34	4	23	8	--	--	--	--	--	--	--
	gene:ENSRNA050020746	2.93	6.02	4.57	0	0.86	2.68	4.63	9.48	7.47	1.49	0.82	0.72	21	40	33	0	6	19	30	63	50	10	6	5	--	--	--	--	--	--	--
	gene:ENSRNA050020747	4.89	3.04	3.98	0.33	0	0.75	2.79	5.44	6.99	1.27	1.17	2.3	33	19	27	2	0	5	17	34	44	8	8	15	--	--	--	--	--	--	--
	gene:ENSRNA050020756	2.42	4.32	12.52	2.13	7.48	9.8	4.16	4.58	5.33	4.14	0.48	1	20	33	104	16	60	80	31	35	41	32	4	8	--	--	--	--	--	--	--
	gene:ENSRNA050020764	0	0	0	1.08	1.69	1.16	0	0	0	0.35	1.13	1.36	0	0	0	6	10	7	0	0	0	2	7	8	--	--	--	--	--	--	--
	gene:ENSRNA050020765	0.15	0	1.06	3.19	1.58	2.17	0	0	0	2.29	2.26	2.54	1	0	7	19	10	14	0	0	0	14	15	16	--	--	--	--	--	--	--
	gene:ENSRNA050020818	0	0	0	0.53	3.17	0.66	0.54	0	0.35	0.69	1.75	1.34	0	0	0	3	19	4	3	0	2	4	11	8	--	--	--	--	--	--	--
	gene:ENSRNA050021091	0.53	1.72	1.4	0.19	0	0	0.2	1.52	1.89	0	0	1.64	3	9	8	1	0	0	1	8	10	0	0	9	--	--	--	--	--	--	--
	gene:ENSRNA050021163	0	0	0	0.7	0.19	0.42	0.36	0	0	0.83	0.27	0.09	0	0	0	14	4	9	7	0	0	17	6	2	--	--	--	--	--	--	--
	gene:ENSRNA050021165	0.32	0.2	0	0.2	0.14	0.65	0.2	0.1	0.1	0	0	0	7	4	0	4	3	14	4	2	2	0	0	0	--	--	--	--	--	--	--
	gene:ENSRNA050021221	2.76	4.58	2.06	2.48	2.55	3.73	0.42	0.2	0.37	0.09	0.57	0.29	137	210	103	112	123	183	19	9	17	4	29	14	--	--	--	--	--	--	--
	gene:ENSRNA050021230	4.62	6.81	4.42	4.91	2.25	3.58	3.16	6.39	8.39	2.8	4.7	5.47	167	228	161	162	79	128	103	214	283	95	173	191	--	--	--	--	--	--	--
	gene:ENSRNA050021236	0.7	0	0.2	0.22	0.36	0.71	0	0	0	0	0	0.05	14	0	4	4	7	14	0	0	0	0	0	1	--	--	--	--	--	--	--
	gene:ENSRNA050021239	5.21	5.37	2.81	2.69	1.42	5.16	7.11	9.91	10.06	4.45	4.51	7.32	151	144	82	71	40	148	186	266	272	121	133	205	--	--	--	--	--	--	--
	gene:ENSRNA050021264	2.95	2.04	2.11	3.11	0.97	1.91	3.8	5.87	7.6	0.5	1.97	0.98	25	16	18	24	8	16	29	46	60	4	17	8	--	--	--	--	--	--	--
	gene:ENSRNA050021430	6.63	6.29	5.65	3.71	1.25	5.06	1.65	1.02	1.31	0.87	0.27	0.14	49	43	42	25	9	37	11	7	9	6	2	1	--	--	--	--	--	--	--
	gene:ENSRNA050021446	0.62	1.34	0.31	0	0.32	0	1.2	0.17	2.49	0	0	0	4	8	2	0	2	0	7	1	15	0	0	0	--	--	--	--	--	--	--
	gene:ENSRNA050021458	0.29	0	0.72	5.41	5.08	6.16	0	0.31	0	4.03	1.43	0.75	2	0	5	34	34	42	0	2	0	26	10	5	--	--	--	--	--	--	--
	gene:ENSRNA050021503	8.44	6.1	5.25	0.63	0.88	1.52	5.54	3.47	5.75	0.31	0.98	2.07	118	79	74	8	12	21	70	45	75	4	14	28	--	--	--	--	--	--	--
	gene:ENSRNA050021521	0.23	0.22	0.25	0.6	0.13	0.41	0.5	0.73	0.74	0.18	0.25	0.15	18	16	20	43	10	32	35	53	54	13	20	11	--	--	--	--	--	--	--
	gene:ENSRNA050021525	0	0	0	0	0	0	0.32	0.16	0	1.24	0.71	0.9	0	0	0	0	0	0	2	1	0	8	5	6	--	--	--	--	--	--	--
	gene:ENSRNA050021527	2.4	0.35	0.48	2.64	2.97	2.75	0	0	0	1.37	2.83	3.48	15	2	3	15	18	17	0	0	0	8	18	21	--	--	--	--	--	--	--
	gene:ENSRNA050021538	1.23	3.14	1.37	5.21	6.78	5.42	2.04	0.5	0.82	4.58	9.33	6.02	8	19	9	31	43	35	12	3	5	28	62	38	--	--	--	--	--	--	--
	gene:ENSRNA050021544	0.42	2.25	1.86	9.13	11.77	13.24	2.54	2.25	2.45	15.54	16.35	10.98	2	10	9	40	55	63	11	10	11	70	80	51	--	--	--	--	--	--	--
	gene:ENSRNA050021557	12.22	10.77	11.84	21.78	25.75	19.16	12.62	9.39	11	10.64	6.99	6.36	163	133	159	265	334	253	152	116	137	133	95	82	--	--	--	--	--	--	--
	gene:ENSRNA050021641	0.28	0	0	2.46	3.96	3.54	0	0	0.15	8	4.2	7.54	4	0	0	32	55	50	0	0	2	107	61	104	--	--	--	--	--	--	--
	gene:ENSRNA050021721	47.12	40.37	57.22	99.72	1.4	63.45	53.98	139.18	108.39	55.02	51.85	115.04	382	303	467	737	11	509	395	1045	820	418	428	901	--	--	--	--	--	--	--
	gene:ENSRNA050021723	2.39	2.71	1.96	0.89	0.86	2.87	1.29	2.91	7.69	2.33	2.82	5.48	80	84	66	27	28	95	39	90	240	73	96	177	--	--	--	--	--	--	--
	gene:ENSRNA050021755	0	0	0	1.05	1.32	3.08	0	0	0	4.45	3.62	2.65	0	0	0	6	8	19	0	0	0	26	23	16	--	--	--	--	--	--	--
	gene:ENSRNA050021756	0.64	0	0	0.7	0.33	0.97	0	0	0	0.51	0.94	4.98	4	0	0	4	2	6	0	0	0	3	6	30	--	--	--	--	--	--	--
	gene:ENSRNA050021762	0.45	0.71	0.34	0.38	0.27	0.4	0.61	0.91	1.08	0.5	0.54	0.77	58	85	45	45	34	52	72	109	131	61	72	96	--	--	--	--	--	--	--
	gene:ENSRNA050022693	0.27	0	0	1.03	3.17	1.22	0.74	1.01	0	0.86	2.37	1.53	2	0	0	7	23	9	5	7	0	6	18	11	--	--	--	--	--	--	--
	gene:ENSRNA050022694	0.18	0.38	0.18	4.45	4.9	2.85	0.59	1.14	0.76	4.14	0.52	1.83	1	2	1	23	27	16	3	6	4	22	3	10	--	--	--	--	--	--	--
	gene:ENSRNA050022721	0	0	0	0	0	0	0.19	0	0.18	0.73	0.33	4.57	0	0	0	0	0	0	1	0	1	4	2	26	--	--	--	--	--	--	--
	gene:ENSRNA050022722	0	0	0	0.95	0.59	0.44	0.16	1.09	2.77	1.07	0.56	0.59	0	0	0	6	4	3	1	7	18	7	4	4	--	--	--	--	--	--	--
	gene:ENSRNA050022727	22.05	26.42	22.28	2.36	2.61	3.2	0.28	1.09	0.27	0	0	0	174	193	177	17	20	25	2	8	2	0	0	0	--	--	--	--	--	--	--
	gene:ENSRNA050022728	23.23	23.14	32.3	5.95	1.86	4.56	1.43	1.53	2.07	0.14	0.25	0.27	180	166	252	42	14	35	10	11	15	1	2	2	--	--	--	--	--	--	--
	gene:ENSRNA050022764	0	0	0	0	0	0	0.19	0.75	2.23	0.74	0.09	0.72	0	0	0	0	0	0	2	8	24	8	1	8	--	--	--	--	--	--	--
	gene:ENSRNA050022801	27.4	18.89	22.57	40.65	39.78	29.47	15.62	18.79	17.61	7.91	11.71	12.76	340	217	282	460	480	362	175	216	204	92	148	153	--	--	--	--	--	--	--
	gene:ENSRNA050022841	0.63	2.03	1.09	5.15	5.96	5.86	1.39	1.01	0.67	3.51	4.92	5.51	4	12	7	30	37	37	8	6	4	21	32	34	--	--	--	--	--	--	--
	gene:ENSRNA050022849	0.31	0.17	0.31	2.4	7.09	4.43	0	1.18	0.17	2.84	1.23	3.73	2	1	2	14	44	28	0	7	1	17	8	23	--	--	--	--	--	--	--
	gene:ENSRNA050022854	0.42	0.22	0.83	4.56	2.14	3.99	0	0.45	0	2.44	2.45	2.8	2	1	4	20	10	19	0	2	0	11	12	13	--	--	--	--	--	--	--
	gene:ENSRNA050022857	0.62	0.45	0.41	7.76	5.78	6.73	0.46	0.45	0.89	4.22	4.5	3.45	3	2	2	34	27	32	2	2	4	19	22	16	--	--	--	--	--	--	--
	gene:ENSRNA050022870	0.21	0.15	0	0	0	0	2.22	1.7	1.99	0	0.63	0.59	3	2	0	0	0	0	28	22	26	0	9	8	--	--	--	--	--	--	--
	gene:ENSRNA050022924	1.19	0.96	2.8	0	0.15	0.15	0.99	2.08	1.43	1.42	0.15	0.92	8	6	19	0	1	1	6	13	9	9	1	6	--	--	--	--	--	--	--
	gene:ENSRNA050022953	0	0.68	0.93	0.34	0.64	0.79	0	0.34	0	2.17	2.92	1.95	0	4	6	2	4	5	0	2	0	13	19	12	--	--	--	--	--	--	--
	gene:ENSRNA050022968	0	0	0	0.49	1.23	2.73	0	0	0	0.32	0.74	1.55	0	0	0	3	8	18	0	0	0	2	5	10	--	--	--	--	--	--	--
	gene:ENSRNA050022986	0	0	0	0.6	0.56	0.22	0	0	0	0	0	0.17	0	0	0	10	10	4	0	0	0	0	0	3	--	--	--	--	--	--	--
	gene:ENSRNA050022987	0	0	0	0.96	1.58	1.33	0.06	0	0	0.12	0	0	0	0	0	16	28	24	1	0	0	2	0	0	--	--	--	--	--	--	--
	gene:ENSRNA050023415	1.6	0.69	0	0	0	0	0.35	0.35	0	0	0	0.17	10	4	0	0	0	0	2	2	0	0	0	1	--	--	--	--	--	--	--
	gene:ENSRNA050023634	1.36	1.76	1.32	0.64	0.41	0.68	6.14	6.32	6.87	2.6	2.09	2.87	88	106	86	38	26	44	360	380	416	158	138	180	--	--	--	--	--	--	--
	gene:ENSRNA050023650	0.96	0.42	0	0	0	0	0.43	0.62	0.21	0	0	0	10	4	0	0	0	0	4	6	2	0	0	0	--	--	--	--	--	--	--
	gene:ENSRNA050023652	5.84	4.48	4.49	2.07	3.49	2.47	2.5	2.85	3.23	1.41	0.55	5.26	31	22	24	10	18	13	12	14	16	7	3	27	--	--	--	--	--	--	--
	gene:ENSRNA050023718	0	0.22	0	2.74	1.07	2.31	0.23	0	0	2.44	1.43	1.72	0	1	0	12	5	11	1	0	0	11	7	8	--	--	--	--	--	--	--
	gene:ENSRNA050023720	0	0	0	0.1	0.9	0.69	0	0	0	0	0	0.05	0	0	0	2	19	15	0	0	0	0	0	1	--	--	--	--	--	--	--
	gene:ENSRNA050023743	0.31	0.44	0.2	0.33	0.28	0.19	0.38	0.56	0.65	0.38	0.36	0.34	43	57	28	42	37	26	47	72	84	49	51	45	--	--	--	--	--	--	--
	gene:ENSRNA050023772	0	0	0.1	0.86	0.2	0	0	0	0	0.94	1.63	0.81	0	0	1	8	2	0	0	0	0	9	17	8	--	--	--	--	--	--	--
	gene:ENSRNA050023779	0	0.94	0.12	0	0	0	1.24	2.82	2.67	0	0.49	0	0	7	1	0	0	0	9	21	20	0	4	0	--	--	--	--	--	--	--
	gene:ENSRNA050023835	15.08	11.5	11.58	8.62	9.25	5.12	13.34	20.11	11.14	3.52	5.97	5.38	119	84	92	62	71	40	95	147	82	26	48	41	--	--	--	--	--	--	--
	gene:ENSRNA050023836	15.71	13.14	14.1	5.56	8.34	6.4	14.04	12.59	20.23	7.44	9.09	5.12	124	96	112	40	64	50	100	92	149	55	73	39	--	--	--	--	--	--	--
	gene:ENSRNA050023904	0.61	1.32	0.61	2.52	3.94	7.27	0.34	0.33	1.31	2.45	6.62	5.23	4	8	4	15	25	47	2	2	8	15	44	33	--	--	--	--	--	--	--
	gene:ENSRNA050023906	0	0	0	0.82	1.85	0.61	0	0	0	0.32	0.74	0.16	0	0	0	5	12	4	0	0	0	2	5	1	--	--	--	--	--	--	--
	gene:ENSRNA050023907	0	0	0	1.79	0.92	0.15	0	0	0	0	0	0	0	0	0	11	6	1	0	0	0	0	0	0	--	--	--	--	--	--	--
	gene:ENSRNA050023911	0.21	0	0.21	0	0.43	0	0.23	0	3.34	0	0	0	1	0	1	0	2	0	1	0	15	0	0	0	--	--	--	--	--	--	--
	gene:ENSRNA050023929	1.01	2	1.5	3.68	5.53	4.41	0.93	0.73	0	6.99	2.97	7.65	6	11	9	20	32	26	5	4	0	39	18	44	--	--	--	--	--	--	--
	gene:ENSRNA050023940	0.89	1.67	0.22	1.94	2.96	4.25	0	0.48	1.42	0	0	0.23	4	7	1	8	13	19	0	2	6	0	0	1	--	--	--	--	--	--	--
	gene:ENSRNA050024000	0.73	2.22	0.29	0	0	0	0	0.63	1.89	0.94	1.01	0.61	5	14	2	0	0	0	0	4	12	6	7	4	--	--	--	--	--	--	--
	gene:ENSRNA050024004	2.84	0.46	1.41	0	0	0	0.32	1.08	1.83	0	0	0	20	3	10	0	0	0	2	7	12	0	0	0	--	--	--	--	--	--	--
	gene:ENSRNA050024015	0.81	1.05	0.64	0	0	0	0.54	2.45	0.87	0	0	0	5	6	4	0	0	0	3	14	5	0	0	0	--	--	--	--	--	--	--
	gene:ENSRNA050024061	4.65	2.42	2.56	0.38	1.95	0	2.48	0.37	0.37	0.73	0.17	1.07	27	13	15	2	11	0	13	2	2	4	1	6	--	--	--	--	--	--	--
	gene:ENSRNA050024063	3.04	0.69	4.77	1.05	0.16	0	0.89	1.56	2.06	0.34	0.47	0.5	19	4	30	6	1	0	5	9	12	2	3	3	--	--	--	--	--	--	--
	gene:ENSRNA050024085	0	0	0.16	0.18	1.48	1.3	0	0	0	0	0	0	0	0	1	1	9	8	0	0	0	0	0	0	--	--	--	--	--	--	--
	gene:ENSRNA050024108	1.67	1.47	3.31	0	0.31	0	0.5	0.33	0.32	1.29	0.15	1.88	11	9	22	0	2	0	3	2	2	8	1	12	--	--	--	--	--	--	--
	gene:ENSRNA050024109	2.73	1.64	0.9	0.33	0.16	0.31	1.34	2.13	2.44	1.29	0.3	0	18	10	6	2	1	2	8	13	15	8	2	0	--	--	--	--	--	--	--
	gene:ENSRNA050024183	0.17	0.54	0.33	1.64	3.76	1.68	0	0	0	1.42	1.63	1.55	1	3	2	9	22	10	0	0	0	8	10	9	--	--	--	--	--	--	--
	gene:ENSRNA050024295	0.44	0.87	0.5	0.46	0.29	0.57	0.81	1.11	1.07	0.3	0.61	1.07	57	105	65	54	36	73	95	134	130	36	81	134	--	--	--	--	--	--	--
	gene:ENSRNA050024296	0.97	1.22	1.02	1.27	0.67	1.13	1.36	2.08	2.12	0.85	1.5	1.2	126	147	133	151	85	145	160	250	257	104	198	150	--	--	--	--	--	--	--
	gene:ENSRNA050024297	1.59	1.7	1.09	1.76	1.22	1.34	1.26	2.32	2.52	1.05	1.15	1.98	206	204	143	209	154	172	148	279	305	128	152	248	--	--	--	--	--	--	--
	gene:ENSRNA050024298	1.3	1.28	1.08	1.2	1.11	1.5	2.27	2.86	3.84	1.12	1.11	1.41	169	154	141	142	140	193	266	344	465	136	147	177	--	--	--	--	--	--	--
	gene:ENSRNA050024305	0.59	0.68	0.48	0.57	0.37	0.27	0.48	0.99	1.4	0.45	0.93	1.28	48	51	39	42	29	22	35	74	106	34	77	100	--	--	--	--	--	--	--
	gene:ENSRNA050024306	0.34	0.31	0.33	0.4	0.22	0.36	0.63	0.64	0.59	0.2	0.37	0.65	27	23	26	29	17	28	45	47	44	15	30	50	--	--	--	--	--	--	--
	gene:ENSRNA050024307	0.24	0.33	0.2	0.64	0.33	0.22	1.05	1.81	1.12	0.73	1.03	1.34	12	15	10	29	16	11	47	83	52	34	52	64	--	--	--	--	--	--	--
	gene:ENSRNA050024309	1.05	0.39	0.57	0.79	0.45	1.4	0.63	1.36	1.83	2.42	1.98	2.65	72	25	39	49	30	95	39	86	117	155	138	175	--	--	--	--	--	--	--
	gene:ENSRNA050024310	0.23	0.19	0.16	0.42	0.16	0.26	0.19	0.28	0.66	0.63	0.82	1.43	13	10	9	22	9	15	10	15	35	34	48	79	--	--	--	--	--	--	--
	gene:ENSRNA050024333	0.09	0.1	0.09	0	0	0.09	2.18	1.92	3.31	0.2	0.74	0.39	1	1	1	0	0	1	21	19	33	2	8	4	--	--	--	--	--	--	--
	gene:ENSRNA050024352	2.96	1.69	1.73	0.96	0.72	0	0.19	0.38	0.93	3.16	1.37	2.89	17	9	10	5	4	0	1	2	5	17	8	16	--	--	--	--	--	--	--
	gene:ENSRNA050024353	0.86	1.3	1.03	0	0.89	0.52	3.24	2.42	0.55	0	0	0	5	7	6	0	5	3	17	13	3	0	0	0	--	--	--	--	--	--	--
	gene:ENSRNA050024355	1.19	2.02	0.68	0.19	0	1.2	3.01	0.73	1.28	0	0.67	0	7	11	4	1	0	7	16	4	7	0	4	0	--	--	--	--	--	--	--
	gene:ENSRNA050024363	0.24	0.72	0.38	0.91	0.56	0.66	1.55	1.18	2.84	0.63	0.56	1.07	12	33	19	41	27	32	69	54	131	29	28	51	--	--	--	--	--	--	--
	gene:ENSRNA050024366	0.9	1.2	0.94	1.19	0.62	0.93	1.76	1.57	2.52	0.79	1	1.58	39	48	41	47	26	40	69	63	102	32	44	66	--	--	--	--	--	--	--
	gene:ENSRNA050024384	64.55	56.78	46.47	35.98	28.39	102.15	20.35	26.5	32.12	40.99	51.52	62.89	1820	1482	1319	925	778	2850	518	692	845	1083	1479	1713	--	--	--	--	--	--	--
	gene:ENSRNA050024390	0	0	0.34	0	0	0	0.77	0.47	0.56	0.18	0	0	0	0	4	0	0	0	8	5	6	2	0	0	--	--	--	--	--	--	--
	gene:ENSRNA050024393	0.54	1.45	0.44	0	0.55	0	0	0	0	0.19	0	0.28	6	15	5	0	6	0	0	0	0	2	0	3	--	--	--	--	--	--	--
	gene:ENSRNA050024519	0.79	0.82	0.67	0.74	0.44	0.44	0.52	1.01	0.95	0.58	0.92	0.63	102	98	88	88	55	56	61	121	115	70	122	79	--	--	--	--	--	--	--
	gene:ENSRNA050024520	0.69	1.12	0.82	0.77	0.25	0.63	0.62	0.88	0.93	0.44	0.5	0.92	90	135	107	91	32	81	73	106	112	53	66	115	--	--	--	--	--	--	--
	gene:ENSRNA050024521	1.59	1.86	1.39	1.23	0.86	1.19	1.57	2.22	2.51	1.14	1.65	1.86	203	220	179	143	107	150	181	263	299	137	215	229	--	--	--	--	--	--	--
	gene:ENSRNA050024524	1.46	2.59	2.4	1.93	1.15	1.7	1.71	2.36	2.55	0.97	1.77	1.96	146	240	242	176	112	168	154	219	238	91	180	189	--	--	--	--	--	--	--
	gene:ENSRNA050024537	0.47	0.97	0.38	0.14	0.44	0.69	0.81	0.55	1.24	0	0.25	0.58	11	21	9	3	10	16	17	12	27	0	6	13	--	--	--	--	--	--	--
	gene:ENSRNA050024568	3.6	3.38	2.1	2.39	1.8	1.68	2.57	3.62	4.98	3.07	3.31	2.6	175	152	103	106	85	81	113	163	226	140	164	122	--	--	--	--	--	--	--
	gene:ENSRNA050024572	0.02	0	0.18	0.14	0.06	0.08	0.48	0.53	0.6	0.13	0.1	0.38	1	0	9	6	3	4	21	24	27	6	5	18	--	--	--	--	--	--	--
	gene:ENSRNA050024580	0.83	0.69	0.52	0.49	0.17	0.67	0.67	1.31	1.13	0.47	0.71	0.72	30	23	19	16	6	24	22	44	38	16	26	25	--	--	--	--	--	--	--
	gene:ENSRNA050024582	1.58	3.56	1.51	1.61	1.45	1.76	2.08	2.99	3.85	1.56	2.28	2.32	57	119	55	53	51	63	68	100	130	53	84	81	--	--	--	--	--	--	--
	gene:ENSRNA050024590	0.11	0.19	0.14	0	0	0.04	11.4	14.63	16.42	21.95	30.58	35.54	3	5	4	0	0	1	290	382	432	580	878	968	--	--	--	--	--	--	--
	gene:ENSRNA050024593	0	0	0	0	0	0	0.55	0.65	1.1	1.29	2.02	3.38	0	0	0	0	0	0	14	17	29	34	58	92	--	--	--	--	--	--	--
	gene:ENSRNA050024594	0.87	0.09	0.09	2.47	1.87	0.96	0	0	0.19	0	0.51	0.09	10	1	1	26	21	11	0	0	2	0	6	1	--	--	--	--	--	--	--
	gene:ENSRNA050024715	1.54	0.95	1.2	0.36	0.11	0.33	0.97	0.24	1.06	0	0.75	0.34	14	8	11	3	1	3	8	2	9	0	7	3	--	--	--	--	--	--	--
	gene:ENSRNA050024725	0	0	0	0	0	0	0.26	0.25	0.21	0	0	0	0	0	0	0	0	0	6	6	5	0	0	0	--	--	--	--	--	--	--
	gene:ENSRNA050024729	0.2	0	0	0	0	0	0.68	1.11	1.32	1.53	3.83	2.23	2	0	0	0	0	0	6	10	12	14	38	21	--	--	--	--	--	--	--
	gene:ENSRNA050024753	0.84	0.6	0.67	0.55	0.48	0.72	0.58	1.06	1.11	0.5	0.54	0.95	109	72	88	65	61	93	68	128	135	61	71	119	--	--	--	--	--	--	--
	gene:ENSRNA050024756	0.81	0.75	0.75	0.5	0.51	0.67	0.66	1.05	1.04	0.48	0.72	0.8	103	88	96	58	63	85	76	124	124	57	94	98	--	--	--	--	--	--	--
	gene:ENSRNA050024757	0.6	1.28	0.55	1.7	0.5	0.62	1.17	1.73	2.33	0.6	0.92	1.12	75	149	70	195	61	77	133	201	273	71	118	136	--	--	--	--	--	--	--
	gene:ENSRNA050024762	0.68	0.82	0.61	0.84	0.32	0.7	0.42	1.2	1.39	0.56	0.69	0.93	73	82	66	83	34	75	41	120	140	57	76	97	--	--	--	--	--	--	--
	gene:ENSRNA050024768	0.18	0	0.09	1.96	1.32	0.28	0	1.04	1.47	0.29	0.54	1.23	4	0	2	39	28	6	0	21	30	6	12	26	--	--	--	--	--	--	--
	gene:ENSRNA050024792	0.53	0.63	0.22	0.97	0.71	0.61	0.83	1.46	1.87	0.3	1.28	0.92	19	21	8	32	25	22	27	49	63	10	47	32	--	--	--	--	--	--	--
	gene:TraesCS1A02G000700	0.26	0.39	0.77	0.96	0.37	1.15	0.8	1.51	2.21	1.71	2.03	3.95	5	7	15	17	7	22	14	27	40	31	40	74	1A	169592	169969	-	TraesCS1A02G000700	protein_coding	--	uncharacterized protein LOC109940324 [Zea mays]	--	SubName: Full=Uncharacterized protein {ECO:0000313|EnsemblPlants:HORVU2Hr1G072960.1};	--	--	--
	gene:TraesCS1A02G001100	0.16	0.17	0.1	0.27	0.08	0.26	0.12	0.28	0.37	0.33	0.49	0.51	43	43	28	65	22	68	28	70	92	82	132	132	1A	269472	289602	-	TraesCS1A02G001100	protein_coding	--	hypothetical protein [Zea mays]	--	SubName: Full=Uncharacterized protein {ECO:0000313|EnsemblPlants:TRIUR3_00136-P1};	--	--	--
	gene:TraesCS1A02G001800	68.34	75.78	67.5	127.55	138.73	135.45	38.4	40.85	44.81	63.93	66.15	67.01	4373	4489	4349	7442	8630	8578	2218	2421	2676	3834	4310	4143	1A	1144333	1145934	+	TraesCS1A02G001800	protein_coding	K02902 large subunit ribosomal protein L28 | (RefSeq) 50S ribosomal protein L28, chloroplastic (A)	50S ribosomal protein L28, chloroplastic [Triticum urartu]	RecName: Full=50S ribosomal protein L28, chloroplastic; AltName: Full=CL28; Flags: Precursor;	SubName: Full=50S ribosomal protein L28, chloroplastic {ECO:0000313|EMBL:EMS48527.1, ECO:0000313|EnsemblPlants:TRIUR3_00697-P1};	--	GO:0009507,chloroplast; GO:0009941,chloroplast envelope; GO:0009570,chloroplast stroma; GO:0022625,cytosolic large ribosomal subunit; GO:0016020,membrane; GO:0003735,structural constituent of ribosome; GO:0006412,translation	Ribosomal L28 family
	gene:TraesCS1A02G001900	22.49	22.37	22.44	16.96	16.63	15.5	9.13	9.69	9.58	5.7	6.74	5.85	3377	3110	3393	2322	2428	2303	1237	1347	1343	802	1031	849	1A	1159194	1162830	-	TraesCS1A02G001900	protein_coding	K13343 peroxin-14 | (RefSeq) peroxisomal membrane protein PEX14 isoform X1 (A)	peroxisomal membrane protein PEX14-like isoform X1 [Aegilops tauschii subsp. tauschii]	RecName: Full=Peroxisomal membrane protein PEX14; AltName: Full=Peroxin-14; Short=AtPEX14; AltName: Full=Peroxisome biogenesis protein 14; AltName: Full=Pex14p; AltName: Full=Protein PEROXISOME DEFECTIVE 2;	SubName: Full=Uncharacterized protein {ECO:0000313|EnsemblPlants:TRIAE_CS42_U_TGACv1_641506_AA2096870.1};	Peroxisomal membrane anchor protein (peroxin)	GO:0005829,cytosol; GO:0016021,integral component of membrane; GO:0005739,mitochondrion; GO:1990429,peroxisomal importomer complex; GO:0005778,peroxisomal membrane; GO:0005777,peroxisome; GO:0005886,plasma membrane; GO:0008565,protein transporter activity; GO:0005102,signaling receptor binding; GO:0007031,peroxisome organization; GO:0016560,protein import into peroxisome matrix, docking; GO:00066…	Peroxisomal membrane anchor protein (Pex14p) conserved region
	gene:TraesCS1A02G002000	1.71	2.32	1.44	4.05	3.66	3.46	3.9	4.12	4.11	8.13	8.91	7.05	216	271	183	466	448	432	444	481	483	960	1143	859	1A	1163485	1167878	-	gene:TraesCS1A02G002000	E3 ubiquitin-protein ligase SIS3 [Source:Projected from Arabidopsis thaliana (AT3G47990) UniProtKB/Swiss-Prot%3BAcc:Q8GYT9]	K16284 E3 ubiquitin-protein ligase SIS3 [EC:2.3.2.27] | (RefSeq) E3 ubiquitin-protein ligase SIS3 (A)	E3 ubiquitin-protein ligase SIS3 [Aegilops tauschii subsp. tauschii]	RecName: Full=E3 ubiquitin-protein ligase SIS3; EC=2.3.2.27; AltName: Full=Protein SUGAR INSENSITIVE 3; AltName: Full=RING-type E3 ubiquitin transferase SIS3 {ECO:0000305}; Flags: Precursor;	SubName: Full=Uncharacterized protein {ECO:0000313|EnsemblPlants:TRIAE_CS42_U_TGACv1_641506_AA2096880.1};	FOG: Predicted E3 ubiquitin ligase	GO:0016021,integral component of membrane; GO:0046872,metal ion binding; GO:0061630,ubiquitin protein ligase activity; GO:0004842,ubiquitin-protein transferase activity; GO:0043161,proteasome-mediated ubiquitin-dependent protein catabolic process; GO:0016567,protein ubiquitination; GO:0010182,sugar mediated signaling pathway	Anaphase-promoting complex subunit 11 RING-H2 finger
	gene:TraesCS1A02G002200	10.82	9.08	8.86	31.73	31.38	28.47	6.82	9.78	7.73	36.33	36.29	36.17	763	593	629	2040	2151	1987	434	639	509	2401	2606	2464	1A	1188844	1190864	+	TraesCS1A02G002200	protein_coding	K07466 replication factor A1 | (RefSeq) uncharacterized protein At4g28440 (A)	hypothetical protein TRIUR3_00701 [Triticum urartu]	RecName: Full=Uncharacterized protein At4g28440;	SubName: Full=Uncharacterized protein {ECO:0000313|EnsemblPlants:TRIAE_CS42_U_TGACv1_641506_AA2096910.1};	--	GO:0005829,cytosol; GO:0003729,mRNA binding	--
	gene:TraesCS1A02G002300	3.93	3.53	3.56	6.85	5.89	6.24	1.43	1.44	1.04	1.55	1.49	1.4	557	463	507	884	811	875	183	189	138	206	215	191	1A	1209721	1212812	-	TraesCS1A02G002300	protein_coding	--	uncharacterized protein At4g37920, chloroplastic [Aegilops tauschii subsp. tauschii]	RecName: Full=Uncharacterized protein At4g37920;	SubName: Full=Uncharacterized protein {ECO:0000313|EnsemblPlants:TRIAE_CS42_1AS_TGACv1_021761_AA0082130.1};	--	GO:0009507,chloroplast; GO:0009941,chloroplast envelope; GO:0009535,chloroplast thylakoid membrane	--
	gene:TraesCS1A02G002400	0.43	0.11	0.06	0.47	0.34	0.23	4.46	3.82	3.3	4.99	5.66	6.47	13	3	2	13	10	7	123	108	94	143	176	191	1A	1228914	1229339	-	TraesCS1A02G002400	protein_coding	K20660 cytochrome P450 family 709 | (RefSeq) cytochrome P450 709B1 (A)	cytochrome P450 72A14-like [Aegilops tauschii subsp. tauschii]	RecName: Full=Cytochrome P450 72A15; EC=1.14.-.-;	SubName: Full=Uncharacterized protein {ECO:0000313|EnsemblPlants:TRIAE_CS42_1AS_TGACv1_020792_AA0079860.1};	Cytochrome P450 CYP4/CYP19/CYP26 subfamilies	GO:0016021,integral component of membrane; GO:0020037,heme binding; GO:0005506,iron ion binding; GO:0004497,monooxygenase activity; GO:0016705,oxidoreductase activity, acting on paired donors, with incorporation or reduction of molecular oxygen	Cytochrome P450
	gene:TraesCS1A02G002700	7.76	5.78	7.15	5.28	5.7	5.59	4.52	4.34	3.94	2.87	2.96	2.66	2699	1861	2501	1673	1927	1922	1417	1396	1278	936	1047	894	1A	1336841	1348326	-	TraesCS1A02G002700	protein_coding	K11644 paired amphipathic helix protein Sin3a | (RefSeq) paired amphipathic helix protein Sin3-like 3 (A)	paired amphipathic helix protein Sin3-like 4 [Aegilops tauschii subsp. tauschii]	RecName: Full=Paired amphipathic helix protein Sin3-like 4;	SubName: Full=Uncharacterized protein {ECO:0000313|EnsemblPlants:TRIAE_CS42_1AS_TGACv1_019562_AA0068290.1};	Histone deacetylase complex, SIN3 component	GO:0000785,chromatin; GO:0000118,histone deacetylase complex; GO:0001106,NA; GO:0016575,histone deacetylation; GO:0000122,negative regulation of transcription by RNA polymerase II; GO:0006351,transcription, DNA-templated	Sin3 family co-repressor
	gene:TraesCS1A02G002900	0.1	0.04	0.35	0	0.19	0.19	0	0	0	0	0	0	6	2	21	0	11	11	0	0	0	0	0	0	1A	1657115	1666923	+	TraesCS1A02G002900	protein_coding	K17302 coatomer subunit beta' | (RefSeq) uncharacterized protein LOC4350061 (A)	putative disease resistance RPP13-like protein 1 [Aegilops tauschii subsp. tauschii]	RecName: Full=Putative receptor-like protein kinase At4g00960; EC=2.7.11.1;	SubName: Full=Uncharacterized protein {ECO:0000313|EnsemblPlants:TRIAE_CS42_1AS_TGACv1_019050_AA0059060.1};	--	GO:0005886,plasma membrane; GO:0005524,ATP binding; GO:0004674,protein serine/threonine kinase activity; GO:0006468,protein phosphorylation	WXG100 protein secretion system (Wss), protein YukC
	gene:TraesCS1A02G003000	0.11	0.09	0.02	0.08	0.14	0.15	0.3	0.48	0.15	0.15	0.16	0.18	10	8	2	7	13	14	25	41	13	13	15	16	1A	1668949	1670358	+	TraesCS1A02G003000	protein_coding	--	putative disease resistance RPP13-like protein 1 [Aegilops tauschii subsp. tauschii]	RecName: Full=Putative disease resistance protein RGA4; AltName: Full=RGA4-blb;	SubName: Full=Uncharacterized protein {ECO:0000313|EnsemblPlants:TRIAE_CS42_1AS_TGACv1_019050_AA0059040.1};	Apoptotic ATPase	GO:0043531,ADP binding; GO:0005524,ATP binding; GO:0006952,defense response	--
	gene:TraesCS1A02G003100	0.14	0.15	0.18	0.38	0.13	0.33	0.36	0.42	0.54	0.29	0.3	0.24	34	34	44	84	30	80	78	94	123	65	74	56	1A	1689351	1698842	-	TraesCS1A02G003100	protein_coding	K13457 disease resistance protein RPM1 | (RefSeq) disease resistance protein RPM1 (A)	Disease resistance protein RPP13 [Triticum urartu]	RecName: Full=Disease resistance protein RPM1; AltName: Full=Resistance to Pseudomonas syringae protein 3;	SubName: Full=Uncharacterized protein {ECO:0000313|EnsemblPlants:TRIAE_CS42_1AS_TGACv1_019050_AA0059010.1};	Apoptotic ATPase	GO:0012505,endomembrane system; GO:0019897,extrinsic component of plasma membrane; GO:0005886,plasma membrane; GO:0043531,ADP binding; GO:0005524,ATP binding; GO:0000166,nucleotide binding; GO:0009626,plant-type hypersensitive response; GO:0007165,signal transduction	AAA domain
	gene:TraesCS1A02G003700	0.4	0.22	0.5	1.15	1.51	1.71	0.04	0	0.06	0.88	0.53	0.56	20	10	25	52	73	84	2	0	3	41	27	27	1A	2291887	2292891	+	TraesCS1A02G003700	protein_coding	--	uncharacterized protein At2g27730, mitochondrial-like [Aegilops tauschii subsp. tauschii]	--	SubName: Full=Uncharacterized protein {ECO:0000313|EnsemblPlants:TRIAE_CS42_1AS_TGACv1_020188_AA0075440.1};	--	GO:0005739,mitochondrion; GO:0042030,ATPase inhibitor activity; GO:0032780,negative regulation of ATPase activity	Mitochondrial ATPase inhibitor, IATP
	gene:TraesCS1A02G004000	0.24	0.44	0.18	0.13	0.07	0.13	0	0	0	0.01	0.02	0	56	96	44	28	16	30	1	1	0	2	4	1	1A	2437843	2441540	-	TraesCS1A02G004000	protein_coding	K13457 disease resistance protein RPM1 | (RefSeq) disease resistance protein RPM1 (A)	Putative disease resistance RPP13-like protein 3 [Triticum urartu]	RecName: Full=Disease resistance protein RPM1; AltName: Full=Resistance to Pseudomonas syringae protein 3;	SubName: Full=Uncharacterized protein {ECO:0000313|EnsemblPlants:TRIAE_CS42_1AS_TGACv1_021456_AA0081750.2};	Apoptotic ATPase	GO:0012505,endomembrane system; GO:0019897,extrinsic component of plasma membrane; GO:0005886,plasma membrane; GO:0043531,ADP binding; GO:0005524,ATP binding; GO:0000166,nucleotide binding; GO:0009626,plant-type hypersensitive response; GO:0007165,signal transduction	ATPase family associated with various cellular activities (AAA)
	gene:TraesCS1A02G004100	2.35	2.05	2.07	0.57	0.7	0.7	0	0	0	0	0	0	558	452	495	124	161	165	0	0	0	0	0	0	1A	2474575	2481205	+	TraesCS1A02G004100	protein_coding	K13457 disease resistance protein RPM1 | (RefSeq) disease resistance protein RPM1 (A)	putative NBS-LRR resistance protein [Aegilops tauschii]	RecName: Full=Disease resistance protein RPM1; AltName: Full=Resistance to Pseudomonas syringae protein 3;	SubName: Full=Uncharacterized protein {ECO:0000313|EnsemblPlants:TRIAE_CS42_1AS_TGACv1_020268_AA0076130.1};	Apoptotic ATPase	GO:0012505,endomembrane system; GO:0019897,extrinsic component of plasma membrane; GO:0005886,plasma membrane; GO:0043531,ADP binding; GO:0005524,ATP binding; GO:0000166,nucleotide binding; GO:0009626,plant-type hypersensitive response; GO:0007165,signal transduction	AAA ATPase domain
	gene:TraesCS1A02G004400	0	0	0	0.05	0.33	0.02	0.03	0.02	0.05	0.11	0	0.19	0	0	0	4	28	2	2	2	4	9	0	16	1A	2642460	2648016	-	TraesCS1A02G004400	protein_coding	--	protein SAWADEE HOMEODOMAIN HOMOLOG 2-like [Aegilops tauschii subsp. tauschii]	RecName: Full=Protein SAWADEE HOMEODOMAIN HOMOLOG 2; AltName: Full=Probable DNA-binding transcription factor 2;	SubName: Full=Uncharacterized protein {ECO:0000313|EnsemblPlants:TRIAE_CS42_1AS_TGACv1_019640_AA0069300.1};	--	GO:0005634,nucleus; GO:0003682,chromatin binding; GO:0003677,DNA binding	Homeobox domain
	gene:TraesCS1A02G004900	0	0	0	0	0.01	0	0.56	0.63	0.21	0.92	0.97	0.97	0	0	0	0	1	0	52	60	20	89	102	97	1A	2942044	2945027	+	TraesCS1A02G004900	protein_coding	K10268 F-box and leucine-rich repeat protein 2/20 | (RefSeq) F-box/LRR-repeat protein 14 (A)	hypothetical protein TRIUR3_14840 [Triticum urartu]	RecName: Full=F-box/LRR-repeat protein 14;	SubName: Full=Uncharacterized protein {ECO:0000313|EMBL:EMS65246.1, ECO:0000313|EnsemblPlants:TRIUR3_14840-P1};	Leucine rich repeat proteins, some proteins contain F-box	--	Leucine Rich repeats (2 copies)
	gene:TraesCS1A02G005100	1.03	0.72	0.91	1.46	1.72	1.74	0	0.03	0	0	0.03	0.06	37	24	33	48	60	62	0	1	0	0	1	2	1A	2978903	2981121	-	TraesCS1A02G005100	protein_coding	K12198 charged multivesicular body protein 5 | (RefSeq) charged multivesicular body protein 5 (A)	Charged multivesicular body protein 5 [Triticum urartu]	RecName: Full=Vacuolar protein sorting-associated protein 60.1 {ECO:0000305};	SubName: Full=Charged multivesicular body protein 5 {ECO:0000313|EMBL:EMS51451.1, ECO:0000313|EnsemblPlants:TRIUR3_00481-P1};	Protein involved in vacuolar protein sorting	GO:0005771,multivesicular body; GO:0032585,multivesicular body membrane; GO:0015031,protein transport; GO:0007034,vacuolar transport	Bsp6I restriction endonuclease
	gene:TraesCS1A02G005200	0.45	0.61	0.61	0.18	0.04	0.06	0.08	0.09	0.07	0.06	0	0.02	115	144	156	43	9	16	19	22	17	14	0	6	1A	2982629	2986266	+	TraesCS1A02G005200	protein_coding	K13420 LRR receptor-like serine/threonine-protein kinase FLS2 [EC:2.7.11.1] | (RefSeq) LRR receptor-like serine/threonine-protein kinase FLS2 (A)	MDIS1-interacting receptor like kinase 2-like isoform X1 [Aegilops tauschii subsp. tauschii]	RecName: Full=Probable leucine-rich repeat receptor-like protein kinase At1g35710; EC=2.7.11.1; Flags: Precursor;	SubName: Full=Uncharacterized protein {ECO:0000313|EnsemblPlants:TRIAE_CS42_1AS_TGACv1_019727_AA0070670.1};	--	GO:0016021,integral component of membrane; GO:0005524,ATP binding; GO:0004674,protein serine/threonine kinase activity	Phosphotransferase enzyme family
	gene:TraesCS1A02G005300	0	0	0	0	0.01	0.02	0.06	0.08	0.1	0.24	0.19	0.34	0	0	0	0	1	2	6	9	11	26	23	38	1A	3013341	3014979	+	TraesCS1A02G005300	protein_coding	K10268 F-box and leucine-rich repeat protein 2/20 | (RefSeq) F-box/LRR-repeat protein 14 (A)	F-box/LRR-repeat protein 14-like [Aegilops tauschii subsp. tauschii]	RecName: Full=F-box/LRR-repeat protein 14;	SubName: Full=Uncharacterized protein {ECO:0000313|EnsemblPlants:TRIAE_CS42_1AS_TGACv1_019727_AA0070650.1};	Leucine rich repeat proteins, some proteins contain F-box	--	F-box-like
	gene:TraesCS1A02G005400	0.47	0.32	0.19	0.39	0.33	0.26	0.04	0.02	0.01	0.07	0	0.01	44	28	18	33	30	24	3	2	1	6	0	1	1A	3117194	3118502	+	TraesCS1A02G005400	protein_coding	--	protein NEN4-like [Aegilops tauschii subsp. tauschii]	RecName: Full=Protein NEN4 {ECO:0000303|PubMed:25081480}; AltName: Full=NAC45/NAC86-dependent exonuclease-domain protein 4 {ECO:0000303|PubMed:25081480}; EC=3.1.11.-;	SubName: Full=Uncharacterized protein {ECO:0000313|EnsemblPlants:TRIAE_CS42_1AS_TGACv1_019336_AA0065020.1};	--	GO:0005634,nucleus; GO:0008408,3'-5' exonuclease activity; GO:0046872,metal ion binding; GO:0003676,nucleic acid binding	Exonuclease
	gene:TraesCS1A02G005500	2.65	3.12	3.36	2.37	2.65	2.24	1.53	1.26	1.68	3.02	2.98	3.28	289	315	369	236	281	242	151	127	171	309	331	346	1A	3119378	3122276	-	TraesCS1A02G005500	protein_coding	--	uncharacterized protein LOC109750484 [Aegilops tauschii subsp. tauschii]	--	SubName: Full=Uncharacterized protein {ECO:0000313|EnsemblPlants:TRIAE_CS42_1AS_TGACv1_019336_AA0065030.2};	--	--	--
	gene:TraesCS1A02G005600	3.5	2.91	2.8	4.74	3.61	3.89	0.99	1.12	1.16	1.57	1.2	1.28	609	469	491	752	611	670	155	180	188	256	212	215	1A	3255618	3262577	-	TraesCS1A02G005600	protein_coding	K03131 transcription initiation factor TFIID subunit 6 | (RefSeq) transcription initiation factor TFIID subunit 6 (A)	transcription initiation factor TFIID subunit 6 [Aegilops tauschii subsp. tauschii]	RecName: Full=Transcription initiation factor TFIID subunit 6; AltName: Full=Protein EMBRYO DEFECTIVE 2781; AltName: Full=TATA box associated factor II 59; AltName: Full=TBP-associated factor 6; Short=AtTAF6; AltName: Full=Transcription initiation factor TFIID subunit D5;	SubName: Full=Uncharacterized protein {ECO:0000313|EnsemblPlants:TRIAE_CS42_1BS_TGACv1_049417_AA0152930.3};	Transcription initiation factor TFIID, subunit TAF6 (also component of histone acetyltransferase SAGA)	GO:0005634,nucleus; GO:0046982,protein heterodimerization activity; GO:0006352,DNA-templated transcription, initiation; GO:0009860,pollen tube growth; GO:0051090,regulation of DNA-binding transcription factor activity	Core histone H2A/H2B/H3/H4
	gene:TraesCS1A02G005700	0.56	0.75	0.61	1.16	1.05	1.46	0.37	0.25	0.24	0.42	0.48	0.43	113	140	124	213	205	291	68	47	45	80	99	83	1A	3377838	3383699	+	TraesCS1A02G005700	protein_coding	K10638 E3 ubiquitin-protein ligase UHRF1 [EC:2.3.2.27] | (RefSeq) E3 ubiquitin-protein ligase ORTHRUS 2 (A)	E3 ubiquitin-protein ligase ORTHRUS 2-like [Aegilops tauschii subsp. tauschii]	RecName: Full=E3 ubiquitin-protein ligase ORTHRUS 2; EC=2.3.2.27; AltName: Full=Protein VARIANT IN METHYLATION 1; AltName: Full=RING-type E3 ubiquitin transferase ORTHRUS 2 {ECO:0000305};	SubName: Full=Uncharacterized protein {ECO:0000313|EnsemblPlants:TRIAE_CS42_1AS_TGACv1_019686_AA0069940.2};	--	GO:0010369,chromocenter; GO:0005720,nuclear heterochromatin; GO:0005634,nucleus; GO:0003682,chromatin binding; GO:0010385,double-stranded methylated DNA binding; GO:0042393,histone binding; GO:0046872,metal ion binding; GO:0008327,methyl-CpG binding; GO:0010428,methyl-CpNpG binding; GO:0010429,methyl-CpNpN binding; GO:0061630,ubiquitin protein ligase activity; GO:0004842,ubiquitin-protein transfe…	U-box domain
	gene:TraesCS1A02G006000	0.09	0.08	0.11	0	0.02	0	0	0	0	0.02	0	0	18	16	22	0	4	0	0	0	0	4	0	0	1A	3451854	3454772	-	TraesCS1A02G006000	protein_coding	K13420 LRR receptor-like serine/threonine-protein kinase FLS2 [EC:2.7.11.1] | (RefSeq) LRR receptor-like serine/threonine-protein kinase FLS2 (A)	MDIS1-interacting receptor like kinase 2-like isoform X1 [Aegilops tauschii subsp. tauschii]	RecName: Full=Probable leucine-rich repeat receptor-like protein kinase At1g35710; EC=2.7.11.1; Flags: Precursor;	SubName: Full=Uncharacterized protein {ECO:0000313|EnsemblPlants:TRIAE_CS42_1AS_TGACv1_019686_AA0069900.1};	--	GO:0016021,integral component of membrane; GO:0005524,ATP binding; GO:0004674,protein serine/threonine kinase activity	Leucine rich repeat N-terminal domain
	gene:TraesCS1A02G006200	0.21	0.22	0.26	0.03	0.12	0.12	0	0	0	0.03	0	0.02	51	50	63	6	29	28	0	0	0	7	0	4	1A	3488355	3491814	-	TraesCS1A02G006200	protein_coding	K20718 LRR receptor-like serine/threonine-protein kinase ERECTA [EC:2.7.11.1] | (RefSeq) LRR receptor-like serine/threonine-protein kinase ERL1 (A)	MDIS1-interacting receptor like kinase 2-like isoform X1 [Aegilops tauschii subsp. tauschii]	RecName: Full=Probable leucine-rich repeat receptor-like protein kinase At1g35710; EC=2.7.11.1; Flags: Precursor;	SubName: Full=Uncharacterized protein {ECO:0000313|EnsemblPlants:TRIAE_CS42_1BS_TGACv1_049417_AA0152990.1};	--	GO:0016021,integral component of membrane; GO:0005524,ATP binding; GO:0004674,protein serine/threonine kinase activity	Leucine rich repeat N-terminal domain
	gene:TraesCS1A02G006300	0.18	0.22	0.34	0.05	0.07	0.09	0	0.01	0	0	0	0	47	54	90	13	18	24	1	2	1	0	1	0	1A	3500137	3503929	-	TraesCS1A02G006300	protein_coding	K13420 LRR receptor-like serine/threonine-protein kinase FLS2 [EC:2.7.11.1] | (RefSeq) LRR receptor-like serine/threonine-protein kinase FLS2 (A)	MDIS1-interacting receptor like kinase 2-like isoform X1 [Aegilops tauschii subsp. tauschii]	RecName: Full=Probable leucine-rich repeat receptor-like protein kinase At1g35710; EC=2.7.11.1; Flags: Precursor;	SubName: Full=Uncharacterized protein {ECO:0000313|EnsemblPlants:TRIAE_CS42_1AS_TGACv1_019798_AA0071520.1};	--	GO:0016021,integral component of membrane; GO:0005524,ATP binding; GO:0004674,protein serine/threonine kinase activity	Phosphotransferase enzyme family
	gene:TraesCS1A02G006500	0.02	0	0.01	0	0	0	0.1	0.06	0.1	0.08	0.03	0.05	4	1	2	0	0	0	21	13	22	18	8	12	1A	3579010	3582502	-	TraesCS1A02G006500	protein_coding	K00924 kinase [EC:2.7.1.-] | (RefSeq) receptor-like protein kinase 5 (A)	MDIS1-interacting receptor like kinase 2-like isoform X1 [Aegilops tauschii subsp. tauschii]	RecName: Full=MDIS1-interacting receptor like kinase 2 {ECO:0000303|PubMed:26863186}; Short=AtMIK2 {ECO:0000303|PubMed:26863186}; AltName: Full=Probable LRR receptor-like serine/threonine-protein kinase At4g08850; EC=2.7.11.1 {ECO:0000305}; Flags: Precursor;	SubName: Full=Uncharacterized protein {ECO:0000313|EnsemblPlants:TRIUR3_00584-P1};	--	GO:0016021,integral component of membrane; GO:0016020,membrane; GO:0005886,plasma membrane; GO:0009506,plasmodesma; GO:0090406,pollen tube; GO:0005524,ATP binding; GO:0004674,protein serine/threonine kinase activity	Protein-kinase domain of FAM69
	gene:TraesCS1A02G006800	0.45	0.28	0.37	0.08	0.09	0.12	0	0.04	0.02	0.01	0.02	0.03	122	70	100	19	23	33	1	9	6	3	6	8	1A	3653512	3657388	-	TraesCS1A02G006800	protein_coding	K13420 LRR receptor-like serine/threonine-protein kinase FLS2 [EC:2.7.11.1] | (RefSeq) LRR receptor-like serine/threonine-protein kinase FLS2 (A)	MDIS1-interacting receptor like kinase 2-like isoform X1 [Aegilops tauschii subsp. tauschii]	RecName: Full=Probable leucine-rich repeat receptor-like protein kinase At1g35710; EC=2.7.11.1; Flags: Precursor;	SubName: Full=Uncharacterized protein {ECO:0000313|EnsemblPlants:TRIAE_CS42_1AS_TGACv1_020726_AA0079570.1};	--	GO:0016021,integral component of membrane; GO:0005524,ATP binding; GO:0004674,protein serine/threonine kinase activity	Leucine Rich repeat
	gene:TraesCS1A02G006900	0	0.03	0.01	0.03	0	0	0.04	0.02	0.09	0.18	0.32	0.12	0	4	2	4	0	0	5	3	11	23	44	15	1A	3669097	3671050	-	TraesCS1A02G006900	protein_coding	K20718 LRR receptor-like serine/threonine-protein kinase ERECTA [EC:2.7.11.1] | (RefSeq) LRR receptor-like serine/threonine-protein kinase ERECTA isoform X1 (A)	MDIS1-interacting receptor like kinase 2-like [Aegilops tauschii subsp. tauschii]	RecName: Full=MDIS1-interacting receptor like kinase 2 {ECO:0000303|PubMed:26863186}; Short=AtMIK2 {ECO:0000303|PubMed:26863186}; AltName: Full=Probable LRR receptor-like serine/threonine-protein kinase At4g08850; EC=2.7.11.1 {ECO:0000305}; Flags: Precursor;	SubName: Full=Uncharacterized protein {ECO:0000313|EnsemblPlants:TRIAE_CS42_1AS_TGACv1_020726_AA0079550.1};	--	GO:0016021,integral component of membrane; GO:0016020,membrane; GO:0005886,plasma membrane; GO:0009506,plasmodesma; GO:0090406,pollen tube; GO:0005524,ATP binding; GO:0004674,protein serine/threonine kinase activity	Phosphotransferase enzyme family
	gene:TraesCS1A02G007000	0	0	0	0	0	0	0.73	1.2	0.99	0.34	0.19	0.3	0	0	0	0	0	0	74	124	103	36	22	32	1A	3677964	3679612	-	TraesCS1A02G007000	protein_coding	K20718 LRR receptor-like serine/threonine-protein kinase ERECTA [EC:2.7.11.1] | (RefSeq) LRR receptor-like serine/threonine-protein kinase ERECTA isoform X1 (A)	MDIS1-interacting receptor like kinase 2-like isoform X1 [Aegilops tauschii subsp. tauschii]	RecName: Full=MDIS1-interacting receptor like kinase 2 {ECO:0000303|PubMed:26863186}; Short=AtMIK2 {ECO:0000303|PubMed:26863186}; AltName: Full=Probable LRR receptor-like serine/threonine-protein kinase At4g08850; EC=2.7.11.1 {ECO:0000305}; Flags: Precursor;	SubName: Full=Uncharacterized protein {ECO:0000313|EnsemblPlants:TRIAE_CS42_1AS_TGACv1_020726_AA0079530.1};	--	GO:0016021,integral component of membrane; GO:0016020,membrane; GO:0005886,plasma membrane; GO:0009506,plasmodesma; GO:0090406,pollen tube; GO:0005524,ATP binding; GO:0004674,protein serine/threonine kinase activity	Leucine Rich repeat
	gene:TraesCS1A02G007100	0.68	0.87	0.61	0.05	0.01	0.01	0.05	0.04	0.01	0.01	0.02	0.01	114	136	103	8	2	2	7	6	2	1	3	1	1A	3698525	3700965	-	TraesCS1A02G007100	protein_coding	K20718 LRR receptor-like serine/threonine-protein kinase ERECTA [EC:2.7.11.1] | (RefSeq) LRR receptor-like serine/threonine-protein kinase ERECTA isoform X1 (A)	MDIS1-interacting receptor like kinase 2-like isoform X1 [Aegilops tauschii subsp. tauschii]	RecName: Full=MDIS1-interacting receptor like kinase 2 {ECO:0000303|PubMed:26863186}; Short=AtMIK2 {ECO:0000303|PubMed:26863186}; AltName: Full=Probable LRR receptor-like serine/threonine-protein kinase At4g08850; EC=2.7.11.1 {ECO:0000305}; Flags: Precursor;	SubName: Full=Uncharacterized protein {ECO:0000313|EnsemblPlants:TRIAE_CS42_1AS_TGACv1_021337_AA0081560.1};	--	GO:0016021,integral component of membrane; GO:0016020,membrane; GO:0005886,plasma membrane; GO:0009506,plasmodesma; GO:0090406,pollen tube; GO:0005524,ATP binding; GO:0004674,protein serine/threonine kinase activity	Kinase-like
	gene:TraesCS1A02G007500	19.06	17.82	18.17	51.58	46.64	50	22.34	21.7	21.18	22.19	24.61	19.9	1567	1356	1504	3866	3728	4068	1658	1652	1625	1710	2060	1581	1A	4045713	4048684	+	gene:TraesCS1A02G007500	Peptidyl-prolyl cis-trans isomerase [Source:UniProtKB/TrEMBL%3BAcc:W4ZWP2]	K03768 peptidyl-prolyl cis-trans isomerase B (cyclophilin B) [EC:5.2.1.8] | (RefSeq) photosynthetic NDH subunit of lumenal location 5, chloroplastic (A)	photosynthetic NDH subunit of lumenal location 5, chloroplastic-like [Aegilops tauschii subsp. tauschii]	RecName: Full=Photosynthetic NDH subunit of lumenal location 5, chloroplastic {ECO:0000303|PubMed:21785130}; AltName: Full=Cyclophilin of 20 kDa 2; AltName: Full=Peptidyl-prolyl cis-trans isomerase CYP20-2; Short=PPIase CYP20-2; EC=5.2.1.8; AltName: Full=Rotamase CYP20-2; AltName: Full=Thylakoid lumen PPIase of 20 kDa; Short=TLP20; Flags: Precursor;	RecName: Full=Peptidyl-prolyl cis-trans isomerase {ECO:0000256|RuleBase:RU363019}; Short=PPIase {ECO:0000256|RuleBase:RU363019}; EC=5.2.1.8 {ECO:0000256|RuleBase:RU363019};	Peptidyl-prolyl cis-trans isomerase	GO:0009507,chloroplast; GO:0009533,chloroplast stromal thylakoid; GO:0009534,chloroplast thylakoid; GO:0009535,chloroplast thylakoid membrane; GO:0009579,thylakoid; GO:0031977,thylakoid lumen; GO:0003755,peptidyl-prolyl cis-trans isomerase activity; GO:0043424,protein histidine kinase binding; GO:0010275,NAD(P)H dehydrogenase complex assembly; GO:0006457,protein folding	Cyclophilin type peptidyl-prolyl cis-trans isomerase/CLD
	gene:TraesCS1A02G007800	1.72	1.44	1.14	2.58	2.68	1.93	0.28	0.21	0	0	0.13	0	27	21	18	37	41	30	4	3	0	0	2	0	1A	4054742	4054960	+	TraesCS1A02G007800	protein_coding	--	hypothetical protein TRIUR3_03662 [Triticum urartu]	--	SubName: Full=Uncharacterized protein {ECO:0000313|EMBL:EMS62568.1, ECO:0000313|EnsemblPlants:TRIUR3_03662-P1};	--	GO:0016021,integral component of membrane	Protein of unknown function (DUF3339)
	gene:TraesCS1A02G007900	96.71	111.42	82.15	224.53	194.19	183.38	22.21	16.48	20.91	26.14	21.06	25.49	1457	1554	1246	3084	2844	2734	302	230	294	369	323	371	1A	4063197	4063406	+	TraesCS1A02G007900	protein_coding	--	PREDICTED: uncharacterized protein LOC104582784 [Brachypodium distachyon]	--	SubName: Full=Uncharacterized protein {ECO:0000313|EnsemblPlants:TRIAE_CS42_1AS_TGACv1_019696_AA0070120.1};	--	GO:0016021,integral component of membrane	Protein of unknown function (DUF3339)
	gene:TraesCS1A02G008100	2.37	1.83	2.2	1.29	1.32	1.32	0.09	0.02	0.08	0.05	0.04	0.1	1004	718	941	500	544	553	35	7	30	20	19	39	1A	4497200	4503419	+	gene:TraesCS1A02G008100	protein_coding	K13457 disease resistance protein RPM1 | (RefSeq) disease resistance protein RPM1 (A)	powdery mildew resistance protein PM3 variant [Triticum aestivum]	RecName: Full=Putative disease resistance protein RGA4; AltName: Full=RGA4-blb;	SubName: Full=Powdery mildew resistance protein PM3 variant {ECO:0000313|EMBL:ACN94428.1};	Apoptotic ATPase	GO:0043531,ADP binding; GO:0005524,ATP binding; GO:0006952,defense response	Leucine rich repeat
	gene:TraesCS1A02G008500	0.1	0	0.01	0.11	0.06	0.41	0	0	0	0	0	0	14	0	2	14	8	54	0	0	0	0	0	0	1A	4811264	4813128	+	TraesCS1A02G008500	protein_coding	K19747 BAHD acyltransferase [EC:2.3.1.-] | (RefSeq) BAHD acyltransferase DCR (A)	uncharacterized acetyltransferase At3g50280-like [Aegilops tauschii subsp. tauschii]	RecName: Full=Uncharacterized acetyltransferase At3g50280; EC=2.3.1.-;	SubName: Full=Uncharacterized protein {ECO:0000313|EnsemblPlants:TRIAE_CS42_1AS_TGACv1_019647_AA0069500.1};	--	GO:0016747,transferase activity, transferring acyl groups other than amino-acyl groups	Transferase family
	gene:TraesCS1A02G009000	5.27	4.94	5.88	10.6	10.94	10.04	2.41	2.33	2	6.81	7.14	6.85	680	590	765	1248	1373	1283	281	279	241	824	939	854	1A	5491027	5495112	+	TraesCS1A02G009000	protein_coding	K20032 palmitoyltransferase ZDHHC13/17 [EC:2.3.1.225] | (RefSeq) protein S-acyltransferase 24 isoform X1 (A)	inversin-B [Aegilops tauschii subsp. tauschii]	RecName: Full=E3 ubiquitin-protein ligase XBAT33; EC=2.3.2.27; AltName: Full=Ankyrin repeat domain and RING finger-containing protein XBAT33; AltName: Full=Protein XB3 homolog 3; AltName: Full=RING-type E3 ubiquitin transferase XBAT33;	SubName: Full=Uncharacterized protein {ECO:0000313|EnsemblPlants:TRIAE_CS42_1AS_TGACv1_021535_AA0081850.2};	FOG: Ankyrin repeat	GO:0046872,metal ion binding; GO:0004842,ubiquitin-protein transferase activity; GO:0016567,protein ubiquitination	Tetratricopeptide repeat
	gene:TraesCS1A02G009100	2.04	1.6	2.08	2.56	2.83	2.99	0.11	0.19	0.33	0.12	0	0	127	92	130	145	171	184	6	11	19	7	0	0	1A	5496528	5499983	+	TraesCS1A02G009100	protein_coding	--	uncharacterized protein LOC109760040 [Aegilops tauschii subsp. tauschii]	--	SubName: Full=Uncharacterized protein {ECO:0000313|EnsemblPlants:TRIAE_CS42_1AS_TGACv1_019563_AA0068360.2};	--	--	Protein of Unknown function (DUF1690)
	gene:TraesCS1A02G009200	1.9	1.67	3.13	2.01	3	3.1	0.06	0.22	0.11	0.27	0.22	0.18	75	61	124	72	115	121	2	8	4	10	9	7	1A	5500650	5501198	+	TraesCS1A02G009200	protein_coding	--	uncharacterized protein LOC109745970 [Aegilops tauschii subsp. tauschii]	--	SubName: Full=Uncharacterized protein {ECO:0000313|EnsemblPlants:TRIAE_CS42_1AS_TGACv1_019563_AA0068360.2};	--	--	YscO-like protein
	gene:TraesCS1A02G009300	0.25	0.26	0.32	0.42	0.39	0.31	0.08	0.06	0.12	0.06	0.04	0.06	88	84	113	136	134	108	25	20	40	21	15	21	1A	5501535	5507742	-	TraesCS1A02G009300	protein_coding	K13457 disease resistance protein RPM1 | (RefSeq) disease resistance protein RPM1 (A)	Putative disease resistance protein RGA4 [Triticum urartu]	RecName: Full=Putative disease resistance protein RGA4; AltName: Full=RGA4-blb;	SubName: Full=Uncharacterized protein {ECO:0000313|EnsemblPlants:TRIAE_CS42_1BS_TGACv1_049446_AA0153960.1};	Apoptotic ATPase	GO:0043531,ADP binding; GO:0005524,ATP binding; GO:0006952,defense response	Leucine rich repeat
	gene:TraesCS1A02G009320	0.48	0.42	0.47	0.3	0.48	0.4	0	0	0	0	0	0	186	152	185	105	180	152	0	0	0	0	0	0	1A	5521573	5527792	-	TraesCS1A02G009320	protein_coding	K13457 disease resistance protein RPM1 | (RefSeq) disease resistance protein RPM1 (A)	powder mildew resistance-like protein [Triticum monococcum]	RecName: Full=Putative disease resistance protein RGA3; AltName: Full=Blight resistance protein B149; AltName: Full=RGA1-blb;	SubName: Full=Powder mildew resistance-like protein {ECO:0000313|EMBL:AMT84569.1};	Apoptotic ATPase	GO:0043531,ADP binding; GO:0005524,ATP binding; GO:0006952,defense response	AAA domain
	gene:TraesCS1A02G010200	0.09	0.04	0.05	0.54	0.64	0.51	0.11	0.14	0.11	0.28	0.22	0.41	21	8	11	114	143	117	24	29	23	61	53	91	1A	6317837	6324253	+	TraesCS1A02G010200	protein_coding	--	predicted protein [Hordeum vulgare subsp. vulgare]	RecName: Full=Glucan 1,3-beta-glucosidase {ECO:0000250|UniProtKB:Q7Z9L3}; EC=3.2.1.58; AltName: Full=Exo-1,3-beta-glucanase {ECO:0000250|UniProtKB:Q7Z9L3}; Flags: Fragments;	SubName: Full=Uncharacterized protein {ECO:0000313|EnsemblPlants:TRIAE_CS42_1DS_TGACv1_081914_AA0263320.1};	--	GO:0005576,extracellular region; GO:0004338,glucan exo-1,3-beta-glucosidase activity; GO:0071555,cell wall organization; GO:0000272,polysaccharide catabolic process	FRG1-like domain
	gene:TraesCS1A02G010400	0.09	0.04	0.1	0.02	0.03	0.01	0.01	0.01	0	0	0	0.01	35	13	39	8	10	4	3	3	1	1	0	2	1A	6336481	6345966	-	TraesCS1A02G010400	protein_coding	K13457 disease resistance protein RPM1 | (RefSeq) disease resistance protein RPM1 (A)	Putative disease resistance protein RGA4 [Triticum urartu]	RecName: Full=Putative disease resistance protein RGA4; AltName: Full=RGA4-blb;	SubName: Full=Putative disease resistance protein RGA4 {ECO:0000313|EMBL:EMS48810.1, ECO:0000313|EnsemblPlants:TRIUR3_32659-P1};	Apoptotic ATPase	GO:0043531,ADP binding; GO:0005524,ATP binding; GO:0006952,defense response	AAA domain
	gene:TraesCS1A02G011100	0.59	0.75	1.24	1.64	1.41	1.66	0.04	0	0	0.07	0.02	0	36	42	76	91	83	100	2	0	0	4	1	0	1A	6566139	6567972	+	TraesCS1A02G011100	protein_coding	K02965 small subunit ribosomal protein S19 | (RefSeq) rps19, OrsajM_p37; ribosomal protein S19 (A)	Ribosomal protein S19, mitochondrial [Triticum urartu]	RecName: Full=Ribosomal protein S19, mitochondrial;	SubName: Full=Uncharacterized protein {ECO:0000313|EnsemblPlants:TRIAE_CS42_1AS_TGACv1_021060_AA0080840.1};	Mitochondrial/chloroplast ribosomal protein S19	GO:0005739,mitochondrion; GO:0015935,small ribosomal subunit; GO:0003723,RNA binding; GO:0003735,structural constituent of ribosome; GO:0006412,translation	Ribosomal protein S19
	gene:TraesCS1A02G011200	0.95	1.11	1.42	2.29	2.19	2.78	0	0.02	0.01	0	0	0	107	116	161	236	241	311	0	2	1	0	0	0	1A	6569388	6576401	-	TraesCS1A02G011200	protein_coding	K08880 serine/threonine kinase 19 [EC:2.7.11.1] | (RefSeq) serine/threonine-protein kinase 19 (A)	serine/threonine-protein kinase 19 isoform X2 [Aegilops tauschii subsp. tauschii]	--	SubName: Full=Uncharacterized protein {ECO:0000313|EnsemblPlants:TRIAE_CS42_1AS_TGACv1_021060_AA0080830.2};	--	--	Serine-threonine protein kinase 19
	gene:TraesCS1A02G011500	3.86	4.45	3.77	4.74	5.32	4.76	0	0	0	0	0	0	59	63	58	66	79	72	0	0	0	0	0	0	1A	6765240	6765452	-	TraesCS1A02G011500	protein_coding	--	hypothetical protein TRIUR3_13515 [Triticum urartu]	--	SubName: Full=Uncharacterized protein {ECO:0000313|EMBL:EMS64218.1, ECO:0000313|EnsemblPlants:TRIUR3_13515-P1};	--	GO:0016021,integral component of membrane	Coiled-coil domain-containing protein 56
	gene:TraesCS1A02G011600	8.2	9.97	8.14	23.78	25.82	27	0	0	0.14	0.21	0.38	0.13	127	143	127	336	389	414	0	0	2	3	6	2	1A	6766340	6766555	-	TraesCS1A02G011600	protein_coding	--	hypothetical protein TRIUR3_13515 [Triticum urartu]	--	SubName: Full=Uncharacterized protein {ECO:0000313|EMBL:EMS64218.1, ECO:0000313|EnsemblPlants:TRIUR3_13515-P1};	--	GO:0016021,integral component of membrane	Coiled-coil domain-containing protein 56
	gene:TraesCS1A02G011700	0.55	0.38	0.3	0.45	0.67	0.55	2.06	2.36	2.58	1.46	1.74	1.61	20	13	11	15	24	20	68	80	88	50	65	57	1A	6773469	6773978	-	TraesCS1A02G011700	protein_coding	K10664 E3 ubiquitin-protein ligase ATL6/9/15/31/42/55 [EC:2.3.2.27] | (RefSeq) E3 ubiquitin-protein ligase Os03g0188200 (A)	60S ribosomal protein L2, mitochondrial [Triticum urartu]	RecName: Full=Putative RING-H2 finger protein ATL71; EC=2.3.2.27 {ECO:0000305}; AltName: Full=RING-type E3 ubiquitin transferase ATL71 {ECO:0000305};	SubName: Full=Uncharacterized protein {ECO:0000313|EnsemblPlants:TRIAE_CS42_1AS_TGACv1_020550_AA0078310.1};	FOG: Predicted E3 ubiquitin ligase	GO:0016021,integral component of membrane; GO:0046872,metal ion binding; GO:0061630,ubiquitin protein ligase activity; GO:0043161,proteasome-mediated ubiquitin-dependent protein catabolic process	Anaphase-promoting complex subunit 11 RING-H2 finger
	gene:TraesCS1A02G011800	0.2	0.19	0.25	2.77	2.87	2.21	0.01	0.02	0	0.12	0.02	0.01	26	23	33	331	365	286	1	2	0	15	2	1	1A	6788571	6793542	+	gene:TraesCS1A02G011800	Formin-like protein [Source:UniProtKB/TrEMBL%3BAcc:A0A341NHE5]	--	predicted protein [Hordeum vulgare subsp. vulgare]	RecName: Full=Formin-like protein 14; AltName: Full=OsFH14; Flags: Precursor;	RecName: Full=Formin-like protein {ECO:0000256|RuleBase:RU361260};	Rho GTPase effector BNI1 and related formins	GO:0016021,integral component of membrane	Formin Homology 2 Domain
	gene:TraesCS1A02G011900	0.09	0.05	0.03	0.2	0.18	0.23	0	0	0	0.03	0.01	0	15	7	5	29	28	36	0	0	0	5	2	0	1A	6883652	6887141	-	TraesCS1A02G011900	protein_coding	K20718 LRR receptor-like serine/threonine-protein kinase ERECTA [EC:2.7.11.1] | (RefSeq) LRR receptor-like serine/threonine-protein kinase ERL1 (A)	wall-associated receptor kinase 3-like [Aegilops tauschii subsp. tauschii]	RecName: Full=Wall-associated receptor kinase 3; EC=2.7.11.-; Flags: Precursor;	SubName: Full=Uncharacterized protein {ECO:0000313|EnsemblPlants:TRIAE_CS42_1AS_TGACv1_020010_AA0073840.1};	--	GO:0016021,integral component of membrane; GO:0005524,ATP binding; GO:0005509,calcium ion binding; GO:0030247,polysaccharide binding; GO:0004674,protein serine/threonine kinase activity; GO:0007166,cell surface receptor signaling pathway	Coagulation Factor Xa inhibitory site
	gene:TraesCS1A02G012000	0.11	0.16	0.27	0.16	0.44	0.36	0	0.03	0.01	0.05	0.02	0.02	17	24	44	23	68	57	0	4	2	8	4	3	1A	6899512	6903022	-	TraesCS1A02G012000	protein_coding	K13430 serine/threonine-protein kinase PBS1 [EC:2.7.11.1] | (RefSeq) serine/threonine-protein kinase CDL1 isoform X1 (A)	Wall-associated receptor kinase 2 [Triticum urartu]	RecName: Full=Wall-associated receptor kinase 2; EC=2.7.11.-; Flags: Precursor;	SubName: Full=Wall-associated receptor kinase 2 {ECO:0000313|EMBL:EMS45271.1, ECO:0000313|EnsemblPlants:TRIUR3_12034-P1};	--	GO:0005623,cell; GO:0016021,integral component of membrane; GO:0005524,ATP binding; GO:0005509,calcium ion binding; GO:0030247,polysaccharide binding; GO:0004674,protein serine/threonine kinase activity; GO:0007166,cell surface receptor signaling pathway; GO:0009992,cellular water homeostasis; GO:0009311,oligosaccharide metabolic process; GO:0009751,response to salicylic acid; GO:0009826,unidimen…	Coagulation Factor Xa inhibitory site
	gene:TraesCS1A02G012400	0.12	0.13	0.08	0.28	0.28	0.21	0	0	0	0	0	0	18	18	12	37	40	30	0	0	0	0	0	0	1A	7109888	7115465	-	TraesCS1A02G012400	protein_coding	--	PREDICTED: putative F-box protein At1g50870 [Brachypodium distachyon]	RecName: Full=F-box protein At5g07610;	SubName: Full=Uncharacterized protein {ECO:0000313|EnsemblPlants:TRIAE_CS42_1AS_TGACv1_019270_AA0064130.1};	--	--	F-box-like
	gene:TraesCS1A02G012500	3.29	3.02	3.21	4.34	4	4.09	1.96	2.16	1.76	1.77	2.23	2.25	808	686	794	971	954	994	434	491	403	407	557	534	1A	7178200	7184960	+	gene:TraesCS1A02G012500	Vacuolar sorting protein 39 [Source:Projected from Arabidopsis thaliana (AT1G22860) TAIR%3BAcc:AT1G22860]	K20177 vacuolar protein sorting-associated protein 3 | (RefSeq) transforming growth factor-beta receptor-associated protein 1 isoform X1 (A)	transforming growth factor-beta receptor-associated protein 1 [Aegilops tauschii subsp. tauschii]	--	SubName: Full=Uncharacterized protein {ECO:0000313|EnsemblPlants:TRIAE_CS42_1AS_TGACv1_019540_AA0067800.2};	Vacuolar assembly/sorting proteins VPS39/VAM6/VPS3	GO:0005829,cytosol; GO:0006886,intracellular protein transport; GO:0016192,vesicle-mediated transport	CNH domain
	gene:TraesCS1A02G012600	0.8	0.4	0.55	1.24	0.47	0.4	0.12	0.03	0.09	0.1	0.32	0.2	58	27	40	82	33	29	8	2	6	7	24	14	1A	7185497	7186507	+	TraesCS1A02G012600	protein_coding	K20718 LRR receptor-like serine/threonine-protein kinase ERECTA [EC:2.7.11.1] | (RefSeq) LRR receptor-like serine/threonine-protein kinase ERECTA (A)	polygalacturonase inhibitor-like [Aegilops tauschii subsp. tauschii]	RecName: Full=Polygalacturonase inhibitor; AltName: Full=Polygalacturonase-inhibiting protein; Short=PGIG; Flags: Precursor;	SubName: Full=Uncharacterized protein {ECO:0000313|EnsemblPlants:TRIAE_CS42_1AS_TGACv1_019540_AA0067810.1};	--	GO:0048046,apoplast; GO:0005618,cell wall	Leucine Rich Repeat
	gene:TraesCS1A02G012700	0.32	0.59	0.52	1.02	0.78	0.76	0	0	0	0	0	0	28	48	46	82	67	66	0	0	0	0	0	0	1A	7228719	7229943	-	TraesCS1A02G012700	protein_coding	K07517 Delta3-Delta2-enoyl-CoA isomerase [EC:5.3.3.8] | (RefSeq) enoyl-CoA delta isomerase 2, peroxisomal (A)	hypothetical protein TRIUR3_01891 [Triticum urartu]	RecName: Full=Enoyl-CoA delta isomerase 3 {ECO:0000305}; EC=5.3.3.8 {ECO:0000269|PubMed:18657232}; AltName: Full=3-hydroxyacyl-CoA dehydratase 1 {ECO:0000312|EMBL:AEE83445.1}; AltName: Full=Delta(3),Delta(2)-enoyl CoA isomerase 3 {ECO:0000303|PubMed:18657232}; Short=AtECI3 {ECO:0000303|PubMed:18657232};	SubName: Full=Uncharacterized protein {ECO:0000313|EnsemblPlants:TRIAE_CS42_1AS_TGACv1_019540_AA0067850.1};	--	GO:0005829,cytosol; GO:0005634,nucleus; GO:0004165,dodecenoyl-CoA delta-isomerase activity; GO:0006635,fatty acid beta-oxidation; GO:0009062,fatty acid catabolic process; GO:0080167,response to karrikin	Enoyl-CoA hydratase/isomerase
	gene:TraesCS1A02G012800	0.46	0.45	0.39	0.95	0.66	0.76	0	0	0	0	0	0.03	33	30	28	62	46	54	0	0	0	0	0	2	1A	7274801	7275803	+	TraesCS1A02G012800	protein_coding	K07517 Delta3-Delta2-enoyl-CoA isomerase [EC:5.3.3.8] | (RefSeq) enoyl-CoA delta isomerase 1, peroxisomal (A)	PREDICTED: uncharacterized protein LOC102703528 [Oryza brachyantha]	--	SubName: Full=Uncharacterized protein {ECO:0000313|EnsemblPlants:TRIAE_CS42_1AS_TGACv1_019835_AA0071980.1};	--	GO:0003824,catalytic activity; GO:0008152,metabolic process	Enoyl-CoA hydratase/isomerase
	gene:TraesCS1A02G012900	0.59	0.65	0.69	0.51	0.7	0.98	0	0.04	0	0.05	0	0	70	71	82	55	80	114	0	4	0	6	0	0	1A	7276861	7279534	+	TraesCS1A02G012900	protein_coding	K07517 Delta3-Delta2-enoyl-CoA isomerase [EC:5.3.3.8] | (RefSeq) enoyl-CoA delta isomerase 2, peroxisomal (A)	Fatty acid oxidation complex subunit alpha [Triticum urartu]	RecName: Full=Enoyl-CoA delta isomerase 3 {ECO:0000305}; EC=5.3.3.8 {ECO:0000269|PubMed:18657232}; AltName: Full=3-hydroxyacyl-CoA dehydratase 1 {ECO:0000312|EMBL:AEE83445.1}; AltName: Full=Delta(3),Delta(2)-enoyl CoA isomerase 3 {ECO:0000303|PubMed:18657232}; Short=AtECI3 {ECO:0000303|PubMed:18657232};	SubName: Full=Uncharacterized protein {ECO:0000313|EnsemblPlants:TRIAE_CS42_1AS_TGACv1_019835_AA0071970.1};	--	GO:0005829,cytosol; GO:0005634,nucleus; GO:0004165,dodecenoyl-CoA delta-isomerase activity; GO:0006635,fatty acid beta-oxidation; GO:0009062,fatty acid catabolic process; GO:0080167,response to karrikin	Enoyl-CoA hydratase/isomerase
	gene:TraesCS1A02G013000	1.29	0.98	1.1	0.55	0.78	0.57	0.02	0.08	0.03	0	0	0.03	323	226	278	126	189	142	5	18	6	1	0	8	1A	7281836	7294634	+	TraesCS1A02G013000	protein_coding	K15559 regulator of Ty1 transposition protein 103 | (RefSeq) disease resistance protein RPP13 isoform X1 (A)	Disease resistance protein RPM1 [Triticum urartu]	RecName: Full=Putative disease resistance protein At1g50180;	SubName: Full=Uncharacterized protein {ECO:0000313|EnsemblPlants:TRIAE_CS42_1AS_TGACv1_019835_AA0071960.2};	Apoptotic ATPase	GO:0005886,plasma membrane; GO:0009506,plasmodesma; GO:0043531,ADP binding; GO:0005524,ATP binding; GO:0006952,defense response; GO:0007165,signal transduction	AAA ATPase domain
	gene:TraesCS1A02G013500	1.53	0.1	1.38	0.47	0.05	0.19	1.65	0.62	0.31	0	0	0	32	2	29	9	1	4	31	12	6	0	0	0	1A	7536155	7536445	+	TraesCS1A02G013500	protein_coding	--	hypothetical protein TRIUR3_14701 [Triticum urartu]	--	SubName: Full=Uncharacterized protein {ECO:0000313|EnsemblPlants:TRIAE_CS42_1AS_TGACv1_019305_AA0064670.1};	--	--	--
	gene:TraesCS1A02G013600	0.54	0.27	0.14	11.76	11.69	10.16	0	0	0	0	0	0	30	14	8	596	632	559	0	0	0	0	0	0	1A	7642614	7643473	+	gene:TraesCS1A02G013600	Defensin [Source:UniProtKB/TrEMBL%3BAcc:Q8L698]	--	defensin [Triticum aestivum]	RecName: Full=Defensin Tk-AMP-D2;	SubName: Full=Defensin {ECO:0000313|EMBL:BAC10287.1, ECO:0000313|EnsemblPlants:TRIAE_CS42_1AS_TGACv1_019763_AA0071120.1}; Flags: Precursor;	--	GO:0050832,defense response to fungus; GO:0031640,killing of cells of other organism	Gamma-thionin family
	gene:TraesCS1A02G013700	4.99	4.47	4.85	5.47	5.48	5.95	1.28	0.93	0.87	1.73	1.29	1.28	444	368	435	444	474	524	103	77	72	144	117	110	1A	7651464	7654123	-	TraesCS1A02G013700	protein_coding	K09561 STIP1 homology and U-box containing protein 1 [EC:2.3.2.27] | (RefSeq) E3 ubiquitin-protein ligase CHIP isoform X1 (A)	E3 ubiquitin-protein ligase CHIP-like isoform X2 [Aegilops tauschii subsp. tauschii]	RecName: Full=E3 ubiquitin-protein ligase CHIP {ECO:0000305}; EC=2.3.2.27 {ECO:0000269|PubMed:16640601, ECO:0000269|PubMed:17241447}; AltName: Full=Carboxyl terminus of HSC70-interacting protein {ECO:0000303|PubMed:12805616}; Short=AtCHIP {ECO:0000303|PubMed:12805616}; AltName: Full=Plant U-box protein 61; AltName: Full=RING-type E3 ubiquitin transferase CHIP {ECO:0000305}; AltName: Full=U-box do…	SubName: Full=Uncharacterized protein {ECO:0000313|EnsemblPlants:TRIAE_CS42_1AS_TGACv1_019763_AA0071150.1};	Chaperone-dependent E3 ubiquitin protein ligase (contains TPR repeats)	GO:0051087,chaperone binding; GO:0004842,ubiquitin-protein transferase activity; GO:0016567,protein ubiquitination; GO:0009737,response to abscisic acid; GO:0009651,response to salt stress; GO:0009266,response to temperature stimulus	Tetratricopeptide repeat
	gene:TraesCS1A02G013800	11.69	9.18	11.81	10.92	10.53	11.27	4.92	4.14	4.24	5.49	6.16	5.96	3518	2557	3578	2998	3081	3357	1337	1154	1190	1549	1888	1732	1A	7657145	7669998	-	gene:TraesCS1A02G013800	Methionine S-methyltransferase [Source:UniProtKB/TrEMBL%3BAcc:A0A341NG51]	K08247 methionine S-methyltransferase [EC:2.1.1.12] | (RefSeq) methionine S-methyltransferase isoform X1 (A)	methionine S-methyltransferase isoform X1 [Aegilops tauschii subsp. tauschii]	RecName: Full=Methionine S-methyltransferase; EC=2.1.1.12; AltName: Full=AdoMet:Met S-methyltransferase; AltName: Full=Hv-MMT1;	RecName: Full=Methionine S-methyltransferase {ECO:0000256|PROSITE-ProRule:PRU00888}; EC=2.1.1.12 {ECO:0000256|PROSITE-ProRule:PRU00888};	--	GO:0005737,cytoplasm; GO:0030732,methionine S-methyltransferase activity; GO:0030170,pyridoxal phosphate binding; GO:0009058,biosynthetic process	Methyltransferase domain
	gene:TraesCS1A02G014300	3.25	3.14	3.46	5.28	5.96	5.74	1.52	1.67	1.77	2.49	3.01	3.2	554	495	593	820	987	968	234	263	282	397	522	527	1A	7811031	7813406	+	TraesCS1A02G014300	protein_coding	--	FT-interacting protein 1-like [Aegilops tauschii subsp. tauschii]	RecName: Full=FT-interacting protein 1 {ECO:0000303|PubMed:22529749};	SubName: Full=Uncharacterized protein {ECO:0000313|EnsemblPlants:TRIAE_CS42_1AS_TGACv1_019234_AA0063630.1};	--	GO:0005783,endoplasmic reticulum; GO:0005789,endoplasmic reticulum membrane; GO:0016021,integral component of membrane; GO:0009506,plasmodesma; GO:0009511,plasmodesmatal endoplasmic reticulum; GO:0008565,protein transporter activity; GO:0016757,transferase activity, transferring glycosyl groups; GO:0034613,cellular protein localization; GO:0009908,flower development; GO:0048574,long-day photoperi…	Integral peroxisomal membrane peroxin
	gene:TraesCS1A02G014800	0	0	0	0.61	0.51	1.48	0	0	0	0	0	0	0	0	0	27	24	71	0	0	0	0	0	0	1A	7962375	7963154	+	gene:TraesCS1A02G014800	Defensin [Source:UniProtKB/TrEMBL%3BAcc:W4ZXA3]	--	defensin [Triticum aestivum]	RecName: Full=Defensin Tk-AMP-D2;	SubName: Full=Defensin {ECO:0000313|EMBL:AIA66987.1, ECO:0000313|EnsemblPlants:TRIAE_CS42_1AS_TGACv1_020738_AA0079660.1};	--	GO:0050832,defense response to fungus; GO:0031640,killing of cells of other organism	Gamma-thionin family
	gene:TraesCS1A02G014900	0.16	0.17	0.19	0.05	0.1	0.11	0	0.04	0	0.04	0	0.02	30	28	34	9	17	20	0	6	0	6	0	4	1A	8141960	8144500	-	TraesCS1A02G014900	protein_coding	K13418 somatic embryogenesis receptor kinase 1 [EC:2.7.10.1 2.7.11.1] | (RefSeq) somatic embryogenesis receptor kinase 1 (A)	G-type lectin S-receptor-like serine/threonine-protein kinase At2g19130 isoform X1 [Aegilops tauschii subsp. tauschii]	RecName: Full=G-type lectin S-receptor-like serine/threonine-protein kinase At2g19130; EC=2.7.11.1; Flags: Precursor;	SubName: Full=Putative serine/threonine-protein kinase receptor {ECO:0000313|EMBL:EMT04353.1, ECO:0000313|EnsemblPlants:EMT04353};	--	GO:0016021,integral component of membrane; GO:0005886,plasma membrane; GO:0005524,ATP binding; GO:0005516,calmodulin binding; GO:0030246,carbohydrate binding; GO:0004674,protein serine/threonine kinase activity; GO:0006468,protein phosphorylation; GO:0048544,recognition of pollen	PAN-like domain
	gene:TraesCS1A02G015100	86.23	82.88	73.38	35.72	33.52	30.08	70.71	75.05	80.97	31.34	31.53	30.11	4615	4106	3954	1743	1744	1593	3416	3720	4044	1572	1718	1557	1A	8238257	8239411	-	TraesCS1A02G015100	protein_coding	--	protein EMBRYO SAC DEVELOPMENT ARREST 3, chloroplastic [Aegilops tauschii subsp. tauschii]	RecName: Full=Protein PHOTOSYSTEM I ASSEMBLY 2, chloroplastic {ECO:0000303|PubMed:25228689}; Short=AtPSA2 {ECO:0000303|PubMed:25228689}; AltName: Full=Protein EMBRYO SAC DEVELOPMENT ARREST 3 {ECO:0000303|PubMed:15634699}; Flags: Precursor;	SubName: Full=Uncharacterized protein {ECO:0000313|EnsemblPlants:TRIAE_CS42_1AS_TGACv1_019551_AA0068040.1};	--	GO:0009507,chloroplast; GO:0009534,chloroplast thylakoid; GO:0009543,chloroplast thylakoid lumen; GO:0009535,chloroplast thylakoid membrane; GO:0046872,metal ion binding; GO:0009561,megagametogenesis; GO:0048564,photosystem I assembly; GO:0010027,thylakoid membrane organization	--
	gene:TraesCS1A02G015400	0.9	1.53	0.93	21.97	22.86	22.25	1.55	2.16	2.7	18.69	16.13	17.52	66	104	69	1473	1634	1619	103	147	185	1288	1208	1245	1A	8264166	8266341	-	TraesCS1A02G015400	protein_coding	K07904 Ras-related protein Rab-11A | (RefSeq) ras-related protein RABA2a (A)	ras-related protein RABA2a-like [Aegilops tauschii subsp. tauschii]	RecName: Full=Ras-related protein RABA2a; Short=AtRABA2a; AltName: Full=Ras-related protein Rab11C; Short=AtRab11C; Flags: Precursor;	SubName: Full=Uncharacterized protein {ECO:0000313|EnsemblPlants:TRIAE_CS42_1AS_TGACv1_019551_AA0068080.1};	GTPase Rab11/YPT3, small G protein superfamily	GO:0009504,cell plate; GO:0005829,cytosol; GO:0005768,endosome; GO:0010008,endosome membrane; GO:0005794,Golgi apparatus; GO:0005886,plasma membrane; GO:0005525,GTP binding; GO:0003924,GTPase activity; GO:0000911,cytokinesis by cell plate formation; GO:0015031,protein transport	Dynein light intermediate chain (DLIC)
	gene:TraesCS1A02G015500	0	0.04	0	0.51	0.38	0.49	0.09	0.04	0	0.1	0.2	0.19	0	4	0	46	36	48	8	4	0	9	20	18	1A	8291349	8292883	-	TraesCS1A02G015500	protein_coding	K05894 12-oxophytodienoic acid reductase [EC:1.3.1.42] | (RefSeq) putative 12-oxophytodienoate reductase 4 (A)	12-oxophytodienoic acid reductase 1-A1a [Triticum aestivum]	RecName: Full=Putative 12-oxophytodienoate reductase 4; EC=1.3.1.-; AltName: Full=OPDA-reductase 4; Short=OsOPR4;	SubName: Full=Uncharacterized protein {ECO:0000313|EnsemblPlants:TRIAE_CS42_1AS_TGACv1_019551_AA0068090.1};	NADH:flavin oxidoreductase/12-oxophytodienoate reductase	GO:0005622,intracellular; GO:0016629,12-oxophytodienoate reductase activity; GO:0010181,FMN binding; GO:0006952,defense response; GO:0009695,jasmonic acid biosynthetic process; GO:0031408,oxylipin biosynthetic process	NADH:flavin oxidoreductase / NADH oxidase family
	gene:TraesCS1A02G015800	0.06	0.5	0.3	0.51	0.46	0.66	0.26	0.25	0.37	2.19	1.74	1.87	6	45	29	45	43	63	23	22	33	199	172	175	1A	8320695	8322586	+	TraesCS1A02G015800	protein_coding	K05894 12-oxophytodienoic acid reductase [EC:1.3.1.42] | (RefSeq) putative 12-oxophytodienoate reductase 5 (A)	12-oxophytodienoate reductase 1-like [Aegilops tauschii subsp. tauschii]	RecName: Full=Putative 12-oxophytodienoate reductase 5; EC=1.3.1.-; AltName: Full=OPDA-reductase 5; Short=OsOPR5;	SubName: Full=Uncharacterized protein {ECO:0000313|EnsemblPlants:TRIAE_CS42_1AS_TGACv1_019415_AA0066350.1};	NADH:flavin oxidoreductase/12-oxophytodienoate reductase	GO:0005622,intracellular; GO:0010181,FMN binding; GO:0016491,oxidoreductase activity; GO:0055114,oxidation-reduction process; GO:0031408,oxylipin biosynthetic process	NADH:flavin oxidoreductase / NADH oxidase family
	gene:TraesCS1A02G016900	8.99	7.87	8.49	9.96	10.27	9.56	4.36	4.03	4.46	10.16	10.89	9.1	1283	1040	1220	1296	1425	1350	562	533	594	1360	1583	1255	1A	9104841	9110639	-	gene:TraesCS1A02G016900	Phosphatidate cytidylyltransferase [Source:UniProtKB/TrEMBL%3BAcc:A0A1D5S3X7]	K00981 phosphatidate cytidylyltransferase [EC:2.7.7.41] | (RefSeq) phosphatidate cytidylyltransferase 1 (A)	phosphatidate cytidylyltransferase 1-like [Aegilops tauschii subsp. tauschii]	RecName: Full=Phosphatidate cytidylyltransferase 1 {ECO:0000303|PubMed:9085581}; EC=2.7.7.41 {ECO:0000269|PubMed:20442275}; AltName: Full=CDP-DAG synthase 1; AltName: Full=CDP-DG synthase 1; AltName: Full=CDP-diacylglycerol synthase 1; Short=CDS1; AltName: Full=CDP-diglyceride pyrophosphorylase 1; AltName: Full=CDP-diglyceride synthase 1; AltName: Full=CTP:phosphatidate cytidylyltransferase 1;	RecName: Full=Phosphatidate cytidylyltransferase {ECO:0000256|RuleBase:RU003938}; EC=2.7.7.41 {ECO:0000256|RuleBase:RU003938};	CDP-diacylglycerol synthase	GO:0005783,endoplasmic reticulum; GO:0005789,endoplasmic reticulum membrane; GO:0016021,integral component of membrane; GO:0016020,membrane; GO:0004605,phosphatidate cytidylyltransferase activity; GO:0016024,CDP-diacylglycerol biosynthetic process; GO:0080186,developmental vegetative growth; GO:0006655,phosphatidylglycerol biosynthetic process; GO:0008654,phospholipid biosynthetic process	Cytidylyltransferase family
	gene:TraesCS1A02G018000	0.46	0.74	0.44	0.14	0.24	0.22	0.92	0.78	0.88	0.54	0.36	0.31	63	94	61	18	32	30	114	99	112	69	50	41	1A	9359231	9363721	+	TraesCS1A02G018000	protein_coding	K13418 somatic embryogenesis receptor kinase 1 [EC:2.7.10.1 2.7.11.1] | (RefSeq) somatic embryogenesis receptor kinase 1 (A)	resistance-related receptor-like kinase [Triticum aestivum]	RecName: Full=Rust resistance kinase Lr10 {ECO:0000312|EMBL:AAC49629.1}; EC=2.7.11.1; AltName: Full=Probable receptor-like serine/threonine-protein kinase LRK10; Flags: Precursor;	SubName: Full=Uncharacterized protein {ECO:0000313|EnsemblPlants:TRIAE_CS42_1AS_TGACv1_019565_AA0068470.1};	--	GO:0016021,integral component of membrane; GO:0005886,plasma membrane; GO:0005524,ATP binding; GO:0004674,protein serine/threonine kinase activity	Protein tyrosine kinase
	gene:TraesCS1A02G018300	2.36	3.58	2.74	1.67	2.74	2.24	0.78	0.98	1.09	0.02	0.13	0.26	207	291	242	134	234	195	62	80	89	2	12	22	1A	9476119	9477343	+	gene:TraesCS1A02G018300	Dirigent protein [Source:UniProtKB/TrEMBL%3BAcc:A0A341NHL5]	--	dirigent protein 2-like [Aegilops tauschii subsp. tauschii]	RecName: Full=Dirigent protein 2; Short=AtDIR2; Flags: Precursor;	RecName: Full=Dirigent protein {ECO:0000256|RuleBase:RU363099};	--	GO:0048046,apoplast; GO:0016853,isomerase activity	Dirigent-like protein
	gene:TraesCS1A02G018400	1.32	0.95	0.88	1.06	0.92	0.64	0.07	0.05	0.06	0.05	0.02	0.05	343	228	230	251	231	163	16	11	14	11	5	13	1A	9543460	9548078	+	TraesCS1A02G018400	protein_coding	K13457 disease resistance protein RPM1 | (RefSeq) disease resistance protein RPM1 isoform X1 (A)	predicted protein [Hordeum vulgare subsp. vulgare]	RecName: Full=Disease resistance protein RPM1; AltName: Full=Resistance to Pseudomonas syringae protein 3;	SubName: Full=Uncharacterized protein {ECO:0000313|EnsemblPlants:TRIAE_CS42_1AS_TGACv1_019203_AA0063110.1};	Apoptotic ATPase	GO:0012505,endomembrane system; GO:0019897,extrinsic component of plasma membrane; GO:0005886,plasma membrane; GO:0043531,ADP binding; GO:0005524,ATP binding; GO:0000166,nucleotide binding; GO:0009626,plant-type hypersensitive response; GO:0007165,signal transduction	ATPase family associated with various cellular activities (AAA)
	gene:TraesCS1A02G018500	0.58	0.6	0.8	0.7	0.63	0.5	0.9	0.99	0.97	0.54	0.43	0.2	109	104	150	119	115	93	152	172	170	95	82	36	1A	9549076	9552128	-	TraesCS1A02G018500	protein_coding	K13418 somatic embryogenesis receptor kinase 1 [EC:2.7.10.1 2.7.11.1] | (RefSeq) somatic embryogenesis receptor kinase 1 (A)	LEAF RUST 10 DISEASE-RESISTANCE LOCUS RECEPTOR-LIKE PROTEIN KINASE-like 2.3 [Aegilops tauschii subsp. tauschii]	RecName: Full=Rust resistance kinase Lr10 {ECO:0000312|EMBL:AAC49629.1}; EC=2.7.11.1; AltName: Full=Probable receptor-like serine/threonine-protein kinase LRK10; Flags: Precursor;	SubName: Full=Uncharacterized protein {ECO:0000313|EnsemblPlants:TRIAE_CS42_1AS_TGACv1_019203_AA0063100.1};	Serine/threonine protein kinase	GO:0016021,integral component of membrane; GO:0005886,plasma membrane; GO:0005524,ATP binding; GO:0004674,protein serine/threonine kinase activity	Wall-associated receptor kinase galacturonan-binding
	gene:TraesCS1A02G018600	2.49	2.48	2.19	1.48	1.79	1.29	0.21	0.17	0.12	0.18	0.07	0.07	346	319	307	188	242	178	26	22	16	24	10	10	1A	9553967	9556916	+	TraesCS1A02G018600	protein_coding	K13418 somatic embryogenesis receptor kinase 1 [EC:2.7.10.1 2.7.11.1] | (RefSeq) somatic embryogenesis receptor kinase 1 (A)	RecName: Full=Rust resistance kinase Lr10; AltName: Full=Probable receptor-like serine/threonine-protein kinase LRK10; Flags: Precursor AAC49629.1 rust resistance kinase Lr10 [Triticum aestivum]	RecName: Full=Rust resistance kinase Lr10 {ECO:0000312|EMBL:AAC49629.1}; EC=2.7.11.1; AltName: Full=Probable receptor-like serine/threonine-protein kinase LRK10; Flags: Precursor;	SubName: Full=Uncharacterized protein {ECO:0000313|EnsemblPlants:TRIAE_CS42_1AS_TGACv1_019203_AA0063090.1};	Serine/threonine protein kinase	GO:0016021,integral component of membrane; GO:0005886,plasma membrane; GO:0005524,ATP binding; GO:0004674,protein serine/threonine kinase activity	Protein tyrosine kinase
	gene:TraesCS1A02G020300	0.92	1.29	1.65	2.45	2.29	2.86	0.39	0.64	0.85	1.39	1.64	1.21	68	89	123	166	165	210	26	44	59	97	124	87	1A	10047783	10050350	-	TraesCS1A02G020300	protein_coding	--	protein Brevis radix-like 2 [Aegilops tauschii subsp. tauschii]	RecName: Full=PH, RCC1 and FYVE domains-containing protein 1 {ECO:0000303|PubMed:11563980}; AltName: Full=Protein Praf4 {ECO:0000303|PubMed:15358268};	SubName: Full=Uncharacterized protein {ECO:0000313|EnsemblPlants:TRIAE_CS42_1DS_TGACv1_080727_AA0252840.1};	--	GO:0046872,metal ion binding; GO:0070300,phosphatidic acid binding; GO:0035091,phosphatidylinositol binding; GO:0017112,Rab guanyl-nucleotide exchange factor activity	Enterobacterial putative membrane protein (DUF943)
	gene:TraesCS1A02G020400	1.08	0.84	0.8	1.35	1.21	1.69	0.42	0.32	0.41	0.76	0.62	0.65	301	218	226	344	328	469	105	82	108	200	177	177	1A	10051720	10058221	-	gene:TraesCS1A02G020400	Putative chromosome condensation factor [Source:UniProtKB/TrEMBL%3BAcc:Q5EWZ0]	--	putative chromosome condensation factor [Triticum aestivum]	RecName: Full=PH, RCC1 and FYVE domains-containing protein 1 {ECO:0000303|PubMed:11563980}; AltName: Full=Protein Praf4 {ECO:0000303|PubMed:15358268};	SubName: Full=Putative chromosome condensation factor {ECO:0000313|EMBL:AAW78916.1};	--	GO:0046872,metal ion binding; GO:0070300,phosphatidic acid binding; GO:0035091,phosphatidylinositol binding; GO:0017112,Rab guanyl-nucleotide exchange factor activity	TMPIT-like protein
	gene:TraesCS1A02G020500	29.23	29.01	28.68	63.64	63.05	64.75	8.36	8.74	7.78	20.41	21.8	19.12	4250	3905	4199	8437	8913	9318	1097	1177	1056	2782	3228	2686	1A	10066113	10069211	+	TraesCS1A02G020500	protein_coding	K10355 actin, other eukaryote | (RefSeq) actin-97 (A)	PREDICTED: actin-97 [Brachypodium distachyon]	RecName: Full=Actin-97;	SubName: Full=Uncharacterized protein {ECO:0000313|EnsemblPlants:HORVU1Hr1G002840.6};	Actin and related proteins	GO:0005737,cytoplasm; GO:0005856,cytoskeleton; GO:0005524,ATP binding	Actin
	gene:TraesCS1A02G020600	2.18	2.61	1.49	4.97	4.2	4.39	0.5	0.62	0.62	1.71	1.82	1.3	217	241	150	452	407	433	45	57	58	160	185	125	1A	10069498	10072370	-	TraesCS1A02G020600	protein_coding	K09510 DnaJ homolog subfamily B member 4 | (RefSeq) dnaJ homolog subfamily B member 1 (A)	uncharacterized protein LOC109765606 [Aegilops tauschii subsp. tauschii]	--	SubName: Full=Uncharacterized protein {ECO:0000313|EnsemblPlants:TRIAE_CS42_1AS_TGACv1_020044_AA0074200.1};	Molecular chaperone (DnaJ superfamily)	--	DnaJ domain
	gene:TraesCS1A02G020700	0.05	0.12	0.19	0.75	0.59	0.58	0.06	0.01	0.01	0.09	0.38	0.16	8	18	30	109	91	91	9	2	2	14	61	25	1A	10074020	10085175	+	TraesCS1A02G020700	protein_coding	K21797 phosphatidylinositol 4-phosphatase [EC:3.1.3.-] | (RefSeq) phosphoinositide phosphatase SAC7 isoform X1 (A)	Phosphatidylinositide phosphatase SAC1 [Triticum urartu]	RecName: Full=Phosphoinositide phosphatase SAC7; Short=AtSAC7; EC=3.1.3.-; AltName: Full=Protein ROOT HAIR DEFECTIVE 4; AltName: Full=Protein SUPPRESSOR OF ACTIN 1C; Short=AtSAC1c; AltName: Full=Protein SUPPRESSOR OF ACTIN 7; AltName: Full=SAC domain protein 7; AltName: Full=SAC1-like protein AtSAC1c;	SubName: Full=Uncharacterized protein {ECO:0000313|EnsemblPlants:TRIAE_CS42_1AS_TGACv1_020044_AA0074190.1};	Putative phosphoinositide phosphatase	GO:0030659,cytoplasmic vesicle membrane; GO:0005783,endoplasmic reticulum; GO:0005789,endoplasmic reticulum membrane; GO:0016021,integral component of membrane; GO:0005886,plasma membrane; GO:0031520,plasma membrane of cell tip; GO:0009506,plasmodesma; GO:0090404,pollen tube tip; GO:0035619,root hair tip; GO:0043812,phosphatidylinositol-4-phosphate phosphatase activity; GO:0009611,response to wou…	SacI homology domain
	gene:TraesCS1A02G020900	5.64	4.74	3.72	1.32	3.41	2.48	5.34	5.62	6.22	1.19	3.13	0.85	131	102	87	28	77	57	112	121	135	26	74	19	1A	10132632	10133075	+	TraesCS1A02G020900	protein_coding	--	hypothetical protein TRIUR3_15018 [Triticum urartu]	--	SubName: Full=Uncharacterized protein {ECO:0000313|EnsemblPlants:TRIAE_CS42_1AS_TGACv1_019137_AA0061460.1};	--	--	--
	gene:TraesCS1A02G021100	6.55	7.69	7.05	8.22	8.38	7.97	0.71	0.7	0.86	1.79	1.54	2.04	780	847	845	892	970	939	76	77	96	200	187	235	1A	10150818	10152476	+	TraesCS1A02G021100	protein_coding	K19747 BAHD acyltransferase [EC:2.3.1.-] | (RefSeq) BAHD acyltransferase DCR (A)	malonyl-coenzyme A:anthocyanin 3-O-glucoside-6''-O-malonyltransferase-like [Aegilops tauschii subsp. tauschii]	RecName: Full=Malonyl-coenzyme A:anthocyanin 3-O-glucoside-6''-O-malonyltransferase {ECO:0000303|PubMed:12481098}; Short=Dv3MaT {ECO:0000303|PubMed:12481098}; Short=Malonyl CoA:anthocyanin 3-O-glucoside-6''-O-malonyltransferase {ECO:0000312|EMBL:AAO12206.1}; EC=2.3.1.171;	SubName: Full=Uncharacterized protein {ECO:0000313|EnsemblPlants:TRIAE_CS42_1AS_TGACv1_019137_AA0061440.1};	--	GO:0033809,anthocyanin 6''-O-malonyltransferase activity; GO:0102588,cyanidin 3-O-glucoside 6''-O-malonyltransferase activity; GO:0009698,phenylpropanoid metabolic process	Transferase family
	gene:TraesCS1A02G021200	0.1	0.17	0.14	2.42	2.77	2.54	0.01	0.03	0.03	0.36	0.73	0.42	18	29	27	408	498	466	2	6	5	62	138	75	1A	10155551	10160312	-	gene:TraesCS1A02G021200	Mechanosensitive ion channel protein [Source:UniProtKB/TrEMBL%3BAcc:A0A341NQL9]	K22048 mechanosensitive ion channel protein 4/5/6/7/8/9/10 | (RefSeq) mechanosensitive ion channel protein 5 (A)	mechanosensitive ion channel protein 5-like [Aegilops tauschii subsp. tauschii]	RecName: Full=Mechanosensitive ion channel protein 8 {ECO:0000303|Ref.4}; AltName: Full=Mechanosensitive channel of small conductance-like 8 {ECO:0000303|Ref.4}; AltName: Full=MscS-Like protein 8 {ECO:0000303|Ref.4};	SubName: Full=Uncharacterized protein {ECO:0000313|EnsemblPlants:TRIAE_CS42_1AS_TGACv1_019137_AA0061430.1};	Predicted mechanosensitive ion channel	GO:0012505,endomembrane system; GO:0016021,integral component of membrane; GO:0005886,plasma membrane; GO:0006820,anion transport; GO:0055085,transmembrane transport	Mechanosensitive ion channel
	gene:TraesCS1A02G021300	0	0	0.11	0.89	0.33	0.49	0	0.12	0	0.06	0	0	0	0	4	30	12	18	0	4	0	2	0	0	1A	10172635	10173271	+	TraesCS1A02G021300	protein_coding	--	hypothetical protein TRIUR3_05133 [Triticum urartu]	--	SubName: Full=Uncharacterized protein {ECO:0000313|EnsemblPlants:TRIAE_CS42_1AS_TGACv1_019137_AA0061410.1};	--	--	GRF zinc finger
	gene:TraesCS1A02G021400	0.31	0.17	0.36	0.34	0.96	0.42	0	0	0	0	0	0	6	3	7	6	18	8	0	0	0	0	0	0	1A	10210714	10211293	-	TraesCS1A02G021400	protein_coding	--	Bowman-Birk type trypsin inhibitor [Triticum urartu]	RecName: Full=Bowman-Birk type trypsin inhibitor; Short=WTI;	SubName: Full=Uncharacterized protein {ECO:0000313|EnsemblPlants:TRIAE_CS42_1AS_TGACv1_019137_AA0061390.1};	--	GO:0005576,extracellular region; GO:0004867,serine-type endopeptidase inhibitor activity	Bowman-Birk serine protease inhibitor family
	gene:TraesCS1A02G021700	0.53	0.61	0.48	0.42	0.34	0.5	0	0	0	0	0	0	173	186	160	126	109	162	0	0	0	0	0	0	1A	10469148	10475302	-	TraesCS1A02G021700	protein_coding	K13457 disease resistance protein RPM1 | (RefSeq) disease resistance protein RPM1 (A)	Disease resistance protein RPM1 [Triticum urartu]	RecName: Full=Disease resistance protein RPM1; AltName: Full=Resistance to Pseudomonas syringae protein 3;	SubName: Full=Uncharacterized protein {ECO:0000313|EnsemblPlants:TRIAE_CS42_1AS_TGACv1_019579_AA0068700.1};	Apoptotic ATPase	GO:0012505,endomembrane system; GO:0019897,extrinsic component of plasma membrane; GO:0005886,plasma membrane; GO:0043531,ADP binding; GO:0005524,ATP binding; GO:0000166,nucleotide binding; GO:0009626,plant-type hypersensitive response; GO:0007165,signal transduction	AAA domain
	gene:TraesCS1A02G021800	0.06	0	0.07	0.03	0.03	0.06	0	0	0	0	0	0	20	0	24	10	8	18	0	0	0	0	0	0	1A	10481359	10491160	-	TraesCS1A02G021800	protein_coding	K13457 disease resistance protein RPM1 | (RefSeq) disease resistance protein RPM1 (A)	Disease resistance protein RPM1 [Triticum urartu]	RecName: Full=Disease resistance protein RPM1; AltName: Full=Resistance to Pseudomonas syringae protein 3;	SubName: Full=Uncharacterized protein {ECO:0000313|EnsemblPlants:TRIAE_CS42_1AS_TGACv1_019579_AA0068710.2};	Apoptotic ATPase	GO:0012505,endomembrane system; GO:0019897,extrinsic component of plasma membrane; GO:0005886,plasma membrane; GO:0043531,ADP binding; GO:0005524,ATP binding; GO:0000166,nucleotide binding; GO:0009626,plant-type hypersensitive response; GO:0007165,signal transduction	Putative sugar-binding domain
	gene:TraesCS1A02G022500	5.36	5.19	4.56	4.78	5.22	4.35	0	0	0	0	0	0	700	628	600	569	663	562	0	0	0	0	0	0	1A	10969660	10972892	-	TraesCS1A02G022500	protein_coding	--	hypothetical protein TRIUR3_07427 [Triticum urartu]	--	SubName: Full=Uncharacterized protein {ECO:0000313|EnsemblPlants:TRIAE_CS42_1AS_TGACv1_020214_AA0075710.1};	--	--	--
	gene:TraesCS1A02G023200	0.21	0.25	0.23	1.03	0.5	0.78	0.47	0.42	0.44	1.89	1.86	1.61	20	22	22	89	46	73	40	37	39	167	179	147	1A	11530146	11531462	+	gene:TraesCS1A02G023200	Sulfotransferase [Source:UniProtKB/TrEMBL%3BAcc:A0A1D5S2Y3]	--	flavonol 3-sulfotransferase-like [Aegilops tauschii subsp. tauschii]	RecName: Full=Flavonol 3-sulfotransferase; Short=F3-ST; EC=2.8.2.25;	RecName: Full=Sulfotransferase {ECO:0000256|RuleBase:RU361155}; EC=2.8.2.- {ECO:0000256|RuleBase:RU361155};	Sulfotransferase	GO:0005737,cytoplasm; GO:0047894,flavonol 3-sulfotransferase activity	Sulfotransferase family
	gene:TraesCS1A02G023205	0	0.04	0	0.03	0.07	0.06	0	0	0	0	0	0	0	4	0	3	8	7	0	0	0	0	0	0	1A	11525226	11528167	-	TraesCS1A02G023205	protein_coding	K01455 formamidase [EC:3.5.1.49] | (RefSeq) uncharacterized protein LOC4326894 (A)	pentatricopeptide repeat-containing protein At3g51320 [Aegilops tauschii subsp. tauschii]	RecName: Full=Pentatricopeptide repeat-containing protein At3g51320;	SubName: Full=Uncharacterized protein {ECO:0000313|EnsemblPlants:TRIAE_CS42_1DS_TGACv1_080285_AA0245240.1};	FOG: PPR repeat	GO:0043231,intracellular membrane-bounded organelle; GO:0004519,endonuclease activity; GO:0003723,RNA binding; GO:0009451,RNA modification	PPR repeat
	gene:TraesCS1A02G023400	1.91	1.64	1.94	2.11	2.77	2.43	0.83	0.97	0.8	1.44	1.22	1.13	568	451	581	572	799	713	222	267	221	401	368	324	1A	11564200	11572148	+	TraesCS1A02G023400	protein_coding	--	uncharacterized protein LOC109784178 isoform X1 [Aegilops tauschii subsp. tauschii]	--	SubName: Full=Uncharacterized protein {ECO:0000313|EnsemblPlants:TRIAE_CS42_1AS_TGACv1_019644_AA0069380.1};	--	--	Histone acetyltransferases subunit 3
	gene:TraesCS1A02G023500	0.04	0.08	0.02	0.08	0.03	0.06	0	0	0	0	0	0	12	24	6	22	10	19	0	0	0	0	0	0	1A	11577284	11585300	+	TraesCS1A02G023500	protein_coding	--	PREDICTED: uncharacterized protein LOC100824488 [Brachypodium distachyon]	RecName: Full=Probable disease resistance protein RPP1 {ECO:0000305}; AltName: Full=Protein RECOGNITION OF PERONOSPORA PARASITICA 1 {ECO:0000305};	SubName: Full=Uncharacterized protein {ECO:0000313|EnsemblPlants:TRIAE_CS42_1AS_TGACv1_019644_AA0069390.1};	--	GO:0005789,endoplasmic reticulum membrane; GO:0000139,Golgi membrane; GO:0005886,plasma membrane; GO:0043531,ADP binding; GO:0005524,ATP binding; GO:0030275,LRR domain binding; GO:0006952,defense response; GO:0009817,defense response to fungus, incompatible interaction; GO:0002239,response to oomycetes; GO:0007165,signal transduction	Leucine Rich repeats (2 copies)
	gene:TraesCS1A02G023600	0.11	0.19	0.2	0.16	0.19	0.19	0.02	0.02	0.02	0	0	0.01	32	49	56	42	51	53	6	4	5	0	1	2	1A	11621872	11634040	+	TraesCS1A02G023600	protein_coding	--	PREDICTED: uncharacterized protein LOC100824488 [Brachypodium distachyon]	RecName: Full=TMV resistance protein N;	SubName: Full=Uncharacterized protein {ECO:0000313|EnsemblPlants:TRIAE_CS42_1AS_TGACv1_019355_AA0065460.1};	--	GO:0005737,cytoplasm; GO:0043531,ADP binding; GO:0005524,ATP binding; GO:0009626,plant-type hypersensitive response; GO:0007165,signal transduction	Leucine Rich Repeat
	gene:TraesCS1A02G023700	1.46	1.7	1.55	3.09	2.33	2.93	2.2	1.93	1.83	4.99	7.04	5.47	89	96	95	172	138	177	121	109	104	285	437	322	1A	11643654	11644753	-	TraesCS1A02G023700	protein_coding	--	protein PHLOEM PROTEIN 2-LIKE A1-like [Aegilops tauschii subsp. tauschii]	RecName: Full=Protein PHLOEM PROTEIN 2-LIKE A1; Short=AtPP2-A1;	SubName: Full=Uncharacterized protein {ECO:0000313|EnsemblPlants:TRIAE_CS42_1AS_TGACv1_019355_AA0065450.1};	--	GO:0030246,carbohydrate binding; GO:0043394,proteoglycan binding; GO:0009625,response to insect	Phloem protein 2
	gene:TraesCS1A02G023800	5.13	4.96	4.33	3.78	3.91	4.37	6.49	6.33	7.06	3.86	4.04	3.31	898	803	762	603	665	756	1025	1026	1152	633	720	560	1A	11661682	11665443	+	TraesCS1A02G023800	protein_coding	K20165 TBC1 domain family member 2A | (RefSeq) growth hormone-regulated TBC protein 1 (A)	growth hormone-regulated TBC protein 1 [Aegilops tauschii subsp. tauschii]	--	SubName: Full=Uncharacterized protein {ECO:0000313|EnsemblPlants:TRIAE_CS42_1AS_TGACv1_019355_AA0065430.2};	Ypt/Rab GTPase activating protein	--	Rab-GTPase-TBC domain
	gene:TraesCS1A02G024200	1.04	1.03	0.88	0.35	0.4	0.47	0	0	0	0	0	0.01	142	130	120	44	53	63	0	0	0	0	0	1	1A	11819305	11825443	-	TraesCS1A02G024200	protein_coding	--	uncharacterized protein LOC109741984 [Aegilops tauschii subsp. tauschii]	--	SubName: Full=Uncharacterized protein {ECO:0000313|EnsemblPlants:TRIAE_CS42_1AS_TGACv1_020465_AA0077650.1};	--	--	--
	gene:TraesCS1A02G024300	0.76	0.5	0.61	1.42	1.26	1.24	0.66	0.81	0.85	2.33	2.57	2.37	65	40	53	111	105	105	51	64	68	187	224	196	1A	11894091	11895818	+	TraesCS1A02G024300	protein_coding	--	hypothetical protein TRIUR3_27210 [Triticum urartu]	--	SubName: Full=Uncharacterized protein {ECO:0000313|EnsemblPlants:TRIAE_CS42_1AS_TGACv1_019067_AA0059660.2};	--	--	--
	gene:TraesCS1A02G024400	1.13	1	1.22	1.59	1.28	1.49	0	0	0	0	0	0	308	251	335	394	338	400	0	0	0	0	0	0	1A	12002939	12006839	-	TraesCS1A02G024400	protein_coding	K13437 receptor kinase-like protein | (RefSeq) probable LRR receptor-like serine/threonine-protein kinase At3g47570 (A)	probable LRR receptor-like serine/threonine-protein kinase At3g47570 [Aegilops tauschii subsp. tauschii]	RecName: Full=Probable LRR receptor-like serine/threonine-protein kinase At3g47570; EC=2.7.11.1; Flags: Precursor;	SubName: Full=Uncharacterized protein {ECO:0000313|EnsemblPlants:TRIAE_CS42_1AS_TGACv1_019067_AA0059600.2};	--	GO:0016021,integral component of membrane; GO:0005886,plasma membrane; GO:0005524,ATP binding; GO:0004674,protein serine/threonine kinase activity	Leucine Rich repeat
	gene:TraesCS1A02G024500	4.55	5.26	3.79	7.26	8.02	7.2	2.33	2.1	1.67	2.44	3.78	3.99	143	153	120	208	245	224	66	61	49	72	121	121	1A	12089718	12093423	+	gene:TraesCS1A02G024500	Transcription initiation factor IIA subunit 2 [Source:UniProtKB/TrEMBL%3BAcc:A0A341NGF2]	K03123 transcription initiation factor TFIIA small subunit | (RefSeq) transcription initiation factor IIA subunit 2 (A)	Transcription initiation factor IIA subunit 2 [Triticum urartu]	RecName: Full=Transcription initiation factor IIA subunit 2; AltName: Full=General transcription factor IIA subunit 2; AltName: Full=Transcription initiation factor IIA gamma chain; Short=TFIIA-gamma;	RecName: Full=Transcription initiation factor IIA subunit 2 {ECO:0000256|PIRNR:PIRNR009415};	Transcription initiation factor IIA, gamma subunit	GO:0005672,transcription factor TFIIA complex; GO:0017025,TBP-class protein binding; GO:0003713,transcription coactivator activity; GO:0003743,translation initiation factor activity; GO:0006952,defense response; GO:0051091,positive regulation of DNA-binding transcription factor activity; GO:0045944,positive regulation of transcription by RNA polymerase II; GO:0051123,RNA polymerase II preinitiati…	Transcription initiation factor IIA, gamma subunit
	gene:TraesCS1A02G024700	5.24	5.11	5.14	9.11	8.09	9.07	4.13	4.12	3.99	2.71	2.91	2.96	720	650	712	1142	1082	1234	513	525	512	349	407	393	1A	12098618	12103881	-	TraesCS1A02G024700	protein_coding	K03177 tRNA pseudouridine55 synthase [EC:5.4.99.25] | (RefSeq) uncharacterized protein LOC4337577 (A)	uncharacterized protein LOC109741991 [Aegilops tauschii subsp. tauschii]	RecName: Full=H/ACA ribonucleoprotein complex subunit 4; EC=5.4.99.-; AltName: Full=CBF5 homolog; AltName: Full=Dyskerin; AltName: Full=Nopp-140-associated protein of 57 kDa homolog; Short=AtNAP57; AltName: Full=Nucleolar protein NAP57 homolog;	SubName: Full=Uncharacterized protein {ECO:0000313|EnsemblPlants:TRIAE_CS42_1AS_TGACv1_019182_AA0062380.1};	Pseudouridine synthase	GO:0031429,box H/ACA snoRNP complex; GO:0005829,cytosol; GO:0005730,nucleolus; GO:0009506,plasmodesma; GO:0009982,pseudouridine synthase activity; GO:0003723,RNA binding; GO:0000495,box H/ACA snoRNA 3'-end processing; GO:1990481,mRNA pseudouridine synthesis; GO:0031118,rRNA pseudouridine synthesis; GO:0031120,snRNA pseudouridine synthesis	tRNA pseudouridylate synthase B C-terminal domain
	gene:TraesCS1A02G025100	1.09	1.23	1.09	9.71	10.3	9.67	1.6	2.24	1.91	7.66	7.21	8.33	122	127	123	989	1119	1070	161	232	199	802	821	900	1A	12141981	12144556	-	TraesCS1A02G025100	protein_coding	K02890 large subunit ribosomal protein L22 | (RefSeq) uncharacterized protein LOC4326653 (A)	50S ribosomal protein L22 [Triticum urartu]	RecName: Full=50S ribosomal protein L22, chloroplastic;	SubName: Full=50S ribosomal protein L22 {ECO:0000313|EMBL:EMS46004.1, ECO:0000313|EnsemblPlants:TRIUR3_21402-P1};	Mitochondrial/chloroplast ribosomal protein L22	GO:0009507,chloroplast; GO:0015934,large ribosomal subunit; GO:0019843,rRNA binding; GO:0003735,structural constituent of ribosome; GO:0006412,translation	Ribosomal protein L22p/L17e
	gene:TraesCS1A02G025500	0.77	0.63	0.57	0.08	0.14	0.12	0	0	0	0	0	0	176	134	132	16	31	27	0	0	0	0	0	0	1A	12207569	12216167	-	TraesCS1A02G025500	protein_coding	K13457 disease resistance protein RPM1 | (RefSeq) disease resistance protein RPM1 (A)	Disease resistance protein RPM1 [Triticum urartu]	RecName: Full=Disease resistance protein RPM1; AltName: Full=Resistance to Pseudomonas syringae protein 3;	SubName: Full=Uncharacterized protein {ECO:0000313|EnsemblPlants:TRIAE_CS42_1AS_TGACv1_019182_AA0062450.2};	Apoptotic ATPase	GO:0012505,endomembrane system; GO:0019897,extrinsic component of plasma membrane; GO:0005886,plasma membrane; GO:0043531,ADP binding; GO:0005524,ATP binding; GO:0000166,nucleotide binding; GO:0009626,plant-type hypersensitive response; GO:0007165,signal transduction	AAA domain
	gene:TraesCS1A02G025600	0.79	1	0.93	0.85	0.7	0.72	3.72	3.3	3.56	1.33	1.8	1.45	198	231	234	194	169	178	837	762	830	312	458	350	1A	12303354	12311465	-	TraesCS1A02G025600	protein_coding	K13457 disease resistance protein RPM1 | (RefSeq) disease resistance protein RPM1 (A)	Disease resistance protein RPM1 [Triticum urartu]	RecName: Full=Disease resistance protein RPM1; AltName: Full=Resistance to Pseudomonas syringae protein 3;	SubName: Full=Uncharacterized protein {ECO:0000313|EnsemblPlants:TRIAE_CS42_1AS_TGACv1_020088_AA0074610.1};	Apoptotic ATPase	GO:0012505,endomembrane system; GO:0019897,extrinsic component of plasma membrane; GO:0005886,plasma membrane; GO:0043531,ADP binding; GO:0005524,ATP binding; GO:0000166,nucleotide binding; GO:0009626,plant-type hypersensitive response; GO:0007165,signal transduction	AAA domain
	gene:TraesCS1A02G025700	0.49	0.6	0.58	1.08	0.8	0.87	0.38	0.26	0.2	0.55	0.41	0.46	88	101	106	178	140	156	62	44	34	94	76	80	1A	12312969	12318272	-	TraesCS1A02G025700	protein_coding	K10728 topoisomerase (DNA) II binding protein 1 | (RefSeq) uncharacterized protein LOC4332589 (A)	uncharacterized protein LOC109742023 [Aegilops tauschii subsp. tauschii]	RecName: Full=BRCT domain-containing protein At4g02110;	SubName: Full=Uncharacterized protein {ECO:0000313|EnsemblPlants:TRIAE_CS42_1AS_TGACv1_020088_AA0074620.1};	PHD Zn-finger protein	--	RING-like zinc finger
	gene:TraesCS1A02G025800	0	0	0	0.09	0	0.14	0	0.09	0.01	0.71	0.36	0.5	0	0	0	8	0	14	0	8	1	68	37	49	1A	12355116	12356701	+	TraesCS1A02G025800	protein_coding	K24028 salicylic acid 3-hydroxylase [EC:1.14.11.-] | (RefSeq) naringenin,2-oxoglutarate 3-dioxygenase (A)	1-aminocyclopropane-1-carboxylate oxidase homolog 1-like [Aegilops tauschii subsp. tauschii]	RecName: Full=1-aminocyclopropane-1-carboxylate oxidase homolog 2;	SubName: Full=Uncharacterized protein {ECO:0000313|EnsemblPlants:TRIAE_CS42_1AS_TGACv1_020492_AA0077790.1};	Iron/ascorbate family oxidoreductases	GO:0046872,metal ion binding; GO:0016491,oxidoreductase activity	non-haem dioxygenase in morphine synthesis N-terminal
	gene:TraesCS1A02G026000	0.26	0.37	0.09	1.69	2.36	2.44	0.15	0.11	0.11	0.51	0.76	0.53	27	36	9	160	239	251	14	11	11	50	81	53	1A	12371105	12372554	+	TraesCS1A02G026000	protein_coding	--	uncharacterized protein LOC109742009 [Aegilops tauschii subsp. tauschii]	--	SubName: Full=Uncharacterized protein {ECO:0000313|EnsemblPlants:TRIAE_CS42_1AS_TGACv1_020492_AA0077820.1};	--	--	Plant protein of unknown function (DUF868)
	gene:TraesCS1A02G026100	0.07	0.07	0.3	0.29	0.44	0.17	0	0	0	0	0	0	4	4	18	16	26	10	0	0	0	0	0	0	1A	12404235	12405320	-	TraesCS1A02G026100	protein_coding	--	uncharacterized protein LOC109779189 [Aegilops tauschii subsp. tauschii]	--	SubName: Full=Uncharacterized protein {ECO:0000313|EMBL:EMT11061.1, ECO:0000313|EnsemblPlants:EMT11061};	--	GO:0016021,integral component of membrane	--
	gene:TraesCS1A02G026300	0.49	0.33	0.22	0.23	0.17	0.27	0	0	0	0	0	0	123	77	57	52	43	67	0	0	0	0	0	0	1A	12567299	12573055	-	TraesCS1A02G026300	protein_coding	K13457 disease resistance protein RPM1 | (RefSeq) disease resistance protein RPM1 (A)	Disease resistance protein RPP13 [Triticum urartu]	RecName: Full=Putative disease resistance protein At1g50180;	SubName: Full=Uncharacterized protein {ECO:0000313|EnsemblPlants:TRIAE_CS42_1AS_TGACv1_020217_AA0075760.2};	Apoptotic ATPase	GO:0005886,plasma membrane; GO:0009506,plasmodesma; GO:0043531,ADP binding; GO:0005524,ATP binding; GO:0006952,defense response; GO:0007165,signal transduction	ATPase family associated with various cellular activities (AAA)
	gene:TraesCS1A02G026400	3.06	2.52	3.05	2.82	2.97	3.04	0.02	0.03	0	0.01	0.02	0.01	972	742	975	818	918	955	5	8	1	4	5	2	1A	12585035	12592665	-	TraesCS1A02G026400	protein_coding	K13457 disease resistance protein RPM1 | (RefSeq) disease resistance protein RPM1 (A)	Disease resistance protein RPP13 [Triticum urartu]	RecName: Full=Disease resistance protein RPP13; AltName: Full=Resistance to Peronospora parasitica protein 13;	SubName: Full=Uncharacterized protein {ECO:0000313|EnsemblPlants:TRIAE_CS42_1AS_TGACv1_020217_AA0075770.1};	Apoptotic ATPase	GO:0005737,cytoplasm; GO:0005886,plasma membrane; GO:0043531,ADP binding; GO:0005524,ATP binding; GO:0009814,defense response, incompatible interaction; GO:0009626,plant-type hypersensitive response; GO:0007165,signal transduction	AAA domain
	gene:TraesCS1A02G026800	0	0	0	0	0	0	1.1	0.87	0.6	0	0	0	0	0	0	0	0	0	16	13	9	0	0	0	1A	12698221	12698445	-	TraesCS1A02G026800	protein_coding	--	Subtilisin-chymotrypsin inhibitor WSCI [Triticum urartu]	RecName: Full=Subtilisin-chymotrypsin inhibitor-2A; Short=CI-2A;	SubName: Full=Subtilisin-chymotrypsin inhibitor WSCI {ECO:0000313|EMBL:EMS55109.1, ECO:0000313|EnsemblPlants:TRIUR3_10323-P1};	--	GO:0004867,serine-type endopeptidase inhibitor activity; GO:0009611,response to wounding	Peptidase inhibitor I78 family
	gene:TraesCS1A02G027200	0.69	1.38	0.76	5.34	6.65	5.41	1.24	0.76	0.91	2.32	2.7	2.12	43	80	48	305	405	335	70	44	53	136	172	128	1A	12915087	12917028	+	TraesCS1A02G027200	protein_coding	K10845 TFIIH basal transcription factor complex TTD-A subunit | (RefSeq) general transcription factor IIH subunit 5 (A)	RNA polymerase II transcription factor B subunit 5-like [Aegilops tauschii subsp. tauschii]	RecName: Full=General transcription and DNA repair factor IIH subunit TFB5; Short=AtTFB5 {ECO:0000303|PubMed:15645454}; Short=TFIIH subunit TFB5; AltName: Full=RNA polymerase II transcription factor B subunit 5;	SubName: Full=Uncharacterized protein {ECO:0000313|EnsemblPlants:TRIAE_CS42_1AS_TGACv1_020848_AA0080220.1};	Uncharacterized conserved protein	GO:0000439,transcription factor TFIIH core complex; GO:0006289,nucleotide-excision repair; GO:0006355,regulation of transcription, DNA-templated; GO:0006351,transcription, DNA-templated	Transcription factor TFIIH complex subunit Tfb5
	gene:TraesCS1A02G027300	7.08	2.8	7.56	2.43	2.36	3.01	3.51	2.67	2.35	0.21	0.29	0.39	695	255	748	218	225	293	311	243	215	19	29	37	1A	12918575	12920144	+	TraesCS1A02G027300	protein_coding	K16290 xylem cysteine proteinase [EC:3.4.22.-] | (RefSeq) xylem cysteine proteinase 2 (A)	cysteine protease XCP1-like [Aegilops tauschii subsp. tauschii]	RecName: Full=Cysteine protease XCP1 {ECO:0000305}; EC=3.4.22.-; AltName: Full=Xylem cysteine peptidase 1 {ECO:0000303|PubMed:10889267}; Short=AtXCP1 {ECO:0000303|PubMed:10889267}; Flags: Precursor;	SubName: Full=Uncharacterized protein {ECO:0000313|EnsemblPlants:TRIAE_CS42_1AS_TGACv1_020848_AA0080230.1};	Cysteine proteinase Cathepsin L	GO:0005615,extracellular space; GO:0005764,lysosome; GO:0005634,nucleus; GO:0000325,plant-type vacuole; GO:0005886,plasma membrane; GO:0004197,cysteine-type endopeptidase activity; GO:0010623,programmed cell death involved in cell development; GO:0051603,proteolysis involved in cellular protein catabolic process	Peptidase C1-like family
	gene:TraesCS1A02G027500	0	0.09	0.06	0.29	0.65	0.78	0.38	0.8	0.39	1.2	0.63	0.89	0	8	6	24	58	71	32	68	34	104	59	79	1A	13007820	13009896	-	TraesCS1A02G027500	protein_coding	--	hypothetical protein TRIUR3_10793 [Triticum urartu]	--	SubName: Full=Uncharacterized protein {ECO:0000313|EMBL:EMS57126.1, ECO:0000313|EnsemblPlants:TRIUR3_10793-P1};	--	--	--
	gene:TraesCS1A02G027800	0	0	0	0	0.02	0	0.32	0.17	0.08	0.88	0.73	0.81	0	0	0	0	2	0	26	14	7	75	67	71	1A	13228922	13230974	+	TraesCS1A02G027800	protein_coding	--	hypothetical protein TRIUR3_10793 [Triticum urartu]	--	SubName: Full=Uncharacterized protein {ECO:0000313|EMBL:EMS57126.1, ECO:0000313|EnsemblPlants:TRIUR3_10793-P1};	--	--	--
	gene:TraesCS1A02G027900	0	0	0	0	0	0	1.72	1.2	1.29	1.46	2.01	1.44	0	0	0	0	0	0	67	48	52	59	88	60	1A	13256482	13257081	+	TraesCS1A02G027900	protein_coding	--	uncharacterized protein LOC109742020 [Aegilops tauschii subsp. tauschii]	--	SubName: Full=Uncharacterized protein {ECO:0000313|EnsemblPlants:TRIAE_CS42_1AS_TGACv1_020521_AA0078070.1};	--	--	--
	gene:TraesCS1A02G028400	0.14	0.18	0.14	0.13	0.15	0.16	0	0	0	0	0	0	40	47	39	34	39	44	0	0	0	0	0	0	1A	13312882	13319980	+	TraesCS1A02G028400	protein_coding	K13457 disease resistance protein RPM1 | (RefSeq) disease resistance protein RPM1 (A)	RGA1-D [Secale cereale]	RecName: Full=Disease resistance RPP13-like protein 4; AltName: Full=Disease resistance protein ZAR1 {ECO:0000305}; AltName: Full=Protein HOPZ-ACTIVATED RESISTANCE 1;	SubName: Full=Uncharacterized protein {ECO:0000313|EnsemblPlants:TRIAE_CS42_1AS_TGACv1_019922_AA0072830.1};	Apoptotic ATPase	GO:0005886,plasma membrane; GO:0043531,ADP binding; GO:0005524,ATP binding; GO:0043621,protein self-association; GO:0006952,defense response; GO:0050829,defense response to Gram-negative bacterium; GO:0007165,signal transduction	Leucine Rich repeats (2 copies)
	gene:TraesCS1A02G028500	0.86	0.68	0.8	1.55	1.66	1.33	0.14	0.05	0.07	0.14	0.19	0.11	231	169	217	381	435	354	34	12	18	36	52	29	1A	13346605	13352572	+	TraesCS1A02G028500	protein_coding	K13457 disease resistance protein RPM1 | (RefSeq) disease resistance protein RPM1 (A)	Disease resistance protein RPP13 [Triticum urartu]	RecName: Full=Disease resistance protein RPP13; AltName: Full=Resistance to Peronospora parasitica protein 13;	SubName: Full=Uncharacterized protein {ECO:0000313|EnsemblPlants:TRIAE_CS42_1AS_TGACv1_019922_AA0072860.1};	Apoptotic ATPase	GO:0005737,cytoplasm; GO:0005886,plasma membrane; GO:0043531,ADP binding; GO:0005524,ATP binding; GO:0009814,defense response, incompatible interaction; GO:0009626,plant-type hypersensitive response; GO:0007165,signal transduction	Leucine rich repeat
	gene:TraesCS1A02G028600	0.61	0.4	0.44	0.75	0.56	0.72	0.01	0.02	0.02	0.01	0.04	0.01	181	111	133	203	162	212	2	5	6	4	13	4	1A	13412737	13418606	+	TraesCS1A02G028600	protein_coding	K13457 disease resistance protein RPM1 | (RefSeq) disease resistance protein RPM1 (A)	putative disease resistance RPP13-like protein 3 isoform X1 [Aegilops tauschii subsp. tauschii]	RecName: Full=Putative disease resistance protein At1g50180;	SubName: Full=RGA1a {ECO:0000313|EMBL:AGQ17370.1};	Apoptotic ATPase	GO:0005886,plasma membrane; GO:0009506,plasmodesma; GO:0043531,ADP binding; GO:0005524,ATP binding; GO:0006952,defense response; GO:0007165,signal transduction	ABC transporter
	gene:TraesCS1A02G028700	0.8	0.65	0.69	0.87	1.02	0.78	0	0	0	0	0	0	226	170	196	222	279	217	0	0	0	0	0	0	1A	13452339	13458303	+	TraesCS1A02G028700	protein_coding	K13457 disease resistance protein RPM1 | (RefSeq) disease resistance protein RPM1 (A)	putative disease resistance RPP13-like protein 3, partial [Aegilops tauschii subsp. tauschii]	RecName: Full=Disease resistance RPP13-like protein 4; AltName: Full=Disease resistance protein ZAR1 {ECO:0000305}; AltName: Full=Protein HOPZ-ACTIVATED RESISTANCE 1;	SubName: Full=RGA1d {ECO:0000313|EMBL:AGQ17373.1};	Apoptotic ATPase	GO:0005886,plasma membrane; GO:0043531,ADP binding; GO:0005524,ATP binding; GO:0043621,protein self-association; GO:0006952,defense response; GO:0050829,defense response to Gram-negative bacterium; GO:0007165,signal transduction	AAA ATPase domain
	gene:TraesCS1A02G028900	0.64	0.51	0.72	1.09	0.75	0.96	0.03	0.09	0.08	0.05	0.04	0.04	153	114	174	239	175	229	6	21	19	11	11	10	1A	13569534	13575431	+	TraesCS1A02G028900	protein_coding	K13457 disease resistance protein RPM1 | (RefSeq) disease resistance protein RPM1 (A)	Disease resistance protein RPP13 [Triticum urartu]	RecName: Full=Disease resistance protein RPP13; AltName: Full=Resistance to Peronospora parasitica protein 13;	SubName: Full=Uncharacterized protein {ECO:0000313|EnsemblPlants:TRIAE_CS42_U_TGACv1_642958_AA2125390.1};	Apoptotic ATPase	GO:0005737,cytoplasm; GO:0005886,plasma membrane; GO:0043531,ADP binding; GO:0005524,ATP binding; GO:0009814,defense response, incompatible interaction; GO:0009626,plant-type hypersensitive response; GO:0007165,signal transduction	Leucine Rich Repeat
	gene:TraesCS1A02G029100	1.6	0.84	1.14	1.43	1.21	1.46	0.18	0.07	0.26	0.28	0.16	0.13	329	160	236	267	241	297	34	13	50	53	33	26	1A	13663300	13667800	+	TraesCS1A02G029100	protein_coding	K13457 disease resistance protein RPM1 | (RefSeq) disease resistance protein RPM1 (A)	RGA1-F [Secale cereale]	RecName: Full=Disease resistance protein RPP13; AltName: Full=Resistance to Peronospora parasitica protein 13;	SubName: Full=Uncharacterized protein {ECO:0000313|EnsemblPlants:TRIAE_CS42_1AS_TGACv1_019783_AA0071430.1};	Apoptotic ATPase	GO:0005737,cytoplasm; GO:0005886,plasma membrane; GO:0043531,ADP binding; GO:0005524,ATP binding; GO:0009814,defense response, incompatible interaction; GO:0009626,plant-type hypersensitive response; GO:0007165,signal transduction	Leucine rich repeat
	gene:TraesCS1A02G029200	0.26	0.09	0.1	1.3	1.18	1.52	0.04	0.21	0.15	0.68	0.68	0.58	60	19	24	272	263	344	9	44	32	145	158	129	1A	13669902	13676212	-	TraesCS1A02G029200	protein_coding	K17943 pumilio RNA-binding family | (RefSeq) pumilio homolog 1 (A)	pumilio homolog 1-like [Aegilops tauschii subsp. tauschii]	RecName: Full=Pumilio homolog 3; Short=APUM-3; Short=AtPUM3;	SubName: Full=Uncharacterized protein {ECO:0000313|EnsemblPlants:TRIAE_CS42_1AS_TGACv1_019783_AA0071420.1};	Translational repressor Pumilio/PUF3 and related RNA-binding proteins (Puf superfamily)	GO:0005737,cytoplasm; GO:0005886,plasma membrane; GO:0003729,mRNA binding; GO:0006417,regulation of translation	Pumilio-family RNA binding repeat
	gene:TraesCS1A02G029300	49.86	48.26	48.78	15.6	15.66	15.63	32.19	30.84	32.17	18.64	19.56	18.81	10144	9089	9992	2893	3097	3147	5911	5812	6108	3554	4052	3698	1A	13762566	13768572	+	TraesCS1A02G029300	protein_coding	K21989 calcium permeable stress-gated cation channel | (RefSeq) calcium permeable stress-gated cation channel 1 (A)	CSC1-like protein At3g21620 [Aegilops tauschii subsp. tauschii]	RecName: Full=CSC1-like protein At3g21620;	SubName: Full=Uncharacterized protein {ECO:0000313|EnsemblPlants:TRIAE_CS42_1AS_TGACv1_019176_AA0062190.1};	Uncharacterized conserved protein	GO:0016021,integral component of membrane; GO:0005886,plasma membrane; GO:0006811,ion transport	Calcium-activated chloride channel
	gene:TraesCS1A02G030000	228.54	227.54	222.76	102.25	105.74	102.22	21.64	20.62	21.89	4.92	5.95	5.34	16297	15021	15993	6648	7330	7214	1393	1362	1457	329	432	368	1A	13979250	13980335	+	TraesCS1A02G030000	protein_coding	--	uncharacterized protein LOC109764668 [Aegilops tauschii subsp. tauschii]	--	SubName: Full=Uncharacterized protein {ECO:0000313|EnsemblPlants:TRIAE_CS42_1AS_TGACv1_020737_AA0079650.1};	--	GO:0009535,chloroplast thylakoid membrane; GO:0016021,integral component of membrane	zinc-ribbon
	gene:TraesCS1A02G030100	11.7	11.46	11.66	29.02	26.81	25.98	9.41	11.11	10.02	11.4	12.51	12.74	1848	1675	1854	4178	4116	4060	1341	1625	1476	1687	2011	1944	1A	14045678	14056197	+	TraesCS1A02G030100	protein_coding	--	uncharacterized protein At5g02240-like [Aegilops tauschii subsp. tauschii]	RecName: Full=Uncharacterized protein At2g37660, chloroplastic; Flags: Precursor;	SubName: Full=Uncharacterized protein {ECO:0000313|EnsemblPlants:TRIAE_CS42_1AS_TGACv1_019933_AA0073040.1};	Predicted dehydrogenase	GO:0048046,apoplast; GO:0009507,chloroplast; GO:0009570,chloroplast stroma; GO:0009579,thylakoid; GO:0005507,copper ion binding; GO:0042742,defense response to bacterium	3-beta hydroxysteroid dehydrogenase/isomerase family
	gene:TraesCS1A02G030400	14.89	14.93	13.58	2.23	2.22	2.07	3.11	3.01	2.7	0.04	0.06	0.28	1305	1212	1199	178	189	180	246	244	221	3	5	24	1A	14108111	14110412	-	TraesCS1A02G030400	protein_coding	K21482 benzoate O-methyltransferase [EC:2.1.1.273] | (RefSeq) benzoate O-methyltransferase (A)	putative caffeine synthase 2 [Triticum urartu]	RecName: Full=Inactive anthranilate O-methyltransferase 1; AltName: Full=Anthranilic acid methyltransferase 1; AltName: Full=O-methyltransferase 1;	SubName: Full=Uncharacterized protein {ECO:0000313|EnsemblPlants:TRIAE_CS42_1AS_TGACv1_019302_AA0064580.1};	--	GO:0008168,methyltransferase activity	SAM dependent carboxyl methyltransferase
	gene:TraesCS1A02G030500	0.48	0.42	0.42	2.63	3.09	3.25	0.07	0.13	0.07	0.51	0.45	0.49	75	60	66	375	469	502	10	19	10	74	71	74	1A	14139691	14143599	+	TraesCS1A02G030500	protein_coding	K14806 ATP-dependent RNA helicase DDX31/DBP7 [EC:3.6.4.13] | (RefSeq) DEAD-box ATP-dependent RNA helicase 17 (A)	DEAD-box ATP-dependent RNA helicase 17 [Aegilops tauschii subsp. tauschii]	RecName: Full=DEAD-box ATP-dependent RNA helicase 17 {ECO:0000305}; Short=OsRH17 {ECO:0000303|PubMed:25447922}; EC=3.6.4.13 {ECO:0000305};	SubName: Full=Uncharacterized protein {ECO:0000313|EnsemblPlants:TRIAE_CS42_1AS_TGACv1_019302_AA0064600.1};	ATP-dependent RNA helicase	GO:0005737,cytoplasm; GO:0005730,nucleolus; GO:0005524,ATP binding; GO:0004004,ATP-dependent RNA helicase activity; GO:0003723,RNA binding; GO:0042254,ribosome biogenesis; GO:0010501,RNA secondary structure unwinding	UvrD/REP helicase N-terminal domain
	gene:TraesCS1A02G030600	4.35	4.45	4.36	13.61	11.77	14.45	3.21	4.37	4.54	18.37	15.81	13.76	230	218	232	656	605	756	153	214	224	910	851	703	1A	14143597	14145914	-	TraesCS1A02G030600	protein_coding	--	hypothetical protein TRIUR3_00723 [Triticum urartu]	--	SubName: Full=Uncharacterized protein {ECO:0000313|EnsemblPlants:TRIAE_CS42_1AS_TGACv1_019302_AA0064610.1};	Putative Rab5-interacting protein	GO:0016021,integral component of membrane	Rab5-interacting protein (Rab5ip)
	gene:TraesCS1A02G030700	17.43	18.13	17.08	6.61	6.97	7.95	14.47	17.19	17	11.38	10.29	10.73	1802	1735	1778	623	700	813	1350	1646	1640	1103	1083	1072	1A	14160322	14163255	+	TraesCS1A02G030700	protein_coding	--	PGR5-like protein 1A, chloroplastic [Aegilops tauschii subsp. tauschii]	RecName: Full=PGR5-like protein 1A, chloroplastic; AltName: Full=Ferredoxin-plastoquinone reductase 1; Flags: Precursor;	SubName: Full=Uncharacterized protein {ECO:0000313|EnsemblPlants:TRIAE_CS42_1AS_TGACv1_019302_AA0064620.1};	--	GO:0009507,chloroplast; GO:0009534,chloroplast thylakoid; GO:0009535,chloroplast thylakoid membrane; GO:0016021,integral component of membrane; GO:0009579,thylakoid; GO:0042802,identical protein binding; GO:0016730,oxidoreductase activity, acting on iron-sulfur proteins as donors; GO:0019904,protein domain specific binding; GO:0015979,photosynthesis; GO:0009773,photosynthetic electron transport i…	Cysteine-rich CPXCG
	gene:TraesCS1A02G030900	2.92	2.25	2.2	2.92	2.93	3.24	0.01	0.02	0.03	0.04	0	0.01	620	442	470	566	606	682	2	4	6	8	0	2	1A	14253391	14257167	-	TraesCS1A02G030900	protein_coding	K17302 coatomer subunit beta' | (RefSeq) uncharacterized protein LOC4350061 (A)	putative L-type lectin-domain containing receptor kinase S.7 [Triticum urartu]	RecName: Full=Receptor-like serine/threonine-protein kinase SD1-6; EC=2.7.11.1; AltName: Full=Arabidopsis thaliana receptor kinase 2; AltName: Full=S-domain-1 (SD1) receptor kinase 6; Short=SD1-6; Flags: Precursor;	SubName: Full=Uncharacterized protein {ECO:0000313|EnsemblPlants:TRIAE_CS42_1AS_TGACv1_019836_AA0071990.5};	--	GO:0005829,cytosol; GO:0016021,integral component of membrane; GO:0005886,plasma membrane; GO:0005524,ATP binding; GO:0030246,carbohydrate binding; GO:0004672,protein kinase activity; GO:0004674,protein serine/threonine kinase activity; GO:0004675,transmembrane receptor protein serine/threonine kinase activity; GO:0031625,ubiquitin protein ligase binding; GO:0034613,cellular protein localization;…	ABC1 family
	gene:TraesCS1A02G031100	8.63	10.23	8.3	13.39	13.2	11.32	1.61	2.46	1.89	0	0	0	841	923	814	1189	1250	1091	142	222	172	0	0	0	1A	14467959	14469389	+	TraesCS1A02G031100	protein_coding	K16290 xylem cysteine proteinase [EC:3.4.22.-] | (RefSeq) xylem cysteine proteinase 2 (A)	ervatamin-B-like [Aegilops tauschii subsp. tauschii]	RecName: Full=Senescence-specific cysteine protease SAG12 {ECO:0000305}; EC=3.4.22.- {ECO:0000305}; AltName: Full=Cysteine proteinase SAG12 {ECO:0000305}; AltName: Full=Protein SENESCENCE-ASSOCIATED GENE 12 {ECO:0000303|Ref.6}; Flags: Precursor;	SubName: Full=Uncharacterized protein {ECO:0000313|EnsemblPlants:TRIAE_CS42_1AS_TGACv1_020412_AA0077320.1};	Cysteine proteinase Cathepsin L	GO:0005615,extracellular space; GO:0005764,lysosome; GO:0010282,senescence-associated vacuole; GO:0004197,cysteine-type endopeptidase activity; GO:0007568,aging; GO:0009817,defense response to fungus, incompatible interaction; GO:0080187,floral organ senescence; GO:0010150,leaf senescence; GO:0009626,plant-type hypersensitive response; GO:0010623,programmed cell death involved in cell development…	Peptidase C1-like family
	gene:TraesCS1A02G031300	8.6	7.31	8.82	6.61	6.56	5.8	3.99	3.85	4.11	5.79	5.95	5.51	3501	2754	3612	2453	2595	2337	1466	1452	1561	2208	2467	2165	1A	14519757	14525659	+	gene:TraesCS1A02G031300	Protein NRT1/ PTR FAMILY 6.2 [Source:Projected from Arabidopsis thaliana (AT2G26690) UniProtKB/Swiss-Prot%3BAcc:Q9SZY4]	K14638 solute carrier family 15 (peptide/histidine transporter), member 3/4 | (RefSeq) uncharacterized protein LOC4325456 isoform X1 (A)	protein NRT1/ PTR FAMILY 6.2 [Aegilops tauschii subsp. tauschii]	RecName: Full=Protein NRT1/ PTR FAMILY 6.2; Short=AtNPF6.2; AltName: Full=Nitrate transporter 1.4;	SubName: Full=Uncharacterized protein {ECO:0000313|EnsemblPlants:TRIAE_CS42_1AS_TGACv1_020508_AA0077910.1};	H+/oligopeptide symporter	GO:0016021,integral component of membrane; GO:0015293,symporter activity; GO:0042128,nitrate assimilation; GO:0006857,oligopeptide transport; GO:0009753,response to jasmonic acid; GO:0009611,response to wounding	Major Facilitator Superfamily
	gene:TraesCS1A02G031600	0	0	0	0.04	0.07	0.12	0	0	0.01	0	0	0	0	0	0	6	12	20	0	0	1	0	0	0	1A	14577582	14579933	+	TraesCS1A02G031600	protein_coding	K17964 leucine-rich PPR motif-containing protein, mitochondrial | (RefSeq) pentatricopeptide repeat-containing protein At1g63330 (A)	protein Rf1, mitochondrial-like [Aegilops tauschii subsp. tauschii]	RecName: Full=Protein Rf1, mitochondrial; AltName: Full=Fertility restorer; AltName: Full=Protein PPR; AltName: Full=Restorer for CMS; Flags: Precursor;	SubName: Full=Uncharacterized protein {ECO:0000313|EnsemblPlants:TRIAE_CS42_1AS_TGACv1_019014_AA0057870.1};	FOG: PPR repeat	GO:0005739,mitochondrion	Tetratricopeptide repeat
	gene:TraesCS1A02G031700	0	0	0	0.17	0.03	0.08	0.04	0.01	0	0	0	0	0	0	0	25	5	12	6	2	0	0	0	0	1A	14584885	14587137	+	TraesCS1A02G031700	protein_coding	K17964 leucine-rich PPR motif-containing protein, mitochondrial | (RefSeq) pentatricopeptide repeat-containing protein At1g63330 (A)	protein Rf1, mitochondrial-like [Aegilops tauschii subsp. tauschii]	RecName: Full=Protein Rf1, mitochondrial; AltName: Full=Fertility restorer; AltName: Full=Protein PPR; AltName: Full=Restorer for CMS; Flags: Precursor;	SubName: Full=Uncharacterized protein {ECO:0000313|EnsemblPlants:TRIAE_CS42_1AS_TGACv1_019014_AA0057880.1};	FOG: PPR repeat	GO:0005739,mitochondrion	Tetratricopeptide repeat
	gene:TraesCS1A02G032700	0.14	0.19	0.07	0.17	0.21	0.2	0	0.02	0.01	0.01	0	0	37	47	19	41	55	53	0	6	2	3	0	0	1A	15190979	15195959	+	gene:TraesCS1A02G032700	Replication protein A subunit [Source:UniProtKB/TrEMBL%3BAcc:W4ZW75]	K07466 replication factor A1 | (RefSeq) replication protein A 70 kDa DNA-binding subunit C (A)	replication protein A 70 kDa DNA-binding subunit C-like [Aegilops tauschii subsp. tauschii]	RecName: Full=Replication protein A 70 kDa DNA-binding subunit C; Short=OsRPA70c; AltName: Full=Replication factor A protein 1C; AltName: Full=Replication protein A 1C;	RecName: Full=Replication protein A subunit {ECO:0000256|RuleBase:RU364130};	Single-stranded DNA-binding replication protein A (RPA), large (70 kD) subunit and related ssDNA-binding proteins	GO:0005634,nucleus; GO:0003677,DNA binding; GO:0008270,zinc ion binding; GO:0006310,DNA recombination; GO:0006281,DNA repair; GO:0006260,DNA replication	GAG-polyprotein viral zinc-finger
	gene:TraesCS1A02G032900	0.71	0.59	0.63	0.49	0.39	0.58	0	0	0	0.09	0.17	0.08	100	77	89	63	53	81	0	0	0	12	24	11	1A	15343594	15348515	-	gene:TraesCS1A02G032900	Protein DETOXIFICATION [Source:UniProtKB/TrEMBL%3BAcc:W4ZWM1]	K03327 multidrug resistance protein, MATE family | (RefSeq) protein DETOXIFICATION 19 (A)	protein DETOXIFICATION 19-like isoform X1 [Aegilops tauschii subsp. tauschii]	RecName: Full=Protein DETOXIFICATION 19 {ECO:0000303|PubMed:11739388}; Short=AtDTX19 {ECO:0000303|PubMed:11739388}; AltName: Full=Multidrug and toxic compound extrusion protein 19 {ECO:0000305}; Short=MATE protein 19 {ECO:0000305}; AltName: Full=Protein ABERRANT LATERAL ROOT FORMATION 5 {ECO:0000303|PubMed:11449055};	RecName: Full=Protein DETOXIFICATION {ECO:0000256|RuleBase:RU004914}; AltName: Full=Multidrug and toxic compound extrusion protein {ECO:0000256|RuleBase:RU004914};	Uncharacterized membrane protein, predicted efflux pump	GO:0016021,integral component of membrane; GO:0015297,antiporter activity; GO:0015238,drug transmembrane transporter activity; GO:0006855,drug transmembrane transport; GO:0009636,response to toxic substance	MatE
	gene:TraesCS1A02G033000	4.7	5.26	4.01	4.65	6.08	6.23	2.25	2.47	2.33	4.37	3.78	3.88	458	475	394	413	576	601	198	223	212	399	375	365	1A	15430220	15437374	+	TraesCS1A02G033000	protein_coding	K14298 mRNA export factor | (RefSeq) protein RAE1 (A)	protein RAE1-like [Aegilops tauschii subsp. tauschii]	RecName: Full=Protein RAE1 {ECO:0000303|PubMed:21189294}; AltName: Full=RNA export factor 1 {ECO:0000303|PubMed:21189294};	SubName: Full=Uncharacterized protein {ECO:0000313|EnsemblPlants:TRIAE_CS42_1AS_TGACv1_020017_AA0073930.1};	mRNA export protein (contains WD40 repeats)	GO:0080008,Cul4-RING E3 ubiquitin ligase complex; GO:0005829,cytosol; GO:0005635,nuclear envelope; GO:0005643,nuclear pore; GO:0003723,RNA binding; GO:0043130,ubiquitin binding; GO:0051028,mRNA transport; GO:0006606,protein import into nucleus; GO:0006405,RNA export from nucleus; GO:0000972,transcription-dependent tethering of RNA polymerase II gene DNA at nuclear periphery	Anaphase-promoting complex subunit 4 WD40 domain
	gene:TraesCS1A02G033200	3.87	3.94	3.8	7.45	7.28	7.35	2.11	2.02	1.89	2.04	1.64	1.92	537	506	530	942	982	1009	264	259	244	265	232	257	1A	15516524	15518456	+	TraesCS1A02G033200	protein_coding	--	EGF domain-specific O-linked N-acetylglucosamine transferase-like [Aegilops tauschii subsp. tauschii]	--	SubName: Full=Uncharacterized protein {ECO:0000313|EnsemblPlants:TRIAE_CS42_1AS_TGACv1_019706_AA0070290.1};	Uncharacterized conserved protein	GO:0016021,integral component of membrane; GO:0016757,transferase activity, transferring glycosyl groups	Protein of unknown function (DUF563)
	gene:TraesCS1A02G033300	0.79	0.94	0.92	2.88	2.28	4.17	0.97	0.41	0.53	3.76	3.78	4.1	29	32	34	96	81	151	32	14	18	129	141	145	1A	16038484	16040057	+	TraesCS1A02G033300	protein_coding	K17777 mitochondrial import inner membrane translocase subunit TIM9 | (RefSeq) mitochondrial import inner membrane translocase subunit Tim9 (A)	mitochondrial import inner membrane translocase subunit Tim9-like [Aegilops tauschii subsp. tauschii]	RecName: Full=Mitochondrial import inner membrane translocase subunit Tim9;	SubName: Full=Uncharacterized protein {ECO:0000313|EnsemblPlants:TRIAE_CS42_1AS_TGACv1_019559_AA0068270.1};	Mitochondrial import inner membrane translocase, subunit TIM9	GO:0042721,TIM22 mitochondrial import inner membrane insertion complex; GO:0042719,mitochondrial intermembrane space protein transporter complex; GO:0046872,metal ion binding; GO:0008565,protein transporter activity; GO:0072321,chaperone-mediated protein transport; GO:0045039,protein import into mitochondrial inner membrane	Tim10/DDP family zinc finger
	gene:TraesCS1A02G033500	121.99	129.91	111.75	509.09	525.17	513.17	39.49	38.96	43.27	224.59	234.89	223.6	7211	7109	6651	27438	30180	30021	2107	2133	2387	12442	14138	12770	1A	16388445	16391082	+	TraesCS1A02G033500	protein_coding	--	outer envelope pore protein 16, chloroplastic-like [Aegilops tauschii subsp. tauschii]	RecName: Full=Outer envelope pore protein 16, chloroplastic; AltName: Full=Chloroplastic outer envelope pore protein of 16 kDa;	SubName: Full=Uncharacterized protein {ECO:0000313|EnsemblPlants:TRIAE_CS42_1AS_TGACv1_019220_AA0063360.1};	--	GO:0009707,chloroplast outer membrane; GO:0034426,etioplast membrane; GO:0046930,pore complex; GO:0015288,porin activity; GO:0042803,protein homodimerization activity; GO:0006811,ion transport; GO:0045037,protein import into chloroplast stroma	Tim17/Tim22/Tim23/Pmp24 family
	gene:TraesCS1A02G033600	21.12	19.62	16.9	59.19	52.46	51.83	4.53	4.35	5.04	10.89	11.07	10.22	1718	1478	1384	4390	4149	4173	333	328	383	830	917	803	1A	16407008	16410201	+	TraesCS1A02G033600	protein_coding	--	outer envelope pore protein 16, chloroplastic-like [Aegilops tauschii subsp. tauschii]	RecName: Full=Outer envelope pore protein 16, chloroplastic; AltName: Full=Chloroplastic outer envelope pore protein of 16 kDa;	SubName: Full=Uncharacterized protein {ECO:0000313|EnsemblPlants:TRIAE_CS42_1AS_TGACv1_019220_AA0063350.1};	--	GO:0009707,chloroplast outer membrane; GO:0034426,etioplast membrane; GO:0046930,pore complex; GO:0015288,porin activity; GO:0042803,protein homodimerization activity; GO:0006811,ion transport; GO:0045037,protein import into chloroplast stroma	Protein of unknown function (DUF3915)
	gene:TraesCS1A02G033700	0.03	0.14	0.2	0.08	0.04	0.05	0.03	0.03	0.1	0	0	0	5	21	32	11	6	8	4	4	15	0	0	0	1A	16425345	16428037	+	TraesCS1A02G033700	protein_coding	K01102 pyruvate dehydrogenase phosphatase [EC:3.1.3.43] | (RefSeq) probable protein phosphatase 2C 38 isoform X1 (A)	putative protein phosphatase 2C 46 [Aegilops tauschii subsp. tauschii]	RecName: Full=Putative protein phosphatase 2C 46; Short=OsPP2C46; EC=3.1.3.16;	SubName: Full=Uncharacterized protein {ECO:0000313|EnsemblPlants:TRIAE_CS42_1AS_TGACv1_019220_AA0063330.1};	Protein phosphatase 2C/pyruvate dehydrogenase (lipoamide) phosphatase	GO:0046872,metal ion binding; GO:0004722,protein serine/threonine phosphatase activity	Protein phosphatase 2C
	gene:TraesCS1A02G033800	1.5	0.88	1.5	2.27	2.01	1.18	0.94	0.94	0.84	0.93	0.74	0.51	140	76	141	193	182	109	79	81	73	81	70	46	1A	16432376	16436883	+	gene:TraesCS1A02G033800	Pectin acetylesterase [Source:UniProtKB/TrEMBL%3BAcc:A0A1D5S1Q1]	--	pectin acetylesterase 5-like [Aegilops tauschii subsp. tauschii]	RecName: Full=Pectin acetylesterase 5 {ECO:0000303|PubMed:25115560}; EC=3.1.1.- {ECO:0000305}; Flags: Precursor;	RecName: Full=Pectin acetylesterase {ECO:0000256|RuleBase:RU363114}; EC=3.1.1.- {ECO:0000256|RuleBase:RU363114};	Pectin acetylesterase and similar proteins	GO:0005576,extracellular region; GO:0009505,plant-type cell wall; GO:0052793,pectin acetylesterase activity; GO:0071555,cell wall organization	Pectinacetylesterase
	gene:TraesCS1A02G034100	0	0	0	0	0	0	0.03	0.03	0.01	0.1	0.11	0.03	0	0	0	0	0	0	6	6	2	18	22	6	1A	16913591	16919361	+	TraesCS1A02G034100	protein_coding	K21989 calcium permeable stress-gated cation channel | (RefSeq) calcium permeable stress-gated cation channel 1 (A)	calcium permeable stress-gated cation channel 1-like [Aegilops tauschii subsp. tauschii]	RecName: Full=CSC1-like protein At1g11960;	SubName: Full=Uncharacterized protein {ECO:0000313|EnsemblPlants:TRIAE_CS42_1AS_TGACv1_019076_AA0059900.1};	Uncharacterized conserved protein	GO:0016021,integral component of membrane; GO:0005886,plasma membrane; GO:0006811,ion transport	Cytosolic domain of 10TM putative phosphate transporter
	gene:TraesCS1A02G034300	1.91	1.79	1.53	7.53	7.69	6.1	1.44	1.72	1.73	4.93	4.4	5.57	306	265	247	1101	1199	968	209	255	259	741	719	863	1A	16931434	16934477	-	gene:TraesCS1A02G034300	E3 ubiquitin ligase%2C XA21-mediated disease resistanc [Source: Projected from Oryza sativa (Os05g0112000)]	K19044 E3 ubiquitin-protein ligase XBAT32/33 [EC:2.3.2.27] | (RefSeq) probable E3 ubiquitin-protein ligase XBOS33 (A)	putative E3 ubiquitin-protein ligase [Triticum monococcum]	RecName: Full=E3 ubiquitin-protein ligase XB3; EC=2.3.2.27; AltName: Full=Ankyrin repeat domain and RING finger-containing protein XB3; AltName: Full=RING-type E3 ubiquitin transferase XB3; AltName: Full=XA21-binding protein 3;	SubName: Full=Uncharacterized protein {ECO:0000313|EnsemblPlants:TRIAE_CS42_1AS_TGACv1_019076_AA0059880.1};	--	GO:0046872,metal ion binding; GO:0004842,ubiquitin-protein transferase activity; GO:0042742,defense response to bacterium; GO:0051865,protein autoubiquitination	Zinc finger, C3HC4 type (RING finger)
	gene:TraesCS1A02G034600	0.35	0.06	0.3	0.12	0.02	0.04	0.81	0.56	1.02	0.73	0.66	0.59	37	6	32	12	2	4	78	55	102	73	72	61	1A	17246750	17248420	-	TraesCS1A02G034600	protein_coding	K06129 lysophospholipase III [EC:3.1.1.5] | (RefSeq) lecithin-cholesterol acyltransferase-like 1 (A)	Lecithin-cholesterol acyltransferase-like 1 [Triticum urartu]	RecName: Full=Lecithin-cholesterol acyltransferase-like 1; EC=2.3.1.-;	SubName: Full=Uncharacterized protein {ECO:0000313|EnsemblPlants:TRIAE_CS42_1AS_TGACv1_019003_AA0057670.1};	Lecithin:cholesterol acyltransferase (LCAT)/Acyl-ceramide synthase	GO:0008374,O-acyltransferase activity; GO:0006629,lipid metabolic process	PGAP1-like protein
	gene:TraesCS1A02G035000	0.34	0.55	0.43	3.35	4.42	4.65	0.23	0.08	0.1	1.32	0.92	1.31	36	55	46	327	460	493	22	8	10	133	100	136	1A	18289937	18293936	-	gene:TraesCS1A02G035000	Nuclear pore complex protein NUP43 [Source:Projected from Arabidopsis thaliana (AT4G30840) UniProtKB/Swiss-Prot%3BAcc:Q24JJ9]	--	nuclear pore complex protein NUP43 [Aegilops tauschii subsp. tauschii]	RecName: Full=Nuclear pore complex protein NUP43 {ECO:0000303|PubMed:21189294}; AltName: Full=Nucleoporin 43;	SubName: Full=Uncharacterized protein {ECO:0000313|EnsemblPlants:TRIAE_CS42_1AS_TGACv1_019069_AA0059670.1};	--	GO:0009507,chloroplast; GO:0005635,nuclear envelope; GO:0031080,nuclear pore outer ring; GO:0051028,mRNA transport; GO:0015031,protein transport	--
	gene:TraesCS1A02G035200	0.54	1.07	0.87	0.76	0.97	0.66	1.09	1.5	1.16	1.55	2.07	1.57	66	120	107	84	115	79	120	169	132	177	256	184	1A	18460513	18462491	-	TraesCS1A02G035200	protein_coding	--	dof zinc finger protein DOF3.6-like isoform X2 [Aegilops tauschii subsp. tauschii]	RecName: Full=Dof zinc finger protein DOF3.6; Short=AtDOF3.6; AltName: Full=OBF-binding protein 3;	SubName: Full=Uncharacterized protein {ECO:0000313|EnsemblPlants:TRIAE_CS42_1AS_TGACv1_021109_AA0081010.1};	--	GO:0005634,nucleus; GO:0003677,DNA binding; GO:0046872,metal ion binding; GO:0006355,regulation of transcription, DNA-templated; GO:0006351,transcription, DNA-templated	Dof domain, zinc finger
	gene:TraesCS1A02G035300	0.2	0.12	0.56	2.24	2.41	2.36	0.05	0.08	0.1	1.62	0.49	1.06	13	7	36	130	149	149	3	5	6	97	32	65	1A	18486339	18489620	-	TraesCS1A02G035300	protein_coding	--	uncharacterized protein LOC109752868 [Aegilops tauschii subsp. tauschii]	--	SubName: Full=Uncharacterized protein {ECO:0000313|EnsemblPlants:TRIAE_CS42_1AS_TGACv1_020605_AA0078720.1};	--	--	--
	gene:TraesCS1A02G035500	0.16	0.08	0.14	0.32	0.33	0.34	0	0	0	0	0	0	41	18	36	73	81	85	0	0	0	0	0	0	1A	18989913	18994414	-	TraesCS1A02G035500	protein_coding	--	hypothetical protein TRIUR3_12653 [Triticum urartu]	--	SubName: Full=Uncharacterized protein {ECO:0000313|EnsemblPlants:TRIAE_CS42_1AS_TGACv1_022397_AA0082470.2};	--	--	--
	gene:TraesCS1A02G035800	42	50.01	39.97	121.46	129.41	118.04	40.48	41.13	46.15	144.22	147.88	150.23	2052	2262	1966	5410	6146	5707	1785	1861	2104	6603	7356	7091	1A	19895297	19897721	-	TraesCS1A02G035800	protein_coding	--	uncharacterized protein LOC109783706 [Aegilops tauschii subsp. tauschii]	RecName: Full=ATP synthase 6 kDa subunit, mitochondrial; Flags: Fragment;	SubName: Full=Uncharacterized protein {ECO:0000313|EnsemblPlants:TRIAE_CS42_1BS_TGACv1_051314_AA0179110.1};	--	GO:0005743,mitochondrial inner membrane; GO:0045263,proton-transporting ATP synthase complex, coupling factor F(o); GO:0015992,NA	--
	gene:TraesCS1A02G035900	0.18	0.12	0.13	1.11	0.98	0.98	0.08	0.21	0.19	0.05	0.05	0.03	42	26	31	238	223	227	16	46	42	12	11	7	1A	19929936	19933705	-	TraesCS1A02G035900	protein_coding	K13457 disease resistance protein RPM1 | (RefSeq) disease resistance protein RPM1 (A)	disease resistance protein RPP13-like [Aegilops tauschii subsp. tauschii]	RecName: Full=Disease resistance protein RPM1; AltName: Full=Resistance to Pseudomonas syringae protein 3;	SubName: Full=Uncharacterized protein {ECO:0000313|EnsemblPlants:TRIAE_CS42_1AS_TGACv1_020622_AA0078870.1};	Apoptotic ATPase	GO:0012505,endomembrane system; GO:0019897,extrinsic component of plasma membrane; GO:0005886,plasma membrane; GO:0043531,ADP binding; GO:0005524,ATP binding; GO:0000166,nucleotide binding; GO:0009626,plant-type hypersensitive response; GO:0007165,signal transduction	AAA ATPase domain
	gene:TraesCS1A02G036100	25.13	24.69	25.98	7.97	7.39	8.6	25.04	24.33	24.75	10.86	11.2	10.13	4076	3707	4243	1178	1165	1381	3667	3655	3746	1651	1849	1587	1A	20091099	20094848	+	TraesCS1A02G036100	protein_coding	--	ACT domain-containing protein ACR9 isoform X1 [Aegilops tauschii subsp. tauschii]	RecName: Full=ACT domain-containing protein ACR9 {ECO:0000305}; AltName: Full=Protein ACT DOMAIN REPEATS 9 {ECO:0000303|PubMed:21861936};	SubName: Full=Uncharacterized protein {ECO:0000313|EnsemblPlants:TRIAE_CS42_1AS_TGACv1_019776_AA0071350.2};	--	--	ACT domain
	gene:TraesCS1A02G036200	39.48	42.27	42.72	21.13	22.36	19.5	30.43	30.04	29.24	7.96	7.55	8.74	3008	2981	3277	1468	1656	1470	2093	2120	2079	568	586	643	1A	20156565	20158534	+	gene:TraesCS1A02G036200	Chalcone-flavonone isomerase family protein [Source:UniProtKB/TrEMBL%3BAcc:W4ZWP7]	--	fatty-acid-binding protein 3, chloroplastic-like [Aegilops tauschii subsp. tauschii]	RecName: Full=Fatty-acid-binding protein 3, chloroplastic; Short=AtFAP3; AltName: Full=Chalcone-flavanone isomerase family protein 3; Flags: Precursor;	RecName: Full=Chalcone-flavonone isomerase family protein {ECO:0000256|RuleBase:RU361158};	--	GO:0009507,chloroplast; GO:0009570,chloroplast stroma; GO:0005504,fatty acid binding; GO:0016872,intramolecular lyase activity; GO:0006631,fatty acid metabolic process	Chalcone isomerase like
	gene:TraesCS1A02G036300	0.52	0.52	0.43	1.38	0.97	1.42	2.38	2.72	2.24	3.73	3.59	3.4	95	88	79	232	174	258	395	463	385	644	673	605	1A	20179711	20183942	+	TraesCS1A02G036300	protein_coding	K20843 hydroxyproline O-galactosyltransferase 2/3/4/5/6 [EC:2.4.1.-] | (RefSeq) probable beta-1,3-galactosyltransferase 19 (A)	hydroxyproline O-galactosyltransferase GALT6-like [Aegilops tauschii subsp. tauschii]	RecName: Full=Hydroxyproline O-galactosyltransferase GALT6 {ECO:0000303|PubMed:26690932}; EC=2.4.1.- {ECO:0000269|PubMed:26690932}; AltName: Full=Beta-1,3-galactosyltransferase 19 {ECO:0000305};	SubName: Full=Uncharacterized protein {ECO:0000313|EnsemblPlants:TRIAE_CS42_1AS_TGACv1_019860_AA0072260.1};	Galactosyltransferases	GO:0009507,chloroplast; GO:0005794,Golgi apparatus; GO:0000139,Golgi membrane; GO:0016021,integral component of membrane; GO:0030246,carbohydrate binding; GO:1990714,hydroxyproline O-galactosyltransferase activity; GO:0010405,arabinogalactan protein metabolic process; GO:0048354,mucilage biosynthetic process involved in seed coat development; GO:1900056,negative regulation of leaf senescence; GO:…	Fringe-like
	gene:TraesCS1A02G036500	0.03	0.24	0.37	0.75	0.54	0.92	0.24	0.13	0.22	0.32	0.15	0.51	4	28	46	85	65	113	27	15	26	37	19	61	1A	20244457	20246289	-	TraesCS1A02G036500	protein_coding	--	F-box protein At5g07610-like isoform X1 [Aegilops tauschii subsp. tauschii]	RecName: Full=F-box protein At5g07610;	SubName: Full=Uncharacterized protein {ECO:0000313|EnsemblPlants:TRIAE_CS42_1AS_TGACv1_019803_AA0071620.1};	--	--	F-box-like
	gene:TraesCS1A02G036700	0.06	0.26	0.08	0.02	0	0.04	0.27	0.78	0.33	0.08	0.05	0.12	6	23	8	2	0	4	23	68	29	7	5	11	1A	20415992	20419223	-	TraesCS1A02G036700	protein_coding	K13070 momilactone-A synthase [EC:1.1.1.295] | (RefSeq) momilactone A synthase (A)	momilactone A synthase-like [Aegilops tauschii subsp. tauschii]	RecName: Full=Short-chain dehydrogenase reductase 2a; Short=AtSDR2a; EC=1.1.1.-;	SubName: Full=Uncharacterized protein {ECO:0000313|EnsemblPlants:TRIAE_CS42_1AS_TGACv1_019135_AA0061270.1};	Reductases with broad range of substrate specificities	GO:0016491,oxidoreductase activity	NAD dependent epimerase/dehydratase family
	gene:TraesCS1A02G037600	0.78	0.43	0.45	0	0.02	0.03	0.85	1.06	0.62	0.13	0.03	0.04	90	46	53	0	2	4	89	114	67	14	4	4	1A	20917920	20919534	-	gene:TraesCS1A02G037600	3-ketoacyl-CoA synthase [Source:UniProtKB/TrEMBL%3BAcc:A0A341NR51]	K15397 3-ketoacyl-CoA synthase [EC:2.3.1.199] | (RefSeq) 3-ketoacyl-CoA synthase 6 (A)	3-ketoacyl-CoA synthase 5-like [Aegilops tauschii subsp. tauschii]	RecName: Full=3-ketoacyl-CoA synthase 6 {ECO:0000303|PubMed:18465198}; Short=KCS-6 {ECO:0000303|PubMed:18465198}; EC=2.3.1.199 {ECO:0000269|PubMed:10330468}; AltName: Full=Cuticular protein 1 {ECO:0000303|PubMed:10330468}; AltName: Full=Eceriferum 6 {ECO:0000303|PubMed:11041893}; AltName: Full=Very long-chain fatty acid condensing enzyme 6 {ECO:0000303|PubMed:18465198}; Short=VLCFA condensing enz…	RecName: Full=3-ketoacyl-CoA synthase {ECO:0000256|PIRNR:PIRNR036417}; EC=2.3.1.- {ECO:0000256|PIRNR:PIRNR036417};	--	GO:0005783,endoplasmic reticulum; GO:0005789,endoplasmic reticulum membrane; GO:0016021,integral component of membrane; GO:0102336,3-oxo-arachidoyl-CoA synthase activity; GO:0102337,3-oxo-cerotoyl-CoA synthase activity; GO:0102338,3-oxo-lignoceronyl-CoA synthase activity; GO:0102756,very-long-chain 3-ketoacyl-CoA synthase activity; GO:0006633,fatty acid biosynthetic process; GO:0009409,response t…	Chalcone and stilbene synthases, N-terminal domain
	gene:TraesCS1A02G038300	0.47	0.44	0.19	2.06	1.56	1.18	0.12	0.51	0.23	0.45	0.96	0.71	22	19	9	88	71	55	5	22	10	20	46	32	1A	21024515	21026280	-	gene:TraesCS1A02G038300	PPa4 [Source:Projected from Arabidopsis thaliana (AT3G53620) UniProtKB/TrEMBL%3BAcc:A0A178VKC0]	K01507 inorganic pyrophosphatase [EC:3.6.1.1] | (RefSeq) soluble inorganic pyrophosphatase 4 (A)	soluble inorganic pyrophosphatase 4-like [Aegilops tauschii subsp. tauschii]	RecName: Full=Soluble inorganic pyrophosphatase 4 {ECO:0000303|PubMed:15135060}; EC=3.6.1.1 {ECO:0000269|Ref.6}; AltName: Full=Pyrophosphate phospho-hydrolase 4 {ECO:0000303|PubMed:15135060}; Short=PPase 4 {ECO:0000303|PubMed:15135060};	SubName: Full=Uncharacterized protein {ECO:0000313|EnsemblPlants:TRIAE_CS42_1DS_TGACv1_081241_AA0259170.1};	Inorganic pyrophosphatase/Nucleosome remodeling factor, subunit NURF38	GO:0005829,cytosol; GO:0004427,inorganic diphosphatase activity; GO:0000287,magnesium ion binding; GO:0006796,phosphate-containing compound metabolic process; GO:0046686,response to cadmium ion	Inorganic pyrophosphatase
	gene:TraesCS1A02G038400	0.15	0.15	0.13	1.24	1.21	1.56	0.08	0.05	0.04	0.62	1.21	0.87	37	33	32	271	282	371	18	11	10	140	296	203	1A	21034869	21049127	+	gene:TraesCS1A02G038400	Poly [ADP-ribose] polymerase [Source:UniProtKB/TrEMBL%3BAcc:A0A341NGZ9]	K10798 poly [ADP-ribose] polymerase [EC:2.4.2.30] | (RefSeq) poly [ADP-ribose] polymerase 1 (A)	poly [ADP-ribose]	RecName: Full=Poly [ADP-ribose] polymerase 1; Short=PARP-1; EC=2.4.2.30; AltName: Full=NAD(+) ADP-ribosyltransferase 1; Short=ADPRT-1; AltName: Full=Poly[ADP-ribose] synthase 1;	RecName: Full=Poly [ADP-ribose] polymerase {ECO:0000256|RuleBase:RU362114}; Short=PARP {ECO:0000256|RuleBase:RU362114}; EC=2.4.2.30 {ECO:0000256|RuleBase:RU362114};	NAD+ ADP-ribosyltransferase Parp, required for poly-ADP ribosylation of nuclear proteins	GO:0005737,cytoplasm; GO:0005634,nucleus; GO:0003677,DNA binding; GO:0003910,DNA ligase (ATP) activity; GO:0051287,NAD binding; GO:0003950,NAD+ ADP-ribosyltransferase activity; GO:0008270,zinc ion binding; GO:0051103,DNA ligation involved in DNA repair; GO:0006273,lagging strand elongation; GO:0006471,protein ADP-ribosylation	BRCT domain, a BRCA1 C-terminus domain
	gene:TraesCS1A02G039100	2.13	2.65	2.39	5.52	5.73	5.26	0.41	0.34	0.23	0.79	0.9	1	393	453	444	931	1029	963	69	59	40	137	169	179	1A	21281532	21285458	-	TraesCS1A02G039100	protein_coding	--	uncharacterized protein LOC109787361 [Aegilops tauschii subsp. tauschii]	RecName: Full=B3 domain-containing protein Os03g0619800;	SubName: Full=Uncharacterized protein {ECO:0000313|EnsemblPlants:TRIAE_CS42_1AS_TGACv1_019058_AA0059250.1};	--	GO:0005634,nucleus; GO:0003677,DNA binding; GO:0006355,regulation of transcription, DNA-templated; GO:0006351,transcription, DNA-templated	B3 DNA binding domain
	gene:TraesCS1A02G039900	0.37	0.56	0.49	1.84	2	1.83	0.3	0.47	0.29	1.72	1.48	1.54	71	100	95	323	375	348	53	84	52	310	291	287	1A	22038188	22047331	-	TraesCS1A02G039900	protein_coding	--	hypothetical protein TRIUR3_11897 [Triticum urartu]	--	SubName: Full=Uncharacterized protein {ECO:0000313|EMBL:EMS60924.1, ECO:0000313|EnsemblPlants:TRIUR3_11897-P1};	--	GO:0016021,integral component of membrane	Protein of unknown function, DUF594
	gene:TraesCS1A02G040000	0.08	0.37	0.53	1.52	1.5	1.53	0.02	0.08	0.21	1.04	1.49	1.37	4	18	28	72	76	79	1	4	10	51	79	69	1A	22055422	22056147	+	TraesCS1A02G040000	protein_coding	--	hypothetical protein TRIUR3_11898 [Triticum urartu]	--	SubName: Full=Uncharacterized protein {ECO:0000313|EnsemblPlants:TRIAE_CS42_1AS_TGACv1_020199_AA0075490.1};	--	GO:0016021,integral component of membrane	--
	gene:TraesCS1A02G040400	1.62	0.8	0.91	3.82	3.51	3.35	1.12	1.18	1.3	3.17	2.88	3.19	252	115	142	541	530	515	157	170	189	462	456	479	1A	22287727	22291553	-	gene:TraesCS1A02G040400	PHIP1 [Source:Projected from Arabidopsis thaliana (AT3G55340) UniProtKB/TrEMBL%3BAcc:A0A384KSV0]	K09250 cellular nucleic acid-binding protein | (RefSeq) zinc finger protein GIS2 (A)	protein gar2-like [Aegilops tauschii subsp. tauschii]	RecName: Full=28 kDa ribonucleoprotein, chloroplastic; Short=28RNP;	SubName: Full=Uncharacterized protein {ECO:0000313|EnsemblPlants:TRIAE_CS42_1BS_TGACv1_050050_AA0166610.1};	FOG: RRM domain	GO:0009507,chloroplast; GO:0030529,NA; GO:0003723,RNA binding; GO:0006397,mRNA processing	RNA recognition motif
	gene:TraesCS1A02G040500	3.07	3.1	2.88	21.41	18.78	18.21	2.89	3	2.78	14.75	14.33	12.52	180	168	170	1144	1070	1056	153	163	152	810	855	709	1A	22291726	22293776	+	TraesCS1A02G040500	protein_coding	--	uncharacterized protein LOC109787357 [Aegilops tauschii subsp. tauschii]	--	SubName: Full=Uncharacterized protein {ECO:0000313|EnsemblPlants:TRIAE_CS42_1AS_TGACv1_019549_AA0068010.1};	--	--	Growth arrest and DNA-damage-inducible proteins-interacting protein 1
	gene:TraesCS1A02G040600	13.86	13	14.71	7.4	8.74	10.27	24.9	23.36	22.37	15.74	18.22	16.48	2156	1872	2305	1050	1322	1581	3498	3367	3249	2295	2886	2478	1A	22294835	22301515	-	gene:TraesCS1A02G040600	Glucose-6-phosphate isomerase [Source:UniProtKB/TrEMBL%3BAcc:A0A1D5S2P8]	K01810 glucose-6-phosphate isomerase [EC:5.3.1.9] | (RefSeq) glucose-6-phosphate isomerase, cytosolic B (A)	Glucose-6-phosphate isomerase, cytosolic [Triticum urartu]	RecName: Full=Glucose-6-phosphate isomerase, cytosolic; Short=GPI; EC=5.3.1.9; AltName: Full=Phosphoglucose isomerase; Short=PGI; AltName: Full=Phosphohexose isomerase; Short=PHI;	RecName: Full=Glucose-6-phosphate isomerase {ECO:0000256|RuleBase:RU000612}; EC=5.3.1.9 {ECO:0000256|RuleBase:RU000612};	Glucose-6-phosphate isomerase	GO:0005737,cytoplasm; GO:0004347,glucose-6-phosphate isomerase activity; GO:0006094,gluconeogenesis; GO:0006096,glycolytic process	Phosphoglucose isomerase
	gene:TraesCS1A02G040700	0.06	0.16	0.09	0.03	0.08	0.06	0.14	0.05	0.26	0.03	0.03	0.05	12	28	18	6	14	11	24	9	47	6	6	10	1A	22329072	22332422	-	TraesCS1A02G040700	protein_coding	K13457 disease resistance protein RPM1 | (RefSeq) disease resistance protein RPM1 (A)	hypothetical protein BRADI_4g13521v3 [Brachypodium distachyon]	RecName: Full=Disease resistance protein RPM1; AltName: Full=Resistance to Pseudomonas syringae protein 3;	SubName: Full=Uncharacterized protein {ECO:0000313|EnsemblPlants:TRIAE_CS42_1AS_TGACv1_019459_AA0066800.1};	Apoptotic ATPase	GO:0012505,endomembrane system; GO:0019897,extrinsic component of plasma membrane; GO:0005886,plasma membrane; GO:0043531,ADP binding; GO:0005524,ATP binding; GO:0000166,nucleotide binding; GO:0009626,plant-type hypersensitive response; GO:0007165,signal transduction	Leucine rich repeat
	gene:TraesCS1A02G040900	0.35	0.59	0.51	0.13	0.25	0.22	0.64	0.92	0.61	0.2	0.06	0.16	46	72	67	16	32	28	76	112	75	24	8	20	1A	22534635	22536459	+	gene:TraesCS1A02G040900	3-ketoacyl-CoA synthase [Source:UniProtKB/TrEMBL%3BAcc:A0A1D5S1D6]	K15397 3-ketoacyl-CoA synthase [EC:2.3.1.199] | (RefSeq) 3-ketoacyl-CoA synthase 6 (A)	3-ketoacyl-CoA synthase 5-like [Aegilops tauschii subsp. tauschii]	RecName: Full=3-ketoacyl-CoA synthase 5 {ECO:0000303|PubMed:18465198}; Short=KCS-5 {ECO:0000303|PubMed:18465198}; EC=2.3.1.199 {ECO:0000305}; AltName: Full=Eceriferum 60 {ECO:0000303|PubMed:11041893}; AltName: Full=Very long-chain fatty acid condensing enzyme 5 {ECO:0000303|PubMed:18465198}; Short=VLCFA condensing enzyme 5 {ECO:0000303|PubMed:18465198};	RecName: Full=3-ketoacyl-CoA synthase {ECO:0000256|PIRNR:PIRNR036417}; EC=2.3.1.- {ECO:0000256|PIRNR:PIRNR036417};	--	GO:0005783,endoplasmic reticulum; GO:0016021,integral component of membrane; GO:0016020,membrane; GO:0102336,3-oxo-arachidoyl-CoA synthase activity; GO:0102337,3-oxo-cerotoyl-CoA synthase activity; GO:0102338,3-oxo-lignoceronyl-CoA synthase activity; GO:0009922,fatty acid elongase activity; GO:0102756,very-long-chain 3-ketoacyl-CoA synthase activity; GO:0006633,fatty acid biosynthetic process; GO…	3-Oxoacyl-[acyl-carrier-protein (ACP)] synthase III
	gene:TraesCS1A02G041100	1	1.32	1.08	1.3	1.81	2.26	0.17	0.04	0.02	0.13	0.08	0.23	133	162	144	158	234	298	21	5	3	16	11	29	1A	22612227	22614080	-	TraesCS1A02G041100	protein_coding	K13457 disease resistance protein RPM1 | (RefSeq) disease resistance protein RPM1 (A)	putative disease resistance RPP13-like protein 3 [Aegilops tauschii subsp. tauschii]	RecName: Full=Probable disease resistance protein At1g58390;	SubName: Full=Uncharacterized protein {ECO:0000313|EnsemblPlants:TRIAE_CS42_1AS_TGACv1_019165_AA0061920.1};	Apoptotic ATPase	GO:0005886,plasma membrane; GO:0043531,ADP binding; GO:0005524,ATP binding; GO:0006952,defense response; GO:0007165,signal transduction	Leucine Rich repeats (2 copies)
	gene:TraesCS1A02G041300	0.49	0.07	0.18	0	0	0	0.85	0.76	0.79	0	0	0	16	2	6	0	0	0	25	23	24	0	0	0	1A	22633431	22634135	-	TraesCS1A02G041300	protein_coding	--	Subtilisin-chymotrypsin inhibitor-2A [Triticum urartu]	RecName: Full=Subtilisin-chymotrypsin inhibitor-2A; Short=CI-2A;	SubName: Full=Subtilisin-chymotrypsin inhibitor-2A {ECO:0000313|EMBL:EMS48066.1, ECO:0000313|EnsemblPlants:TRIUR3_18878-P1};	--	GO:0004867,serine-type endopeptidase inhibitor activity; GO:0009611,response to wounding	Peptidase inhibitor I78 family
	gene:TraesCS1A02G041400	3.09	3.62	3.3	1.8	1.42	0.76	9.3	10.1	10.7	9.39	9.13	8.69	107	116	115	57	48	26	291	324	346	305	322	291	1A	22656561	22657221	-	TraesCS1A02G041400	protein_coding	--	Subtilisin-chymotrypsin inhibitor-2A [Triticum urartu]	RecName: Full=Subtilisin-chymotrypsin inhibitor-2A; Short=CI-2A;	SubName: Full=Uncharacterized protein {ECO:0000313|EnsemblPlants:TRIAE_CS42_1AS_TGACv1_019165_AA0061960.2};	--	GO:0004867,serine-type endopeptidase inhibitor activity; GO:0009611,response to wounding	Potato inhibitor I family
	gene:TraesCS1A02G042500	0	0	0.01	0.08	0.19	0.09	0.09	0.13	0.03	0.2	0.17	0.1	1	0	4	20	52	24	24	34	7	53	50	28	1A	23130035	23134088	-	TraesCS1A02G042500	protein_coding	K09518 DnaJ homolog subfamily B member 12 | (RefSeq) chaperone protein dnaJ 49 (A)	Curved DNA-binding protein [Triticum urartu]	RecName: Full=Chaperone protein dnaJ 49; Short=AtDjC49; Short=AtJ49;	SubName: Full=Uncharacterized protein {ECO:0000313|EnsemblPlants:TRIAE_CS42_1AS_TGACv1_019059_AA0059300.1};	--	GO:0016021,integral component of membrane	DnaJ domain
	gene:TraesCS1A02G042700	15.79	19.72	22.55	87.39	78.12	83.14	28.17	26.13	28.32	165.74	162.04	164.94	1244	1438	1788	6276	5982	6481	2003	1906	2082	12235	12996	12552	1A	23339466	23340670	+	TraesCS1A02G042700	protein_coding	K09422 transcription factor MYB, plant | (RefSeq) myb-related protein MYBAS2 isoform X2 (A)	myb-related protein MYBAS2-like [Aegilops tauschii subsp. tauschii]	RecName: Full=Myb-related protein MYBAS2;	SubName: Full=Uncharacterized protein {ECO:0000313|EnsemblPlants:TRIAE_CS42_1AS_TGACv1_019020_AA0058200.3};	Transcription factor, Myb superfamily	GO:0005634,nucleus; GO:0000981,DNA-binding transcription factor activity, RNA polymerase II-specific; GO:0043565,sequence-specific DNA binding; GO:0001135,RNA polymerase II transcription regulator recruiting activity; GO:0044212,transcription regulatory region DNA binding; GO:0030154,cell differentiation; GO:0006357,regulation of transcription by RNA polymerase II; GO:0006351,transcription, DNA-t…	Protein of unknown function (DUF3683)
	gene:TraesCS1A02G042800	0.5	0.43	0.43	0.35	0.19	0.18	0.55	0.65	0.84	0.28	0.62	0.24	30	24	26	19	11	11	30	36	47	16	38	14	1A	23420851	23422572	+	TraesCS1A02G042800	protein_coding	--	uncharacterized protein LOC109741536 isoform X1 [Aegilops tauschii subsp. tauschii]	--	SubName: Full=Uncharacterized protein {ECO:0000313|EnsemblPlants:TRIAE_CS42_1AS_TGACv1_019193_AA0062730.2};	--	--	Fez1
	gene:TraesCS1A02G043300	0	0	0.09	0.51	0.36	0.37	0.16	0.2	0.06	0.19	0.4	0.27	0	0	6	32	24	25	10	13	4	12	28	18	1A	24077190	24078148	+	gene:TraesCS1A02G043300	Secreted protein with a CLE domain%2C Maintenance of the floral meristem (FM) and the vegetative shoot apical meristem (SAM [Source: Projected from Oryza sativa (Os02g0324400)]	--	protein FON2 SPARE1-like [Aegilops tauschii subsp. tauschii]	RecName: Full=Protein FON2 SPARE1; AltName: Full=CLAVATA3/ESR (CLE)-related protein 202; Short=OsCLE202; Flags: Precursor;	SubName: Full=Uncharacterized protein {ECO:0000313|EnsemblPlants:TRIAE_CS42_1AS_TGACv1_021219_AA0081360.1};	--	GO:0005576,extracellular region; GO:0030154,cell differentiation; GO:0007275,multicellular organism development	Selenoprotein P, N terminal region
	gene:TraesCS1A02G044400	0	0	0	0	0	0	0.08	0.01	0	0	0	0	0	0	0	0	0	0	12	2	0	0	0	0	1A	25479523	25485325	-	TraesCS1A02G044400	protein_coding	K06694 26S proteasome non-ATPase regulatory subunit 10 | (RefSeq) 26S proteasome non-ATPase regulatory subunit 10 (A)	hypothetical protein TRIUR3_22856 [Triticum urartu]	RecName: Full=Protein ACCELERATED CELL DEATH 6 {ECO:0000303|PubMed:10488236};	SubName: Full=Uncharacterized protein {ECO:0000313|EnsemblPlants:TRIAE_CS42_1AS_TGACv1_020818_AA0079970.1};	FOG: Ankyrin repeat	GO:0030176,integral component of endoplasmic reticulum membrane; GO:0005887,integral component of plasma membrane; GO:0016020,membrane; GO:0008219,cell death; GO:0071446,cellular response to salicylic acid stimulus; GO:0009816,defense response to bacterium, incompatible interaction; GO:1900426,positive regulation of defense response to bacterium; GO:1902290,positive regulation of defense response…	Domain of unknown function
	gene:TraesCS1A02G044600	3.96	6.97	3.83	20.66	19.13	20.15	6.04	7.61	7	16.69	15.86	14.8	186	303	181	885	874	937	256	331	307	735	759	672	1A	25545346	25546110	+	gene:TraesCS1A02G044600	7%2C8-dihydroneopterin aldolase [Source:UniProtKB/TrEMBL%3BAcc:A0A1D5S1X8]	K01633 7,8-dihydroneopterin aldolase/epimerase/oxygenase [EC:4.1.2.25 5.1.99.8 1.13.11.81] | (RefSeq) dihydroneopterin aldolase 2 (A)	dihydroneopterin aldolase 2-like [Aegilops tauschii subsp. tauschii]	RecName: Full=Dihydroneopterin aldolase 2 {ECO:0000305}; Short=DHNA2 {ECO:0000305}; EC=4.1.2.25 {ECO:0000269|PubMed:15107504}; AltName: Full=7,8-dihydroneopterin aldolase; AltName: Full=AtFolB2 {ECO:0000303|PubMed:15107504};	RecName: Full=7,8-dihydroneopterin aldolase {ECO:0000256|RuleBase:RU362079}; EC=4.1.2.25 {ECO:0000256|RuleBase:RU362079};	--	GO:0005829,cytosol; GO:0102083,7,8-dihydromonapterin aldolase activity; GO:0004150,dihydroneopterin aldolase activity; GO:0046656,folic acid biosynthetic process; GO:0046654,tetrahydrofolate biosynthetic process	Dihydroneopterin aldolase
	gene:TraesCS1A02G045800	4.9	5.32	5.18	14.41	14.26	16.68	4.6	4.28	5.32	17.17	17.22	16.6	573	576	610	1536	1621	1930	486	463	580	1882	2050	1875	1A	27258231	27261032	+	TraesCS1A02G045800	protein_coding	--	legumin B-like [Aegilops tauschii subsp. tauschii]	RecName: Full=Glutelin type-D 1 {ECO:0000305}; Contains: RecName: Full=Glutelin type-D 1 acidic chain {ECO:0000305}; Contains: RecName: Full=Glutelin type-D 1 basic chain {ECO:0000305}; Flags: Precursor;	SubName: Full=Uncharacterized protein {ECO:0000313|EnsemblPlants:TRIAE_CS42_1AS_TGACv1_019083_AA0060260.1};	--	GO:0000326,protein storage vacuole; GO:0045735,nutrient reservoir activity	Protein of unknown function (DUF861)
	gene:TraesCS1A02G046100	0.15	0.13	0.16	0.1	0.11	0.1	0.12	0.16	0.15	0.01	0.02	0.03	35	29	39	22	25	24	25	36	33	2	4	6	1A	27359181	27363332	+	TraesCS1A02G046100	protein_coding	--	hypothetical protein TRIUR3_07024 [Triticum urartu]	--	SubName: Full=Uncharacterized protein {ECO:0000313|EnsemblPlants:TRIAE_CS42_1AS_TGACv1_019083_AA0060330.1};	--	--	DUF761-associated sequence motif
	gene:TraesCS1A02G046300	0.6	0.39	0.47	1.72	1.16	1.44	0.84	0.56	0.41	1.64	1.25	0.89	64	39	51	168	121	153	81	56	41	165	137	92	1A	27752743	27757377	+	gene:TraesCS1A02G046300	Nudix hydrolase 9 [Source:Projected from Arabidopsis thaliana (AT3G46200) UniProtKB/Swiss-Prot%3BAcc:Q8VYR2]	--	nudix hydrolase 9 [Aegilops tauschii subsp. tauschii]	RecName: Full=Nudix hydrolase 9; Short=AtNUDT9; EC=3.6.1.-;	SubName: Full=Uncharacterized protein {ECO:0000313|EnsemblPlants:TRIAE_CS42_7DS_TGACv1_621476_AA2016780.2};	--	GO:0052751,GDP-mannose hydrolase activity; GO:0046872,metal ion binding; GO:0071242,cellular response to ammonium ion	NUDIX domain
	gene:TraesCS1A02G046400	23.95	22.54	23.43	10.08	10.03	10.24	18.56	20.51	21.19	8.98	9.65	7.83	3571	3111	3516	1370	1454	1510	2498	2832	2948	1255	1465	1128	1A	28360781	28364801	-	TraesCS1A02G046400	protein_coding	K23877 xyloglucan O-acetyltransferase | (RefSeq) protein ALTERED XYLOGLUCAN 4 (A)	protein trichome birefringence-like 10 isoform X1 [Aegilops tauschii subsp. tauschii]	RecName: Full=Protein trichome birefringence-like 11;	SubName: Full=Uncharacterized protein {ECO:0000313|EnsemblPlants:TRIAE_CS42_1AS_TGACv1_019865_AA0072330.1};	--	GO:0005794,Golgi apparatus; GO:0016021,integral component of membrane; GO:0016413,O-acetyltransferase activity; GO:0071554,cell wall organization or biogenesis	PMR5 N terminal Domain
	gene:TraesCS1A02G046800	3.84	3.86	4.13	6.31	7.79	7.91	1.54	1.63	1.1	7.21	6.19	7.11	257	239	278	385	507	524	93	101	69	452	422	460	1A	28708159	28710773	+	TraesCS1A02G046800	protein_coding	--	UPF0769 protein C21orf59 homolog [Aegilops tauschii subsp. tauschii]	--	SubName: Full=Uncharacterized protein {ECO:0000313|EnsemblPlants:TRIAE_CS42_1AS_TGACv1_020770_AA0079830.1};	--	--	Ubiquitin family
	gene:TraesCS1A02G047200	0.19	0.19	0.2	0.92	1.15	1.1	0.33	0.19	0.2	0.59	0.69	0.59	48	44	49	209	278	271	74	43	47	137	175	141	1A	29186383	29192077	+	gene:TraesCS1A02G047200	Potassium transporter [Source:UniProtKB/TrEMBL%3BAcc:A0A1D5S458]	K03549 KUP system potassium uptake protein | (RefSeq) putative potassium transporter 12 isoform X1 (A)	putative potassium transporter 12 isoform X1 [Aegilops tauschii subsp. tauschii]	RecName: Full=Putative potassium transporter 12; AltName: Full=OsHAK12;	RecName: Full=Potassium transporter {ECO:0000256|RuleBase:RU321113};	--	GO:0016021,integral component of membrane; GO:0016020,membrane; GO:0015079,potassium ion transmembrane transporter activity	K+ potassium transporter
	gene:TraesCS1A02G047300	0.02	0	0.02	0.11	0.18	0.1	0	0	0.05	2.68	1.65	2.4	2	0	2	13	22	12	0	0	6	317	212	293	1A	29241127	29244235	-	TraesCS1A02G047300	protein_coding	K21718 oryzalexin E synthase [EC:1.14.13.192] | (RefSeq) oryzalexin E synthase (A)	geraniol 8-hydroxylase-like [Aegilops tauschii subsp. tauschii]	RecName: Full=Geraniol 8-hydroxylase; EC=1.14.13.152; AltName: Full=Cytochrome P450 76B10; AltName: Full=Geraniol 10-hydroxylase; Short=SmG10H;	SubName: Full=Uncharacterized protein {ECO:0000313|EnsemblPlants:TRIAE_CS42_1AS_TGACv1_021389_AA0081640.1};	Cytochrome P450 CYP2 subfamily	GO:0005789,endoplasmic reticulum membrane; GO:0016021,integral component of membrane; GO:0102811,geraniol 10-hydroxylase activity; GO:0020037,heme binding; GO:0005506,iron ion binding; GO:0016709,oxidoreductase activity, acting on paired donors, with incorporation or reduction of molecular oxygen, NAD(P)H as one donor, and incorporation of one atom of oxygen; GO:0016099,monoterpenoid biosynthetic…	Cytochrome P450
	gene:TraesCS1A02G047400	0.51	0.59	0.33	0	0	0.3	0	0	0	0.37	0.29	0.42	28	30	18	0	0	16	0	0	0	19	16	22	1A	29280019	29280854	+	TraesCS1A02G047400	protein_coding	--	uncharacterized protein LOC109758202 [Aegilops tauschii subsp. tauschii]	--	SubName: Full=Uncharacterized protein {ECO:0000313|EnsemblPlants:TRIAE_CS42_1AS_TGACv1_020434_AA0077500.1};	--	GO:0016021,integral component of membrane	--
	gene:TraesCS1A02G048100	0.01	0	0.01	0	0.03	0.01	0.1	0.14	0.1	0.12	0.13	0.11	2	0	2	0	4	1	14	21	15	19	22	18	1A	29800306	29802574	+	TraesCS1A02G048100	protein_coding	K13418 somatic embryogenesis receptor kinase 1 [EC:2.7.10.1 2.7.11.1] | (RefSeq) somatic embryogenesis receptor kinase 2 isoform X1 (A)	L-type lectin-domain containing receptor kinase IV.1 [Triticum urartu]	RecName: Full=L-type lectin-domain containing receptor kinase IV.1; Short=Arabidopsis thaliana lectin-receptor kinase e; Short=AthlecRK-e; Short=LecRK-IV.1; EC=2.7.11.1; AltName: Full=Lectin Receptor Kinase 1; Flags: Precursor;	SubName: Full=Uncharacterized protein {ECO:0000313|EnsemblPlants:TRIAE_CS42_1AS_TGACv1_019893_AA0072550.1};	--	GO:0016021,integral component of membrane; GO:0005886,plasma membrane; GO:0005524,ATP binding; GO:0030246,carbohydrate binding; GO:0004674,protein serine/threonine kinase activity; GO:0009751,response to salicylic acid	Protein tyrosine kinase
	gene:TraesCS1A02G048900	0	0	0.06	0	0	0.06	0.28	0.1	0.2	0	0	0	0	0	4	0	0	4	16	6	12	0	0	0	1A	30294166	30295059	-	TraesCS1A02G048900	protein_coding	--	uncharacterized protein LOC109766056 [Aegilops tauschii subsp. tauschii]	--	SubName: Full=Uncharacterized protein {ECO:0000313|EnsemblPlants:TRIAE_CS42_1AS_TGACv1_019478_AA0067120.1};	--	--	--
	gene:TraesCS1A02G049100	0	0.03	0.02	0	0.05	0	0	0	0	0.08	0.19	0.12	0	2	2	0	4	0	0	0	0	6	16	10	1A	30771909	30773077	-	TraesCS1A02G049100	protein_coding	--	protein RAFTIN 1B-like [Aegilops tauschii subsp. tauschii]	RecName: Full=Protein RAFTIN 1B; Short=TaRAFTIN1b; AltName: Full=BURP domain-containing protein 1B; Flags: Precursor;	SubName: Full=Uncharacterized protein {ECO:0000313|EnsemblPlants:TRIAE_CS42_1AS_TGACv1_019359_AA0065560.1};	--	GO:0043668,exine; GO:0070645,Ubisch body; GO:0010152,pollen maturation	BURP domain
	gene:TraesCS1A02G049300	0.67	0.7	0.6	1.94	2.22	2.57	0.59	0.54	0.63	1.67	1.31	1.53	195	187	176	512	626	739	154	145	171	453	387	428	1A	30793888	30805600	-	gene:TraesCS1A02G049300	Nuclear pore complex protein NUP107 [Source:Projected from Arabidopsis thaliana (AT3G14120) UniProtKB/Swiss-Prot%3BAcc:Q8L748]	--	nuclear pore complex protein NUP107 [Aegilops tauschii subsp. tauschii]	RecName: Full=Nuclear pore complex protein NUP107 {ECO:0000303|PubMed:21189294}; AltName: Full=Nucleoporin 107;	SubName: Full=Uncharacterized protein {ECO:0000313|EnsemblPlants:TRIAE_CS42_1AS_TGACv1_019359_AA0065550.3};	Nuclear pore complex, rNup107 component (sc Nup84)	GO:0005635,nuclear envelope; GO:0031080,nuclear pore outer ring; GO:0005487,NA; GO:0017056,structural constituent of nuclear pore; GO:0006406,mRNA export from nucleus; GO:0000973,posttranscriptional tethering of RNA polymerase II gene DNA at nuclear periphery; GO:0006606,protein import into nucleus; GO:0006355,regulation of transcription, DNA-templated	Nuclear pore protein 84 / 107
	gene:TraesCS1A02G049800	0	0	0	0	0	0	0.01	0.03	0.09	0	0	0.01	0	0	0	0	0	0	2	5	13	0	0	2	1A	31894803	31897016	+	TraesCS1A02G049800	protein_coding	K19891 glucan endo-1,3-beta-glucosidase 1/2/3 [EC:3.2.1.39] | (RefSeq) glucan endo-1,3-beta-glucosidase 3 isoform X1 (A)	glucan endo-1,3-beta-glucosidase 11-like isoform X1 [Aegilops tauschii subsp. tauschii]	RecName: Full=Glucan endo-1,3-beta-glucosidase 11; EC=3.2.1.39; AltName: Full=(1->3)-beta-glucan endohydrolase 11; Short=(1->3)-beta-glucanase 11; AltName: Full=Beta-1,3-endoglucanase 11; Short=Beta-1,3-glucanase 11; Flags: Precursor;	SubName: Full=Uncharacterized protein {ECO:0000313|EnsemblPlants:TRIAE_CS42_1AS_TGACv1_019970_AA0073350.1};	--	GO:0031225,anchored component of membrane; GO:0046658,anchored component of plasma membrane; GO:0005576,extracellular region; GO:0009505,plant-type cell wall; GO:0005886,plasma membrane; GO:0042973,glucan endo-1,3-beta-D-glucosidase activity; GO:0030247,polysaccharide binding; GO:0005975,carbohydrate metabolic process; GO:0007154,cell communication; GO:0071555,cell wall organization; GO:0006952,d…	Glycosyl hydrolases family 17
	gene:TraesCS1A02G050100	18.21	20.43	18.6	9.14	7.37	7.98	21.21	21.52	23.1	13.08	11.57	12.31	2097	2178	2156	960	825	909	2204	2295	2482	1411	1356	1369	1A	32084707	32089178	+	TraesCS1A02G050100	protein_coding	K00001 alcohol dehydrogenase [EC:1.1.1.1] | (RefSeq) alcohol dehydrogenase-like 4 (A)	alcohol dehydrogenase-like 4 [Aegilops tauschii subsp. tauschii]	RecName: Full=Alcohol dehydrogenase-like 3; EC=1.1.1.1 {ECO:0000250|UniProtKB:P06525};	SubName: Full=Uncharacterized protein {ECO:0000313|EnsemblPlants:TRIAE_CS42_1AS_TGACv1_019816_AA0071780.1};	Alcohol dehydrogenase, class III	GO:0005737,cytoplasm; GO:0004022,alcohol dehydrogenase (NAD) activity; GO:0008270,zinc ion binding	Zinc-binding dehydrogenase
	gene:TraesCS1A02G050300	0	0.03	0.15	1.08	0.71	0.91	0	0.19	0.16	0.52	1.14	0.64	0	2	10	67	47	61	0	12	10	33	79	42	1A	32186072	32187086	+	TraesCS1A02G050300	protein_coding	K17710 pentatricopeptide repeat domain-containing protein 1 | (RefSeq) pentatricopeptide repeat-containing protein At2g18940, chloroplastic (A)	hypothetical protein TRIUR3_05731 [Triticum urartu]	RecName: Full=Pentatricopeptide repeat-containing protein At4g38150;	SubName: Full=Uncharacterized protein {ECO:0000313|EnsemblPlants:TRIAE_CS42_1AS_TGACv1_020234_AA0075880.1};	Molecular chaperone (DnaJ superfamily)	GO:0043231,intracellular membrane-bounded organelle; GO:0004519,endonuclease activity; GO:0003723,RNA binding; GO:0009451,RNA modification	Pentacotripeptide-repeat region of PRORP
	gene:TraesCS1A02G050400	0	0	0	0.04	0.01	0	0	0	0	0.3	0.28	0.23	0	0	0	4	1	0	0	0	0	28	28	22	1A	32260043	32262299	+	gene:TraesCS1A02G050400	Bidirectional sugar transporter SWEET [Source:UniProtKB/TrEMBL%3BAcc:W4ZVD1]	K15382 solute carrier family 50 (sugar transporter) | (RefSeq) bidirectional sugar transporter SWEET14 (A)	bidirectional sugar transporter SWEET14-like [Aegilops tauschii subsp. tauschii]	RecName: Full=Bidirectional sugar transporter SWEET14; Short=OsSWEET14;	RecName: Full=Bidirectional sugar transporter SWEET {ECO:0000256|RuleBase:RU910715};	Multitransmembrane protein	GO:0005887,integral component of plasma membrane; GO:0008515,sucrose transmembrane transporter activity; GO:0051119,sugar transmembrane transporter activity	Uncharacterised protein family (UPF0041)
	gene:TraesCS1A02G050500	0.08	0	0	0	0	0	0.13	0.46	0	0	0	0	2	0	0	0	0	0	3	11	0	0	0	0	1A	32280860	32281302	-	TraesCS1A02G050500	protein_coding	--	uncharacterized protein LOC109759720 isoform X3 [Aegilops tauschii subsp. tauschii]	--	SubName: Full=Uncharacterized protein {ECO:0000313|EnsemblPlants:TRIAE_CS42_1AS_TGACv1_019705_AA0070260.1};	--	--	--
	gene:TraesCS1A02G050600	0.87	0.76	0.64	0.57	0.81	0.58	2.15	2.9	1.95	3.88	4.22	1.92	42	34	31	25	38	28	94	130	88	176	208	90	1A	32291317	32292106	+	gene:TraesCS1A02G050600	Defensin [Source:UniProtKB/TrEMBL%3BAcc:W4ZVB1]	--	Defensin-like protein [Triticum urartu]	RecName: Full=Defensin Tm-AMP-D1.2;	SubName: Full=Defensin {ECO:0000313|EMBL:AIA66991.1, ECO:0000313|EnsemblPlants:TRIAE_CS42_1AS_TGACv1_019705_AA0070250.1};	--	GO:0050832,defense response to fungus; GO:0031640,killing of cells of other organism	Gamma-thionin family
	gene:TraesCS1A02G050900	0.08	0	0	0	0	0	0.38	0.24	0.39	0	0	0	6	0	0	0	0	0	24	16	26	0	0	0	1A	32454117	32455183	+	gene:TraesCS1A02G050900	Defensin [Source:UniProtKB/TrEMBL%3BAcc:A0A060AJ86]	--	defensin [Triticum aestivum]	RecName: Full=Defensin Tm-AMP-D1.2;	SubName: Full=Defensin {ECO:0000313|EMBL:AIA66989.1, ECO:0000313|EnsemblPlants:TRIAE_CS42_1AS_TGACv1_019677_AA0069790.1};	--	GO:0050832,defense response to fungus; GO:0031640,killing of cells of other organism	Gamma-thionin family
	gene:TraesCS1A02G051000	0	0.03	0.03	0.18	0.16	0.31	0	0.03	0.07	0.39	0.55	0.88	0	2	2	12	11	22	0	2	5	26	40	61	1A	32472235	32476408	-	TraesCS1A02G051000	protein_coding	--	hypothetical protein TRIUR3_12507 [Triticum urartu]	--	SubName: Full=Uncharacterized protein {ECO:0000313|EnsemblPlants:TRIAE_CS42_1AS_TGACv1_019677_AA0069800.1};	--	--	FBD
	gene:TraesCS1A02G051100	0	0	0	0	0	0	0.13	0.14	0.13	0.09	0.07	0.1	0	0	0	0	0	0	16	17	16	11	10	13	1A	32544945	32547585	+	TraesCS1A02G051100	protein_coding	K10268 F-box and leucine-rich repeat protein 2/20 | (RefSeq) F-box/LRR-repeat protein 14 (A)	F-box/LRR-repeat protein 14-like [Aegilops tauschii subsp. tauschii]	RecName: Full=F-box/LRR-repeat protein 14;	SubName: Full=Uncharacterized protein {ECO:0000313|EnsemblPlants:TRIAE_CS42_1AS_TGACv1_019616_AA0068980.1};	Leucine rich repeat proteins, some proteins contain F-box	--	F-box domain
	gene:TraesCS1A02G051200	0	0	0	0	0	0	2.41	2.28	1.84	4.43	2.78	2.63	0	0	0	0	0	0	66	64	52	126	86	77	1A	32549428	32552583	+	TraesCS1A02G051200	protein_coding	--	hypothetical protein TRIUR3_13721 [Triticum urartu]	--	SubName: Full=Uncharacterized protein {ECO:0000313|EMBL:EMS56743.1, ECO:0000313|EnsemblPlants:TRIUR3_13721-P1};	--	--	--
	gene:TraesCS1A02G051400	0.05	0.07	0.22	0.13	0.22	0.14	0.07	0.08	0.08	0.06	0.04	0.04	18	22	77	43	74	48	23	25	26	19	15	12	1A	32895825	32901535	+	TraesCS1A02G051400	protein_coding	--	hypothetical protein TRIUR3_13537 [Triticum urartu]	RecName: Full=Protein NETWORKED 2D {ECO:0000303|PubMed:22840520};	SubName: Full=Uncharacterized protein {ECO:0000313|EnsemblPlants:TRIAE_CS42_1AS_TGACv1_019485_AA0067210.1};	--	GO:0005886,plasma membrane; GO:0003779,actin binding	Uncharacterised conserved protein (DUF2315)
	gene:TraesCS1A02G051600	0.15	0.16	0.1	0.38	0.17	0.16	1.3	1.02	1.29	2.47	2.34	1.75	24	24	16	55	27	25	187	151	191	368	379	269	1A	33226677	33229752	-	TraesCS1A02G051600	protein_coding	--	hypothetical protein TRIUR3_20716 [Triticum urartu]	--	SubName: Full=Uncharacterized protein {ECO:0000313|EnsemblPlants:TRIAE_CS42_1AS_TGACv1_019490_AA0067280.1};	--	--	F-box-like
	gene:TraesCS1A02G051700	39.86	42.68	39.74	84.11	77.54	77.47	45.53	46.46	40.06	134.99	132.01	131.87	3317	3288	3330	6382	6273	6380	3420	3581	3111	10528	11186	10602	1A	33370767	33373330	+	TraesCS1A02G051700	protein_coding	--	hypothetical protein TRIUR3_16979 [Triticum urartu]	--	SubName: Full=Uncharacterized protein {ECO:0000313|EMBL:EMS65097.1, ECO:0000313|EnsemblPlants:TRIUR3_16979-P1};	--	GO:0016021,integral component of membrane	--
	gene:TraesCS1A02G051800	1.97	2.12	1.97	3.27	4.11	3.26	0.42	0.68	0.96	2.52	3.12	2.65	118	118	119	179	240	194	23	38	54	142	191	154	1A	33373636	33374973	-	gene:TraesCS1A02G051800	Bacterial-type ATP binding cassette (ABC) transporter%2C Al toleranc [Source: Projected from Oryza sativa (Os05g0119000)]	K02069 putative ABC transport system permease protein | (RefSeq) UPF0014 membrane protein STAR2 (A)	UPF0014 membrane protein STAR2 [Aegilops tauschii subsp. tauschii]	RecName: Full=UPF0014 membrane protein STAR2; AltName: Full=Protein SENSITIVE TO ALUMINUM RHIZOTOXICITY 2;	SubName: Full=Uncharacterized protein {ECO:0000313|EnsemblPlants:TRIAE_CS42_1AS_TGACv1_019249_AA0063940.1};	--	GO:0005887,integral component of plasma membrane; GO:0012506,vesicle membrane; GO:0005460,UDP-glucose transmembrane transporter activity; GO:0010044,response to aluminum ion; GO:0015786,UDP-glucose transmembrane transport	Uncharacterised protein family (UPF0014)
	gene:TraesCS1A02G051900	6.9	6.78	6.19	16.37	17.48	19.76	6.22	6.73	6.07	17.76	18.33	25.34	280	255	253	606	690	794	228	253	230	676	758	994	1A	33375413	33377767	-	TraesCS1A02G051900	protein_coding	--	hypothetical protein TRIUR3_16980 [Triticum urartu]	--	SubName: Full=Uncharacterized protein {ECO:0000313|EnsemblPlants:TRIAE_CS42_1AS_TGACv1_019249_AA0063930.1};	--	--	Domain of unknown function (DUF4535)
	gene:TraesCS1A02G053600	0.38	0.17	0.56	0.31	0.17	0.2	0.44	0.4	0.75	0.21	0.26	0.4	36	15	53	27	16	19	38	35	66	19	25	37	1A	35528837	35532835	+	TraesCS1A02G053600	protein_coding	--	PREDICTED: uncharacterized protein LOC106866685 [Brachypodium distachyon]	RecName: Full=Putative F-box protein At4g22660;	SubName: Full=Uncharacterized protein {ECO:0000313|EnsemblPlants:TRIAE_CS42_1AS_TGACv1_019118_AA0060880.1};	--	--	F-box domain
	gene:TraesCS1A02G053700	0.71	0.17	0.27	0.05	0.26	0	0.65	0.65	0.54	0.79	0.33	0.33	45	10	17	3	16	0	37	38	32	47	21	20	1A	35532835	35533934	+	TraesCS1A02G053700	protein_coding	K03178 ubiquitin-activating enzyme E1 [EC:6.2.1.45] | (RefSeq) ubiquitin-activating enzyme E1 3 (A)	ubiquitin-activating enzyme E1 3-like [Aegilops tauschii subsp. tauschii]	RecName: Full=Ubiquitin-activating enzyme E1 3; EC=6.2.1.45 {ECO:0000269|PubMed:1634524};	SubName: Full=Uncharacterized protein {ECO:0000313|EnsemblPlants:TRIAE_CS42_1DS_TGACv1_081498_AA0261130.1};	Ubiquitin activating enzyme UBA1	GO:0005524,ATP binding; GO:0004839,ubiquitin activating enzyme activity	Ubiquitin-activating enzyme active site
	gene:TraesCS1A02G054300	4.06	3.88	4.3	2.46	2.81	2.78	4.04	3.75	3.59	2.48	2.24	2.29	1092	966	1163	603	734	740	980	933	901	625	614	595	1A	35931964	35936127	+	TraesCS1A02G054300	protein_coding	K11671 nuclear factor related to kappa-B-binding protein | (RefSeq) uncharacterized protein LOC9268967 (A)	hypothetical protein TRIUR3_26459 [Triticum urartu]	--	SubName: Full=Uncharacterized protein {ECO:0000313|EMBL:EMS52007.1, ECO:0000313|EnsemblPlants:TRIUR3_26459-P1};	R-kappa-B and related transcription factors	GO:0031011,Ino80 complex	--
	gene:TraesCS1A02G054400	0.98	0.77	0.89	2.99	3.38	3.37	0.96	0.99	0.81	2.56	2.88	2.29	262	191	239	726	876	888	230	245	202	639	782	590	1A	35937734	35944326	-	TraesCS1A02G054400	protein_coding	K10398 kinesin family member 11 | (RefSeq) 125 kDa kinesin-related protein (A)	kinesin-like protein KIN-5A [Aegilops tauschii subsp. tauschii]	RecName: Full=Kinesin-like protein KIN-5A {ECO:0000305};	SubName: Full=Uncharacterized protein {ECO:0000313|EnsemblPlants:HORVU1Hr1G010810.3};	Kinesin-like protein	GO:0005737,cytoplasm; GO:0005871,kinesin complex; GO:0005874,microtubule; GO:0005819,spindle; GO:0005524,ATP binding; GO:0008574,ATP-dependent microtubule motor activity, plus-end-directed; GO:0008017,microtubule binding; GO:0007018,microtubule-based movement	TPR/MLP1/MLP2-like protein
	gene:TraesCS1A02G055800	0.16	0	0.02	0.08	0.05	0.09	0.11	0.08	0.14	0.04	0	0.06	27	0	4	12	8	15	17	13	21	6	0	9	1A	36613172	36615621	+	TraesCS1A02G055800	protein_coding	K17964 leucine-rich PPR motif-containing protein, mitochondrial | (RefSeq) pentatricopeptide repeat-containing protein At1g63330 (A)	protein Rf1, mitochondrial-like [Aegilops tauschii subsp. tauschii]	RecName: Full=Protein Rf1, mitochondrial; AltName: Full=Fertility restorer; AltName: Full=Protein PPR; AltName: Full=Restorer for CMS; Flags: Precursor;	SubName: Full=Uncharacterized protein {ECO:0000313|EnsemblPlants:TRIAE_CS42_1AS_TGACv1_020557_AA0078390.1};	FOG: PPR repeat	GO:0005739,mitochondrion	B12 binding domain
	gene:TraesCS1A02G056100	1.07	1.36	0.75	0.75	1	0.56	0.97	1.35	1.79	0.48	0.96	1.07	74	87	52	47	67	38	60	86	115	31	67	71	1A	36761839	36763635	-	TraesCS1A02G056100	protein_coding	--	putative protein ABIL2 isoform X2 [Aegilops tauschii subsp. tauschii]	RecName: Full=Putative protein ABIL2; AltName: Full=Abl interactor-like protein 2;	SubName: Full=Uncharacterized protein {ECO:0000313|EnsemblPlants:TRIAE_CS42_1AS_TGACv1_019081_AA0060220.2};	--	GO:0005737,cytoplasm; GO:0005856,cytoskeleton	--
	gene:TraesCS1A02G056105	0.32	0.11	0.25	0.06	0.23	0.12	0.48	0.23	0.31	0.12	0.17	0.22	34	11	27	6	24	13	47	23	31	12	19	23	1A	36756279	36758989	+	TraesCS1A02G056105	protein_coding	K17964 leucine-rich PPR motif-containing protein, mitochondrial | (RefSeq) pentatricopeptide repeat-containing protein At1g63330 (A)	Protein Rf1, mitochondrial [Triticum urartu]	RecName: Full=Protein Rf1, mitochondrial; AltName: Full=Fertility restorer; AltName: Full=Protein PPR; AltName: Full=Restorer for CMS; Flags: Precursor;	SubName: Full=Uncharacterized protein {ECO:0000313|EnsemblPlants:TRIAE_CS42_1AS_TGACv1_019081_AA0060230.2};	FOG: PPR repeat	GO:0005739,mitochondrion	Mitochondrial ribonuclease P subunit (RPM2)
	gene:TraesCS1A02G056200	71.14	84.72	72.92	11.72	10.42	11.22	91.68	87.99	76.93	6	8.58	8.9	1531	1688	1580	230	218	239	1781	1754	1545	121	188	185	1A	36765924	36766338	-	TraesCS1A02G056200	protein_coding	--	hypothetical protein TRIUR3_01530 [Triticum urartu]	--	SubName: Full=Uncharacterized protein {ECO:0000313|EnsemblPlants:TRIAE_CS42_1AS_TGACv1_019081_AA0060210.1};	--	--	Glycine rich protein family
	gene:TraesCS1A02G056400	1.11	2.77	1.05	0	0.05	0.15	3.63	3.43	2.85	0.37	0.05	0.1	45	104	43	0	2	6	133	129	108	14	2	4	1A	36769724	36770407	-	TraesCS1A02G056400	protein_coding	--	transcription factor Maf-like [Aegilops tauschii subsp. tauschii]	--	SubName: Full=Uncharacterized protein {ECO:0000313|EMBL:EMS58662.1, ECO:0000313|EnsemblPlants:TRIUR3_01532-P1};	--	--	--
	gene:TraesCS1A02G056900	3.39	3.32	1.71	5.26	3.07	2.84	3.63	3.59	4.27	8.84	8.93	9.2	150	136	76	212	132	124	145	147	176	366	402	393	1A	36839920	36840861	+	TraesCS1A02G056900	protein_coding	--	hypothetical protein TRIUR3_01536 [Triticum urartu]	--	SubName: Full=Uncharacterized protein {ECO:0000313|EMBL:EMS58665.1, ECO:0000313|EnsemblPlants:TRIUR3_01536-P1};	--	--	--
	gene:TraesCS1A02G057100	1.17	1.29	1.15	0.6	0.89	0.77	1.04	0.67	1.22	1.04	0.59	1.04	147	150	146	69	109	96	118	78	143	122	75	126	1A	37465850	37468260	+	TraesCS1A02G057100	protein_coding	--	uncharacterized protein LOC109757062 [Aegilops tauschii subsp. tauschii]	RecName: Full=F-box protein At5g07610;	SubName: Full=Uncharacterized protein {ECO:0000313|EnsemblPlants:TRIAE_CS42_1AS_TGACv1_019129_AA0061070.1};	--	--	--
	gene:TraesCS1A02G057200	136.79	136.11	148.6	94.6	89.04	91.27	117.79	113.64	119.1	69.1	69.61	69.38	22894	21089	25040	14435	14487	15118	17796	17616	18602	10839	11862	11219	1A	37478206	37481881	+	gene:TraesCS1A02G057200	Glutamyl-tRNA reductase [Source:UniProtKB/TrEMBL%3BAcc:A0A1D5S176]	K02492 glutamyl-tRNA reductase [EC:1.2.1.70] | (RefSeq) glutamyl-tRNA reductase, chloroplastic (A)	glutamyl tRNA reductase [Triticum aestivum]	RecName: Full=Glutamyl-tRNA reductase 1, chloroplastic; Short=GluTR; EC=1.2.1.70; Flags: Precursor;	RecName: Full=Glutamyl-tRNA reductase {ECO:0000256|RuleBase:RU000584}; EC=1.2.1.70 {ECO:0000256|RuleBase:RU000584};	--	GO:0009507,chloroplast; GO:0008883,glutamyl-tRNA reductase activity; GO:0050661,NADP binding; GO:0015995,chlorophyll biosynthetic process; GO:0006782,protoporphyrinogen IX biosynthetic process	Ketopantoate reductase PanE/ApbA
	gene:TraesCS1A02G057300	0.47	0.47	0.65	0.23	0.18	0.16	0.59	0.55	0.46	0.37	0.1	0.03	73	67	101	32	27	25	82	79	67	54	16	4	1A	37502130	37504986	-	TraesCS1A02G057300	protein_coding	K17964 leucine-rich PPR motif-containing protein, mitochondrial | (RefSeq) pentatricopeptide repeat-containing protein At1g63330 (A)	Protein Rf1, mitochondrial [Triticum urartu]	RecName: Full=Protein Rf1, mitochondrial; AltName: Full=Fertility restorer; AltName: Full=Protein PPR; AltName: Full=Restorer for CMS; Flags: Precursor;	SubName: Full=Uncharacterized protein {ECO:0000313|EnsemblPlants:TRIAE_CS42_1AS_TGACv1_019129_AA0061050.1};	FOG: PPR repeat	GO:0005739,mitochondrion	Evolutionarily conserved signalling intermediate in Toll pathway
	gene:TraesCS1A02G057900	1.38	0.94	0.95	3.88	3.87	4.78	1	1.21	1.02	5.2	4.07	4.07	132	83	91	337	359	451	86	107	91	465	395	375	1A	38366744	38368653	-	TraesCS1A02G057900	protein_coding	--	remorin-like isoform X2 [Aegilops tauschii subsp. tauschii]	RecName: Full=Remorin 4.1 {ECO:0000305}; Short=OsREM4.1 {ECO:0000303|PubMed:17984200}; AltName: Full=Remorin group 4 member 1 {ECO:0000303|PubMed:17984200};	SubName: Full=Uncharacterized protein {ECO:0000313|EnsemblPlants:TRIAE_CS42_1AS_TGACv1_019235_AA0063720.1};	--	GO:0005886,plasma membrane; GO:0009738,abscisic acid-activated signaling pathway; GO:1900458,negative regulation of brassinosteroid mediated signaling pathway	Remorin, C-terminal region
	gene:TraesCS1A02G058200	0.08	0.12	0	0.16	0.04	0.28	0	0	0	0	0	0	12	16	0	22	6	41	0	0	0	0	0	0	1A	38711994	38715061	+	TraesCS1A02G058200	protein_coding	K13430 serine/threonine-protein kinase PBS1 [EC:2.7.11.1] | (RefSeq) serine/threonine-protein kinase PBS1 (A)	wall-associated receptor kinase 2-like [Aegilops tauschii subsp. tauschii]	RecName: Full=Wall-associated receptor kinase 2; EC=2.7.11.-; Flags: Precursor;	SubName: Full=Uncharacterized protein {ECO:0000313|EnsemblPlants:TRIAE_CS42_1AS_TGACv1_019979_AA0073480.1};	--	GO:0005623,cell; GO:0016021,integral component of membrane; GO:0005524,ATP binding; GO:0005509,calcium ion binding; GO:0030247,polysaccharide binding; GO:0004674,protein serine/threonine kinase activity; GO:0007166,cell surface receptor signaling pathway; GO:0009992,cellular water homeostasis; GO:0009311,oligosaccharide metabolic process; GO:0009751,response to salicylic acid; GO:0009826,unidimen…	Complement Clr-like EGF-like
	gene:TraesCS1A02G058300	1.65	1.07	1.15	5.32	4.97	4.61	1.01	0.59	0.39	4.08	4.91	4.13	90	54	63	265	264	249	50	30	20	209	273	218	1A	38717933	38718693	-	TraesCS1A02G058300	protein_coding	K02864 large subunit ribosomal protein L10 | (RefSeq) 50S ribosomal protein L10, chloroplastic (A)	50S ribosomal protein L10, chloroplastic-like [Aegilops tauschii subsp. tauschii]	RecName: Full=50S ribosomal protein L10, chloroplastic; AltName: Full=CL10; Flags: Precursor;	SubName: Full=Uncharacterized protein {ECO:0000313|EnsemblPlants:TRIAE_CS42_1BS_TGACv1_050726_AA0174720.1};	--	GO:0009507,chloroplast; GO:0005840,ribosome; GO:0019843,rRNA binding; GO:0042254,ribosome biogenesis	Ribosomal protein L10
	gene:TraesCS1A02G058600	0.11	0.06	0.03	0.13	0.11	0.28	0.03	0.02	0.03	0.05	0.02	0.01	31	17	10	35	31	81	8	6	8	14	7	4	1A	39402527	39408383	+	TraesCS1A02G058600	protein_coding	--	hypothetical protein TRIUR3_21415 [Triticum urartu]	--	SubName: Full=Uncharacterized protein {ECO:0000313|EnsemblPlants:TRIAE_CS42_1AS_TGACv1_019810_AA0071710.2};	--	--	--
	gene:TraesCS1A02G058700	0.25	0.39	0.24	0.59	0.95	0.67	0.28	0.22	0.23	0.94	0.97	0.96	45	64	43	96	164	118	45	37	38	157	175	165	1A	39402991	39410027	-	TraesCS1A02G058700	protein_coding	K15283 solute carrier family 35, member E1 | (RefSeq) phosphoenolpyruvate/phosphate translocator 3, chloroplastic (A)	probable sugar phosphate/phosphate translocator At3g11320 [Aegilops tauschii subsp. tauschii]	RecName: Full=Probable sugar phosphate/phosphate translocator At3g11320;	SubName: Full=Uncharacterized protein {ECO:0000313|EnsemblPlants:TRIAE_CS42_1AS_TGACv1_019810_AA0071700.1};	Glucose-6-phosphate/phosphate and phosphoenolpyruvate/phosphate antiporter	GO:0005783,endoplasmic reticulum; GO:0005794,Golgi apparatus; GO:0016021,integral component of membrane; GO:0008643,carbohydrate transport	EamA-like transporter family
	gene:TraesCS1A02G058900	30.97	30.28	30.61	4.46	4.72	4.47	19.14	19.72	18.53	1.82	3.31	3.1	3206	2902	3190	421	475	458	1789	1891	1790	177	349	310	1A	39649614	39651876	-	gene:TraesCS1A02G058900	D-ribulose kinase [Source:Projected from Arabidopsis thaliana (AT2G21370) UniProtKB/Swiss-Prot%3BAcc:Q8L794]	K22935 D-ribulokinase [EC:2.7.1.47] | (RefSeq) xylulose kinase isoform X1 (A)	Xylulose kinase [Triticum urartu]	RecName: Full=D-ribulose kinase {ECO:0000305|PubMed:27223615}; Short=D-ribulokinase {ECO:0000305}; EC=2.7.1.47 {ECO:0000269|PubMed:27223615}; AltName: Full=Inactive Xylulose kinase 1 {ECO:0000303|PubMed:16920870}; Short=Atxk-1 {ECO:0000303|PubMed:16920870}; Flags: Precursor;	SubName: Full=Uncharacterized protein {ECO:0000313|EnsemblPlants:TRIAE_CS42_1AS_TGACv1_019569_AA0068520.1};	--	GO:0009507,chloroplast; GO:0005737,cytoplasm; GO:0009536,plastid; GO:0005524,ATP binding; GO:0019150,D-ribulokinase activity; GO:0016773,phosphotransferase activity, alcohol group as acceptor; GO:0016310,phosphorylation	FGGY family of carbohydrate kinases, C-terminal domain
	gene:TraesCS1A02G059100	0.71	0.36	0.58	1.89	2.17	1.75	0.58	0.54	0.81	3.83	2.78	3.54	81	38	66	196	240	197	60	57	86	409	322	390	1A	39870474	39872241	-	gene:TraesCS1A02G059100	Patatin [Source:UniProtKB/TrEMBL%3BAcc:W4ZY32]	--	patatin-like protein 2 [Aegilops tauschii subsp. tauschii]	RecName: Full=Patatin-like protein 2; Short=OsPLP2; EC=3.1.1.-;	RecName: Full=Patatin {ECO:0000256|RuleBase:RU361262}; EC=3.1.1.- {ECO:0000256|RuleBase:RU361262};	Ca2+-independent phospholipase A2	GO:0005737,cytoplasm; GO:0016020,membrane; GO:0047372,acylglycerol lipase activity; GO:0004620,phospholipase activity; GO:0006952,defense response; GO:0016042,lipid catabolic process	Patatin-like phospholipase
	gene:TraesCS1A02G060100	0.69	0.82	0.64	2.21	2.54	2.33	1.17	0.99	0.97	3.24	3.47	3.25	85	94	80	249	305	285	130	113	112	375	436	388	1A	41357284	41362423	-	TraesCS1A02G060100	protein_coding	K05290 phosphatidylinositol glycan, class K [EC:2.6.-.-] | (RefSeq) putative GPI-anchor transamidase (A)	putative GPI-anchor transamidase [Aegilops tauschii subsp. tauschii]	RecName: Full=Vacuolar-processing enzyme alpha-isozyme; EC=3.4.22.34 {ECO:0000250|UniProtKB:Q84LM2}; AltName: Full=Alpha-VPE; AltName: Full=Asparaginyl endopeptidase alpha-VPE {ECO:0000305}; Flags: Precursor;	SubName: Full=Uncharacterized protein {ECO:0000313|EnsemblPlants:TRIAE_CS42_1AS_TGACv1_019472_AA0067070.1};	Gpi-anchor transamidase	GO:0000326,protein storage vacuole; GO:0004197,cysteine-type endopeptidase activity; GO:0051603,proteolysis involved in cellular protein catabolic process; GO:0006624,vacuolar protein processing	Peptidase C13 family
	gene:TraesCS1A02G060500	2.02	2	2.09	4.92	5.47	5.34	3.09	2.45	2.54	2.16	2.5	2.67	288	263	299	638	757	752	397	323	338	288	362	367	1A	41712135	41714118	+	TraesCS1A02G060500	protein_coding	K17710 pentatricopeptide repeat domain-containing protein 1 | (RefSeq) putative pentatricopeptide repeat-containing protein At2g02150 (A)	pentatricopeptide repeat-containing protein At1g09900-like [Aegilops tauschii subsp. tauschii]	RecName: Full=Pentatricopeptide repeat-containing protein At1g09900;	SubName: Full=Uncharacterized protein {ECO:0000313|EnsemblPlants:TRIAE_CS42_1AS_TGACv1_019285_AA0064360.1};	FOG: PPR repeat	GO:0043231,intracellular membrane-bounded organelle; GO:0016020,membrane; GO:0004519,endonuclease activity; GO:0003723,RNA binding; GO:0009451,RNA modification	beta-keto acid cleavage enzyme
	gene:TraesCS1A02G060700	1.04	1.29	0.8	9.78	8.96	7.86	1.05	0.73	1.1	6.33	5.33	6.15	93	107	72	800	782	698	85	61	92	532	487	533	1A	41747501	41750050	+	gene:TraesCS1A02G060700	Ribosome biogenesis regulatory protein [Source:UniProtKB/TrEMBL%3BAcc:W4ZWF3]	K14852 regulator of ribosome biosynthesis | (RefSeq) ribosome biogenesis regulatory protein homolog (A)	ribosome biogenesis regulatory protein homolog [Aegilops tauschii subsp. tauschii]	RecName: Full=Ribosome biogenesis regulatory protein homolog;	RecName: Full=Ribosome biogenesis regulatory protein {ECO:0000256|RuleBase:RU364132};	Regulator of ribosome synthesis	GO:0005730,nucleolus; GO:0030687,preribosome, large subunit precursor; GO:0000447,endonucleolytic cleavage in ITS1 to separate SSU-rRNA from 5.8S rRNA and LSU-rRNA from tricistronic rRNA transcript (SSU-rRNA, 5.8S rRNA, LSU-rRNA); GO:0042273,ribosomal large subunit biogenesis; GO:0000055,ribosomal large subunit export from nucleus	Ribosome biogenesis regulatory protein (RRS1)
	gene:TraesCS1A02G061700	32.61	33.38	33.97	14.3	13.52	14.34	25.39	24.39	25.82	12.59	11.87	11.52	5591	5299	5864	2235	2254	2434	3930	3873	4131	2023	2073	1909	1A	42251606	42256435	+	TraesCS1A02G061700	protein_coding	no KO assigned | (RefSeq) 7-deoxyloganetin glucosyltransferase (A)	predicted protein [Hordeum vulgare subsp. vulgare]	RecName: Full=UDP-glycosyltransferase 86A1; EC=2.4.1.-;	RecName: Full=Glycosyltransferase {ECO:0000256|RuleBase:RU362057}; EC=2.4.1.- {ECO:0000256|RuleBase:RU362057};	UDP-glucuronosyl and UDP-glucosyl transferase	GO:0043231,intracellular membrane-bounded organelle; GO:0080043,quercetin 3-O-glucosyltransferase activity; GO:0080044,quercetin 7-O-glucosyltransferase activity; GO:0008152,metabolic process	UDP-glucoronosyl and UDP-glucosyl transferase
	gene:TraesCS1A02G062200	0.81	0.22	0.67	1.65	1.43	1.29	1.04	1.33	1.06	3.76	2.62	2.67	36	9	30	67	62	57	42	55	44	157	119	115	1A	42603254	42603901	-	TraesCS1A02G062200	protein_coding	K13944 LOB domain-containing protein 16 | (RefSeq) LOB domain-containing protein 16 (A)	LOB domain-containing protein 1-like [Aegilops tauschii subsp. tauschii]	RecName: Full=LOB domain-containing protein 1; AltName: Full=ASYMMETRIC LEAVES 2-like protein 8; Short=AS2-like protein 8;	SubName: Full=Uncharacterized protein {ECO:0000313|EnsemblPlants:TRIAE_CS42_1AS_TGACv1_020099_AA0074670.1};	--	GO:0005739,mitochondrion	Lateral organ boundaries (LOB) domain
	gene:TraesCS1A02G064000	9.8	10.88	9.79	64.52	64.55	57.88	11.28	11.03	12.06	39.6	40.82	39.49	1137	1169	1144	6828	7284	6649	1182	1186	1306	4308	4824	4429	1A	45543088	45548553	+	gene:TraesCS1A02G064000	Glycosyltransferases [Source:UniProtKB/TrEMBL%3BAcc:A0A1D5S4V0]	K20869 putative beta-1,4-xylosyltransferase IRX9 [EC:2.4.2.-] | (RefSeq) probable glucuronosyltransferase Os05g0123100 (A)	probable glucuronosyltransferase Os05g0123100 [Aegilops tauschii subsp. tauschii]	RecName: Full=Probable glucuronosyltransferase Os05g0123100; EC=2.4.-.-; AltName: Full=OsGT43A;	RecName: Full=Glycosyltransferases {ECO:0000256|RuleBase:RU363127}; EC=2.4.-.- {ECO:0000256|RuleBase:RU363127};	Beta-1,3-glucuronyltransferase B3GAT1/SQV-8	GO:0000139,Golgi membrane; GO:0016021,integral component of membrane; GO:0015018,galactosylgalactosylxylosylprotein 3-beta-glucuronosyltransferase activity; GO:0042285,xylosyltransferase activity; GO:0071555,cell wall organization; GO:0010417,glucuronoxylan biosynthetic process; GO:0009834,plant-type secondary cell wall biogenesis	Glycosyltransferase family 43
	gene:TraesCS1A02G064100	8.47	7.94	8.86	31.31	32.02	31.3	7.25	7.65	7.66	20.73	20.5	21.38	1482	1286	1561	4997	5448	5422	1145	1241	1251	3401	3654	3616	1A	45793606	45797826	+	TraesCS1A02G064100	protein_coding	--	Protein IQ-DOMAIN 1 [Triticum urartu]	RecName: Full=Protein IQ-DOMAIN 1 {ECO:0000303|PubMed:15960618};	SubName: Full=Uncharacterized protein {ECO:0000313|EnsemblPlants:TRIAE_CS42_1AS_TGACv1_019047_AA0058920.2};	--	GO:0005737,cytoplasm; GO:0005874,microtubule; GO:0005634,nucleus; GO:0005516,calmodulin binding; GO:0008017,microtubule binding	IQ calmodulin-binding motif
	gene:TraesCS1A02G064800	0.01	0.02	0.02	0.28	0.21	0.32	0.02	0.01	0.08	0.09	0.08	0.04	2	4	4	60	47	73	4	2	18	20	20	8	1A	47185808	47194404	-	TraesCS1A02G064800	protein_coding	K16055 trehalose 6-phosphate synthase/phosphatase [EC:2.4.1.15 3.1.3.12] | (RefSeq) alpha,alpha-trehalose-phosphate synthase [UDP-forming] 1 (A)	Alpha,alpha-trehalose-phosphate synthase [UDP-forming]	RecName: Full=Alpha,alpha-trehalose-phosphate synthase [UDP-forming] 1; EC=2.4.1.15; AltName: Full=Trehalose-6-phosphate synthase 1; Short=AtTPS1;	SubName: Full=Uncharacterized protein {ECO:0000313|EnsemblPlants:TRIAE_CS42_1AS_TGACv1_019185_AA0062590.1};	Trehalose-6-phosphate synthase component TPS1 and related subunits	GO:0005618,cell wall; GO:0005576,extracellular region; GO:0005773,vacuole; GO:0003825,alpha,alpha-trehalose-phosphate synthase (UDP-forming) activity; GO:0016791,phosphatase activity; GO:0051301,cell division; GO:0009793,embryo development ending in seed dormancy; GO:0009832,plant-type cell wall biogenesis; GO:0010182,sugar mediated signaling pathway; GO:0005992,trehalose biosynthetic process; GO…	Glycosyl transferases group 1
	gene:TraesCS1A02G064900	0.68	0.74	0.94	0.38	0.58	0.47	0.57	0.29	0.35	0.45	0.42	0.18	98	98	136	50	81	66	74	38	47	61	61	25	1A	47201867	47207696	-	TraesCS1A02G064900	protein_coding	K08150 MFS transporter, SP family, solute carrier family 2 (myo-inositol transporter), member 13 | (RefSeq) inositol transporter 1 (A)	sugar transport protein 5-like [Aegilops tauschii subsp. tauschii]	RecName: Full=Sugar transport protein MST1 {ECO:0000305}; AltName: Full=Monosaccharide transporter 1 {ECO:0000303|PubMed:11038054}; Short=OsMST1 {ECO:0000303|PubMed:11038054}; AltName: Full=Sugar:proton symporter MST1 {ECO:0000305};	SubName: Full=Alpha,alpha-trehalose-phosphate synthase (UDP-forming) 1 {ECO:0000313|EMBL:EMT13250.1, ECO:0000313|EnsemblPlants:EMT13250};	Predicted transporter (major facilitator superfamily)	GO:0016021,integral component of membrane; GO:0005355,glucose transmembrane transporter activity; GO:0005351,carbohydrate:proton symporter activity; GO:0046323,glucose import; GO:0035428,NA	Ion channel regulatory protein UNC-93
	gene:TraesCS1A02G065000	0.31	0.43	0.34	0.13	0.17	0.15	0.35	0.6	0.51	0.23	0.39	0.17	23	29	25	9	12	11	23	41	35	16	29	12	1A	47209815	47211960	-	TraesCS1A02G065000	protein_coding	K14293 importin subunit beta-1 | (RefSeq) importin subunit beta-1 (A)	Importin subunit beta-1 [Triticum urartu]	RecName: Full=Importin subunit beta-1 {ECO:0000305}; AltName: Full=Karyopherin subunit beta-1; Short=ATKPNB1 {ECO:0000303|PubMed:23582042};	SubName: Full=Importin subunit beta-1 {ECO:0000313|EMBL:EMS45521.1, ECO:0000313|EnsemblPlants:TRIUR3_26352-P1};	Karyopherin (importin) beta 1	GO:0009507,chloroplast; GO:0005737,cytoplasm; GO:0031965,nuclear membrane; GO:0034399,nuclear periphery; GO:0005634,nucleus; GO:0008139,nuclear localization sequence binding; GO:0008565,protein transporter activity; GO:0008536,Ran GTPase binding; GO:0006607,NLS-bearing protein import into nucleus; GO:0006606,protein import into nucleus; GO:0000060,protein import into nucleus, translocation; GO:00…	--
	gene:TraesCS1A02G065400	0.16	0.06	0.06	0.09	0.14	0.21	0.04	0.06	0.06	0.21	0.33	0.22	31	12	12	16	28	42	8	11	12	40	67	43	1A	47799453	47806227	+	TraesCS1A02G065400	protein_coding	K14297 nuclear pore complex protein Nup98-Nup96 | (RefSeq) nuclear pore complex protein NUP98A (A)	nuclear pore complex protein NUP98A-like isoform X2 [Aegilops tauschii subsp. tauschii]	RecName: Full=Nuclear pore complex protein NUP98A {ECO:0000303|PubMed:21189294}; AltName: Full=Nucleoporin 98A {ECO:0000303|PubMed:21189294}; AltName: Full=Nucleoporin autopeptidase {ECO:0000312|EMBL:AEE28574.1};	SubName: Full=Uncharacterized protein {ECO:0000313|EnsemblPlants:TRIAE_CS42_1AS_TGACv1_019184_AA0062510.2};	Nuclear pore complex, Nup98 component (sc Nup145/Nup100/Nup116)	GO:0005737,cytoplasm; GO:0005635,nuclear envelope; GO:0031965,nuclear membrane; GO:0044614,nuclear pore cytoplasmic filaments; GO:0005634,nucleus; GO:0008139,nuclear localization sequence binding; GO:0005487,NA; GO:0003723,RNA binding; GO:0017056,structural constituent of nuclear pore; GO:0006406,mRNA export from nucleus; GO:0000973,posttranscriptional tethering of RNA polymerase II gene DNA at n…	Nucleoporin autopeptidase
	gene:TraesCS1A02G065600	0.28	0.2	0.28	0.47	0.48	0.57	0.25	0.1	0.15	0.35	0.21	0.13	64	43	63	98	105	129	52	22	32	74	48	29	1A	47823749	47827916	-	TraesCS1A02G065600	protein_coding	K14293 importin subunit beta-1 | (RefSeq) importin subunit beta-1 (A)	Importin subunit beta-1 [Triticum urartu]	RecName: Full=Importin subunit beta-1 {ECO:0000305}; AltName: Full=Karyopherin subunit beta-1; Short=ATKPNB1 {ECO:0000303|PubMed:23582042};	SubName: Full=Uncharacterized protein {ECO:0000313|EnsemblPlants:TRIAE_CS42_1AS_TGACv1_019184_AA0062540.2};	Karyopherin (importin) beta 1	GO:0009507,chloroplast; GO:0005737,cytoplasm; GO:0031965,nuclear membrane; GO:0034399,nuclear periphery; GO:0005634,nucleus; GO:0008139,nuclear localization sequence binding; GO:0008565,protein transporter activity; GO:0008536,Ran GTPase binding; GO:0006607,NLS-bearing protein import into nucleus; GO:0006606,protein import into nucleus; GO:0000060,protein import into nucleus, translocation; GO:00…	rRNA processing/ribosome biogenesis
	gene:TraesCS1A02G065800	2.2	1.81	2.19	2.12	1.53	1.52	1.71	1.99	2.3	1.9	1.04	0.89	181	138	182	159	123	124	127	152	177	147	87	71	1A	48592864	48594183	-	TraesCS1A02G065800	protein_coding	--	serine/arginine repetitive matrix protein 1-like [Aegilops tauschii subsp. tauschii]	--	SubName: Full=Uncharacterized protein {ECO:0000313|EnsemblPlants:TRIAE_CS42_1AS_TGACv1_020185_AA0075420.1};	--	--	--
	gene:TraesCS1A02G066000	0.28	0.23	0.15	0.12	0.14	0.12	0.06	0.18	0.09	0.05	0.01	0.07	78	61	42	31	37	32	16	48	24	14	4	18	1A	48725007	48730230	-	TraesCS1A02G066000	protein_coding	K11492 condensin-2 complex subunit G2 | (RefSeq) uncharacterized protein LOC9270983 (A)	uncharacterized protein LOC109732878 isoform X1 [Aegilops tauschii subsp. tauschii]	--	SubName: Full=Uncharacterized protein {ECO:0000313|EnsemblPlants:TRIAE_CS42_1BS_TGACv1_050064_AA0166860.1};	Uncharacterized conserved protein	GO:0005634,nucleus	HEAT repeat
	gene:TraesCS1A02G066200	0.82	1.01	1.1	6.12	6.18	5.61	0.96	0.9	0.88	2.1	2.4	1.85	166	188	223	1122	1208	1118	175	168	165	396	492	360	1A	48783668	48786472	+	TraesCS1A02G066200	protein_coding	K13418 somatic embryogenesis receptor kinase 1 [EC:2.7.10.1 2.7.11.1] | (RefSeq) somatic embryogenesis receptor kinase 2 isoform X1 (A)	L-type lectin-domain containing receptor kinase VIII.1-like [Aegilops tauschii subsp. tauschii]	RecName: Full=L-type lectin-domain containing receptor kinase VIII.1; Short=LecRK-VIII.1; EC=2.7.11.1; Flags: Precursor;	SubName: Full=Uncharacterized protein {ECO:0000313|EnsemblPlants:TRIAE_CS42_1AS_TGACv1_019074_AA0059780.1};	--	GO:0016021,integral component of membrane; GO:0005886,plasma membrane; GO:0005524,ATP binding; GO:0030246,carbohydrate binding; GO:0004674,protein serine/threonine kinase activity	Protein tyrosine kinase
	gene:TraesCS1A02G066300	0.15	0.19	0.1	0.32	0.49	0.15	1.17	1.24	1.32	2.3	2.56	2.53	24	27	15	45	74	23	165	180	192	336	407	382	1A	48966062	48979283	+	gene:TraesCS1A02G066300	Hydroxyproline O-galactosyltransferase GALT3 [Source:Projected from Arabidopsis thaliana (AT3G06440) UniProtKB/Swiss-Prot%3BAcc:Q9ASW1]	K20843 hydroxyproline O-galactosyltransferase 2/3/4/5/6 [EC:2.4.1.-] | (RefSeq) probable beta-1,3-galactosyltransferase 16 (A)	hydroxyproline O-galactosyltransferase GALT3 [Aegilops tauschii subsp. tauschii]	RecName: Full=Hydroxyproline O-galactosyltransferase GALT3 {ECO:0000303|PubMed:26690932}; EC=2.4.1.- {ECO:0000269|PubMed:26690932}; AltName: Full=Beta-1,3-galactosyltransferase 16 {ECO:0000305};	SubName: Full=Uncharacterized protein {ECO:0000313|EnsemblPlants:TRIAE_CS42_U_TGACv1_642031_AA2109880.1};	Galactosyltransferases	GO:0005794,Golgi apparatus; GO:0000139,Golgi membrane; GO:0016021,integral component of membrane; GO:0030246,carbohydrate binding; GO:1990714,hydroxyproline O-galactosyltransferase activity; GO:0010405,arabinogalactan protein metabolic process; GO:0048354,mucilage biosynthetic process involved in seed coat development; GO:0018258,protein O-linked glycosylation via hydroxyproline; GO:0080147,root …	Galactoside-binding lectin
	gene:TraesCS1A02G066400	154.15	142.57	151.6	10	10.8	8.95	116.18	117.01	114.8	5.39	6.3	5.39	19109	16362	18922	1130	1302	1098	13001	13434	13280	626	795	646	1A	48979589	48982811	+	gene:TraesCS1A02G066400	Dihydrolipoyl dehydrogenase [Source:UniProtKB/TrEMBL%3BAcc:A0A1D6DED4]	K00382 dihydrolipoamide dehydrogenase [EC:1.8.1.4] | (RefSeq) dihydrolipoyl dehydrogenase 1, mitochondrial (A)	dihydrolipoyl dehydrogenase 1, mitochondrial-like [Aegilops tauschii subsp. tauschii]	RecName: Full=Dihydrolipoyl dehydrogenase, mitochondrial; EC=1.8.1.4; AltName: Full=Dihydrolipoamide dehydrogenase; AltName: Full=Glycine cleavage system L protein; AltName: Full=Pyruvate dehydrogenase complex E3 subunit; Short=E3; Short=PDC-E3; Flags: Precursor;	RecName: Full=Dihydrolipoyl dehydrogenase {ECO:0000256|RuleBase:RU003692}; EC=1.8.1.4 {ECO:0000256|RuleBase:RU003692};	Dihydrolipoamide dehydrogenase	GO:0005960,glycine cleavage complex; GO:0005759,mitochondrial matrix; GO:0005739,mitochondrion; GO:0004148,dihydrolipoyl dehydrogenase activity; GO:0009055,electron transfer activity; GO:0050660,flavin adenine dinucleotide binding; GO:0045454,cell redox homeostasis	Lycopene cyclase protein
	gene:TraesCS1A02G066700	3.9	2.96	3.76	1.32	1.35	1.3	2.05	2.24	2.03	1.06	1.02	1.12	926	650	899	285	311	306	438	493	449	235	246	257	1A	49096241	49100322	+	TraesCS1A02G066700	protein_coding	K13430 serine/threonine-protein kinase PBS1 [EC:2.7.11.1] | (RefSeq) serine/threonine-protein kinase PBS1 (A)	probable serine/threonine-protein kinase PBL25 [Aegilops tauschii subsp. tauschii]	RecName: Full=Probable serine/threonine-protein kinase PBL26 {ECO:0000305}; EC=2.7.11.1 {ECO:0000305}; AltName: Full=PBS1-like protein 26 {ECO:0000303|PubMed:20413097};	SubName: Full=Uncharacterized protein {ECO:0000313|EnsemblPlants:TRIAE_CS42_1AS_TGACv1_019383_AA0065920.1};	Serine/threonine protein kinase	GO:0005886,plasma membrane; GO:0005524,ATP binding; GO:0004675,transmembrane receptor protein serine/threonine kinase activity; GO:0007166,cell surface receptor signaling pathway; GO:0006952,defense response; GO:0006468,protein phosphorylation	Protein tyrosine kinase
	gene:TraesCS1A02G066800	24.1	20.9	23	12.63	11.87	12.7	15.05	17.28	13.16	5.58	5.18	6.5	2121	1703	2038	1014	1016	1106	1196	1409	1081	460	464	553	1A	49099224	49103221	-	TraesCS1A02G066800	protein_coding	K00253 isovaleryl-CoA dehydrogenase [EC:1.3.8.4] | (RefSeq) isovaleryl-CoA dehydrogenase, mitochondrial (A)	isovaleryl-CoA dehydrogenase, mitochondrial [Aegilops tauschii subsp. tauschii]	RecName: Full=Isovaleryl-CoA dehydrogenase, mitochondrial; Short=IVD; EC=1.3.8.4; Flags: Precursor;	SubName: Full=Uncharacterized protein {ECO:0000313|EnsemblPlants:TRIAE_CS42_1AS_TGACv1_019383_AA0065910.1};	Isovaleryl-CoA dehydrogenase	GO:0005759,mitochondrial matrix; GO:0005524,ATP binding; GO:0050660,flavin adenine dinucleotide binding; GO:0008470,isovaleryl-CoA dehydrogenase activity; GO:0006552,leucine catabolic process	4-hydroxyphenylacetate 3-hydroxylase N terminal
	gene:TraesCS1A02G066900	76.55	69.79	77.47	18.52	19.57	20.53	42.86	39.36	40.67	17.33	19.53	16.94	14349	12112	14622	3166	3566	3808	7253	6834	7114	3045	3727	3068	1A	49149510	49154022	+	gene:TraesCS1A02G066900	P-loop containing nucleoside triphosphate hydrolases superfamily protein [Source:Projected from Arabidopsis thaliana (AT3G10420) UniProtKB/TrEMBL%3BAcc:F4J3R7]	--	uncharacterized protein ycf45 [Aegilops tauschii subsp. tauschii]	RecName: Full=Uncharacterized protein ycf45; AltName: Full=ORF565;	SubName: Full=Uncharacterized protein {ECO:0000313|EnsemblPlants:TRIAE_CS42_1BS_TGACv1_051280_AA0178950.1};	--	GO:0009507,chloroplast; GO:0005524,ATP binding; GO:0003676,nucleic acid binding	AAA domain
	gene:TraesCS1A02G067000	0.02	0.01	0.06	0	0	0.11	0	0	0	0.07	0.06	0.03	6	2	16	1	0	28	0	0	0	18	15	8	1A	49245482	49250648	+	TraesCS1A02G067000	protein_coding	K17964 leucine-rich PPR motif-containing protein, mitochondrial | (RefSeq) pentatricopeptide repeat-containing protein At1g63330 (A)	Protein Rf1, mitochondrial [Triticum urartu]	RecName: Full=Protein Rf1, mitochondrial; AltName: Full=Fertility restorer; AltName: Full=Protein PPR; AltName: Full=Restorer for CMS; Flags: Precursor;	SubName: Full=Uncharacterized protein {ECO:0000313|EnsemblPlants:TRIAE_CS42_1AS_TGACv1_019646_AA0069480.1};	FOG: PPR repeat	GO:0005739,mitochondrion	Tetratricopeptide repeat
	gene:TraesCS1A02G067300	0.1	0.07	0.11	2.3	2.38	2.38	0.09	0.05	0.06	2.01	1.9	2.07	46	30	53	958	1061	1076	39	22	26	863	885	917	1A	49269259	49288855	+	TraesCS1A02G067300	protein_coding	K14792 rRNA biogenesis protein RRP5 | (RefSeq) rRNA biogenesis protein RRP5 (A)	rRNA biogenesis protein RRP5 isoform X1 [Aegilops tauschii subsp. tauschii]	RecName: Full=rRNA biogenesis protein RRP5; AltName: Full=Ribosomal RNA-processing protein 5;	SubName: Full=Uncharacterized protein {ECO:0000313|EnsemblPlants:TRIAE_CS42_1AS_TGACv1_019646_AA0069450.2};	rRNA processing protein Rrp5	GO:0005730,nucleolus; GO:0005886,plasma membrane; GO:0032040,small-subunit processome; GO:0003723,RNA binding; GO:0009553,embryo sac development; GO:0000466,maturation of 5.8S rRNA from tricistronic rRNA transcript (SSU-rRNA, 5.8S rRNA, LSU-rRNA); GO:0000462,maturation of SSU-rRNA from tricistronic rRNA transcript (SSU-rRNA, 5.8S rRNA, LSU-rRNA); GO:0006397,mRNA processing; GO:0006364,rRNA proces…	NRDE-2, necessary for RNA interference
	gene:TraesCS1A02G067600	0.01	0.02	0.05	0.08	0.02	0.05	0	0	0	0.13	0.08	0.03	2	4	10	14	4	10	0	0	0	24	16	6	1A	49346641	49350652	+	TraesCS1A02G067600	protein_coding	K17964 leucine-rich PPR motif-containing protein, mitochondrial | (RefSeq) pentatricopeptide repeat-containing protein At1g63330 (A)	protein Rf1, mitochondrial-like [Aegilops tauschii subsp. tauschii]	RecName: Full=Protein Rf1, mitochondrial; AltName: Full=Fertility restorer; AltName: Full=Protein PPR; AltName: Full=Restorer for CMS; Flags: Precursor;	SubName: Full=Uncharacterized protein {ECO:0000313|EnsemblPlants:TRIAE_CS42_1AS_TGACv1_019733_AA0070750.1};	FOG: PPR repeat	GO:0005739,mitochondrion	Tetratricopeptide repeat
	gene:TraesCS1A02G067700	0.45	0.28	0.25	0	0	0	0.06	0.09	0	0.12	0.11	0	33	19	18	0	0	0	4	6	0	8	8	0	1A	49355113	49356126	+	TraesCS1A02G067700	protein_coding	K17964 leucine-rich PPR motif-containing protein, mitochondrial | (RefSeq) pentatricopeptide repeat-containing protein At1g63330 (A)	protein Rf1, mitochondrial-like [Aegilops tauschii subsp. tauschii]	RecName: Full=Protein Rf1, mitochondrial; AltName: Full=Fertility restorer; AltName: Full=Protein PPR; AltName: Full=Restorer for CMS; Flags: Precursor;	SubName: Full=Uncharacterized protein {ECO:0000313|EnsemblPlants:TRIAE_CS42_1AS_TGACv1_019733_AA0070760.1};	FOG: PPR repeat	GO:0005739,mitochondrion	Sensor_kinase_SpoOB-type, alpha-helical domain
	gene:TraesCS1A02G067800	0.15	0.11	0.26	0	0	0.04	0	0.01	0.19	0	0	0	12	8	21	0	0	3	0	1	14	0	0	0	1A	49356130	49357254	+	TraesCS1A02G067800	protein_coding	K17964 leucine-rich PPR motif-containing protein, mitochondrial | (RefSeq) pentatricopeptide repeat-containing protein At1g63330 (A)	protein Rf1, mitochondrial-like [Aegilops tauschii subsp. tauschii]	RecName: Full=Protein Rf1, mitochondrial; AltName: Full=Fertility restorer; AltName: Full=Protein PPR; AltName: Full=Restorer for CMS; Flags: Precursor;	SubName: Full=Uncharacterized protein {ECO:0000313|EnsemblPlants:HORVU1Hr1G014060.8};	FOG: PPR repeat	GO:0005739,mitochondrion	Mitochondrial ribonuclease P subunit (RPM2)
	gene:TraesCS1A02G067900	1.94	1.59	1.92	4	3.15	3.28	1.88	1.01	1.49	5.56	4.48	5.19	217	165	217	408	343	363	190	105	156	584	511	562	1A	49361011	49363692	+	TraesCS1A02G067900	protein_coding	--	predicted protein [Hordeum vulgare subsp. vulgare]	RecName: Full=Tetraspanin-6;	SubName: Full=Predicted protein {ECO:0000313|EnsemblPlants:HORVU1Hr1G014070.8};	--	GO:0016021,integral component of membrane; GO:0035265,organ growth	Predicted membrane protein (DUF2207)
	gene:TraesCS1A02G068000	1.98	1.34	2.35	14.22	14.84	14.47	1.63	2.11	1.46	13.97	10.1	11.46	146	91	174	954	1062	1054	108	144	100	964	757	815	1A	49365311	49367228	-	TraesCS1A02G068000	protein_coding	--	uncharacterized protein LOC109734122 [Aegilops tauschii subsp. tauschii]	--	SubName: Full=Uncharacterized protein {ECO:0000313|EnsemblPlants:TRIAE_CS42_1AS_TGACv1_019733_AA0070780.1};	--	--	--
	gene:TraesCS1A02G068100	12.09	11.6	11.97	1.13	0.92	0.51	12.52	11.92	12.59	1.08	0.72	0.72	1836	1630	1829	156	136	76	1715	1676	1784	154	112	105	1A	49485546	49487661	-	TraesCS1A02G068100	protein_coding	--	uncharacterized protein LOC109734121 [Aegilops tauschii subsp. tauschii]	--	SubName: Full=Uncharacterized protein {ECO:0000313|EnsemblPlants:TRIAE_CS42_1DS_TGACv1_081487_AA0261050.1};	--	--	--
	gene:TraesCS1A02G068300	10.51	7.77	10.18	4.06	4.14	4.52	6.38	6.1	6.39	3.01	2.73	2.44	3066	2099	2990	1081	1175	1304	1681	1647	1740	823	810	688	1A	49526825	49535943	-	TraesCS1A02G068300	protein_coding	K04650 nuclear receptor co-repressor 1 | (RefSeq) uncharacterized protein LOC9268524 (A)	uncharacterized protein LOC109734119 [Aegilops tauschii subsp. tauschii]	--	SubName: Full=Uncharacterized protein {ECO:0000313|EnsemblPlants:TRIAE_CS42_1DS_TGACv1_081102_AA0257700.4};	Nuclear receptor coregulator SMRT/SMRTER, contains Myb-like domains	GO:0005634,nucleus; GO:0003677,DNA binding	Myb-like DNA-binding domain
	gene:TraesCS1A02G068700	0.02	0	0	0	0	0	0	0.09	0.09	0.89	0.39	0.45	1	0	0	0	0	0	0	4	4	38	18	20	1A	49972817	49973452	-	TraesCS1A02G068700	protein_coding	--	hypothetical protein TRIUR3_22703 [Triticum urartu]	--	SubName: Full=Uncharacterized protein {ECO:0000313|EnsemblPlants:TRIAE_CS42_1AS_TGACv1_019961_AA0073280.1};	--	--	Protein of unknown function (DUF688)
	gene:TraesCS1A02G069100	0.01	0	0.04	0.18	0	0.07	0	0	0	0	0	0	1	0	3	14	0	6	0	0	0	0	0	0	1A	50837517	50841064	-	TraesCS1A02G069100	protein_coding	--	hypothetical protein TRIUR3_30953 [Triticum urartu]	--	SubName: Full=Uncharacterized protein {ECO:0000313|EMBL:EMS52561.1, ECO:0000313|EnsemblPlants:TRIUR3_30953-P1};	--	--	--
	gene:TraesCS1A02G069300	5.07	4.24	4.51	10.49	9.67	9.7	2.03	1.95	1.95	9.32	7.09	8.53	787	610	705	1486	1460	1491	285	281	283	1357	1122	1280	1A	51700021	51707185	+	gene:TraesCS1A02G069300	Phosphoinositide phospholipase C [Source:UniProtKB/TrEMBL%3BAcc:A0A1D5S1V5]	K05857 phosphatidylinositol phospholipase C, delta [EC:3.1.4.11] | (RefSeq) phosphoinositide phospholipase C 2 (A)	phosphoinositide phospholipase C 2-like [Aegilops tauschii subsp. tauschii]	RecName: Full=Phosphoinositide phospholipase C 2; EC=3.1.4.11; AltName: Full=Phosphoinositide phospholipase PLC2; Short=AtPLC2; Short=PI-PLC2;	RecName: Full=Phosphoinositide phospholipase C {ECO:0000256|RuleBase:RU361133}; EC=3.1.4.11 {ECO:0000256|RuleBase:RU361133};	Phosphoinositide-specific phospholipase C	GO:0005622,intracellular; GO:0005886,plasma membrane; GO:0004435,phosphatidylinositol phospholipase C activity; GO:0004629,phospholipase C activity; GO:0004871,NA; GO:0042742,defense response to bacterium; GO:0009553,embryo sac development; GO:0048437,floral organ development; GO:0035556,intracellular signal transduction; GO:0016042,lipid catabolic process; GO:0009556,microsporogenesis; GO:001060…	Phosphoinositide-specific phospholipase C, efhand-like
	gene:TraesCS1A02G069600	53.86	54.73	57.59	37.32	40.2	39.63	63.9	62	66.35	43.69	42.73	43.43	9026	8491	9717	5702	6549	6573	9666	9623	10377	6861	7292	7031	1A	52235911	52238246	-	TraesCS1A02G069600	protein_coding	--	zinc finger CCCH domain-containing protein 33-like [Aegilops tauschii subsp. tauschii]	RecName: Full=Zinc finger CCCH domain-containing protein 33; Short=OsC3H33;	SubName: Full=Uncharacterized protein {ECO:0000313|EnsemblPlants:TRIAE_CS42_1DS_TGACv1_081312_AA0259740.1};	CCCH-type Zn-finger protein	GO:0003677,DNA binding; GO:0046872,metal ion binding	Ankyrin repeats (3 copies)
	gene:TraesCS1A02G069900	38.74	39.03	34.03	22.66	23.21	25.54	38.18	34.48	37.41	16.67	17.42	16.11	2929	2732	2591	1562	1706	1911	2606	2415	2640	1181	1341	1177	1A	52519641	52520791	-	TraesCS1A02G069900	protein_coding	--	predicted protein [Hordeum vulgare subsp. vulgare]	--	SubName: Full=Uncharacterized protein {ECO:0000313|EnsemblPlants:TRIAE_CS42_1AS_TGACv1_019017_AA0058010.1};	--	GO:0016021,integral component of membrane	--
	gene:TraesCS1A02G070200	5.16	5.51	5.06	0.9	0.76	0.66	1.13	0.79	1.17	0.08	0	0	529	523	522	84	76	67	105	75	112	8	0	0	1A	53022367	53027095	+	TraesCS1A02G070200	protein_coding	K24028 salicylic acid 3-hydroxylase [EC:1.14.11.-] | (RefSeq) naringenin,2-oxoglutarate 3-dioxygenase (A)	probable 2-oxoglutarate-dependent dioxygenase At3g111800 [Aegilops tauschii subsp. tauschii]	RecName: Full=Probable 2-oxoglutarate-dependent dioxygenase At3g111800 {ECO:0000305}; EC=1.14.11.- {ECO:0000305};	SubName: Full=Uncharacterized protein {ECO:0000313|EnsemblPlants:TRIAE_CS42_1AS_TGACv1_019516_AA0067570.1};	Iron/ascorbate family oxidoreductases	GO:0051213,dioxygenase activity; GO:0046872,metal ion binding; GO:0009813,flavonoid biosynthetic process	2OG-Fe(II) oxygenase superfamily
	gene:TraesCS1A02G070400	7.46	8.54	6.65	11.87	13.86	11.06	3.48	3.25	4.17	11.49	12.3	11.23	873	925	783	1266	1577	1281	368	352	455	1260	1465	1270	1A	53187274	53189460	-	TraesCS1A02G070400	protein_coding	K13424 WRKY transcription factor 33 | (RefSeq) probable WRKY transcription factor 26 isoform X1 (A)	WRKY transcription factor [Triticum aestivum]	RecName: Full=WRKY transcription factor WRKY24 {ECO:0000303|PubMed:16919842}; Short=OsWRKY24 {ECO:0000303|PubMed:16919842};	SubName: Full=Uncharacterized protein {ECO:0000313|EnsemblPlants:TRIAE_CS42_1AS_TGACv1_019570_AA0068550.3};	--	GO:0005634,nucleus; GO:0003700,DNA-binding transcription factor activity; GO:0043565,sequence-specific DNA binding; GO:0009738,abscisic acid-activated signaling pathway; GO:0009740,gibberellic acid mediated signaling pathway; GO:0009788,negative regulation of abscisic acid-activated signaling pathway; GO:0009938,negative regulation of gibberellic acid mediated signaling pathway; GO:0045893,positi…	WRKY DNA -binding domain
	gene:TraesCS1A02G070500	0.37	0.18	0.45	0.16	0.11	0.17	0.15	0.13	0.11	0	0.05	0	44	20	55	18	13	20	16	14	12	0	6	0	1A	53436194	53438543	+	TraesCS1A02G070500	protein_coding	K00815 tyrosine aminotransferase [EC:2.6.1.5] | (RefSeq) probable aminotransferase TAT2 (A)	nicotianamine aminotransferase A-like [Aegilops tauschii subsp. tauschii]	RecName: Full=Nicotianamine aminotransferase A {ECO:0000312|EMBL:BAA87052.2}; EC=2.6.1.80; AltName: Full=Nicotianamine aminotransferase III {ECO:0000303|PubMed:10557244}; Short=NAAT-III {ECO:0000303|PubMed:10557244};	SubName: Full=Uncharacterized protein {ECO:0000313|EnsemblPlants:TRIAE_CS42_1AS_TGACv1_019912_AA0072730.1};	Tyrosine aminotransferase	GO:0033855,nicotianamine aminotransferase activity; GO:0030170,pyridoxal phosphate binding; GO:0009058,biosynthetic process; GO:0006520,cellular amino acid metabolic process	Beta-eliminating lyase
	gene:TraesCS1A02G070600	1.22	1.65	1.44	5.42	4.38	4.91	0.79	1.03	1.26	2.49	3.06	2.82	271	339	322	1094	944	1076	157	212	260	517	690	604	1A	53454198	53457285	-	TraesCS1A02G070600	protein_coding	K13430 serine/threonine-protein kinase PBS1 [EC:2.7.11.1] | (RefSeq) serine/threonine-protein kinase PBS1 (A)	putative serine/threonine-protein kinase-like protein CCR3 [Aegilops tauschii subsp. tauschii]	RecName: Full=Putative serine/threonine-protein kinase-like protein CCR3; EC=2.7.11.1; AltName: Full=Protein CRINKLY 4 RELATED 3; Short=AtCRR3; Flags: Precursor;	SubName: Full=Uncharacterized protein {ECO:0000313|EnsemblPlants:TRIAE_CS42_1DS_TGACv1_081683_AA0262270.1};	Serine/threonine protein kinase	GO:0016021,integral component of membrane; GO:0005524,ATP binding; GO:0042803,protein homodimerization activity; GO:0004674,protein serine/threonine kinase activity	Phosphotransferase enzyme family
	gene:TraesCS1A02G070800	0	0	0	0	0	0	3	2.99	2.68	0.26	0.22	0.49	0	0	0	0	0	0	213	218	197	19	18	37	1A	53509357	53510453	+	TraesCS1A02G070800	protein_coding	K10523 speckle-type POZ protein | (RefSeq) BTB/POZ and MATH domain-containing protein 1-like (A)	BTB/POZ and MATH domain-containing protein 2-like [Aegilops tauschii subsp. tauschii]	RecName: Full=BTB/POZ and MATH domain-containing protein 2; AltName: Full=Protein BTB-POZ AND MATH DOMAIN 2; Short=AtBPM2;	SubName: Full=Uncharacterized protein {ECO:0000313|EnsemblPlants:TRIAE_CS42_1AS_TGACv1_020415_AA0077410.1};	Speckle-type POZ protein SPOP and related proteins with TRAF, MATH and BTB/POZ domains	GO:0005634,nucleus; GO:0071472,cellular response to salt stress; GO:0042631,cellular response to water deprivation; GO:0016567,protein ubiquitination; GO:0006970,response to osmotic stress	MATH domain
	gene:TraesCS1A02G070900	0.45	0.33	0.5	1.02	1.14	0.96	1.62	1.43	1.1	2.37	1.76	2.01	77	51	85	158	188	160	248	224	174	376	304	328	1A	53674142	53677477	+	TraesCS1A02G070900	protein_coding	--	hypothetical protein TRIUR3_16869 [Triticum urartu]	--	SubName: Full=Uncharacterized protein {ECO:0000313|EnsemblPlants:TRIAE_CS42_1AS_TGACv1_020035_AA0074070.2};	--	--	Leucine-zipper of ternary complex factor MIP1
	gene:TraesCS1A02G071200	0.02	0	0	0.17	0.05	0.19	0	0.02	0	0	0	0	2	0	0	14	4	17	0	2	0	0	0	0	1A	53865089	53869197	+	TraesCS1A02G071200	protein_coding	--	protein RCC2-like [Aegilops tauschii subsp. tauschii]	RecName: Full=Ultraviolet-B receptor UVR8; AltName: Full=Protein UV-B RESISTANCE 8; AltName: Full=RCC1 domain-containing protein UVR8;	SubName: Full=Uncharacterized protein {ECO:0000313|EnsemblPlants:TRIAE_CS42_1AS_TGACv1_020604_AA0078680.1};	Uncharacterized conserved protein, contains RCC1 domain	GO:0000785,chromatin; GO:0005829,cytosol; GO:0005634,nucleus; GO:0003682,chromatin binding; GO:0005085,guanyl-nucleotide exchange factor activity; GO:0042802,identical protein binding; GO:0009881,photoreceptor activity; GO:0042803,protein homodimerization activity; GO:0009649,entrainment of circadian clock; GO:0018298,protein-chromophore linkage; GO:0009411,response to UV; GO:0010224,response to …	Regulator of chromosome condensation (RCC1) repeat
	gene:TraesCS1A02G071300	0.39	0.41	0.58	1.05	1.12	1.29	0.08	0.05	0.11	0.13	0.27	0.2	102	99	153	251	286	334	18	13	27	32	71	50	1A	53903909	53912680	-	TraesCS1A02G071300	protein_coding	K13525 transitional endoplasmic reticulum ATPase | (RefSeq) cell division control protein 48 homolog E (A)	calmodulin-interacting protein 111-like [Aegilops tauschii subsp. tauschii]	RecName: Full=Calmodulin-interacting protein 111; Short=CaM-interacting protein 111; AltName: Full=ATPase family AAA domain-containing protein CIP111;	SubName: Full=Uncharacterized protein {ECO:0000313|EnsemblPlants:TRIAE_CS42_1AS_TGACv1_020640_AA0079000.1};	Nuclear AAA ATPase (VCP subfamily)	GO:0009507,chloroplast; GO:0009535,chloroplast thylakoid membrane; GO:0005524,ATP binding; GO:0016887,ATPase activity; GO:0005516,calmodulin binding	AAA domain
	gene:TraesCS1A02G071400	2.07	1.94	1.75	4.12	4.23	3.76	0.71	0.54	0.94	1.78	2.12	2.07	553	481	471	1005	1101	995	172	134	234	447	579	536	1A	53993672	53997512	-	gene:TraesCS1A02G071400	Glycosyltransferase [Source:UniProtKB/TrEMBL%3BAcc:A0A1D5S4E1]	no KO assigned | (RefSeq) 7-deoxyloganetin glucosyltransferase (A)	7-deoxyloganetin glucosyltransferase-like [Aegilops tauschii subsp. tauschii]	RecName: Full=7-deoxyloganetin glucosyltransferase; EC=2.4.1.324; AltName: Full=Genipin glucosyltransferase; AltName: Full=UDP-glucose glucosyltransferase 2; Short=GjUGT2; AltName: Full=UDP-glycosyltransferase 85A24;	RecName: Full=Glycosyltransferase {ECO:0000256|RuleBase:RU362057}; EC=2.4.1.- {ECO:0000256|RuleBase:RU362057};	UDP-glucuronosyl and UDP-glucosyl transferase	GO:0035251,UDP-glucosyltransferase activity; GO:0008152,metabolic process	UDP-glucoronosyl and UDP-glucosyl transferase
	gene:TraesCS1A02G071500	5.07	4.88	3.68	2.73	2.04	3.36	14.73	14.78	14.27	3.95	4.44	4.4	204	182	149	100	80	134	535	551	536	149	182	171	1A	54000806	54002679	+	gene:TraesCS1A02G071500	Mitochondrial pyruvate carrier [Source:UniProtKB/TrEMBL%3BAcc:A0A341NS94]	K22138 mitochondrial pyruvate carrier 1 | (RefSeq) mitochondrial pyruvate carrier 1 (A)	hypothetical protein TRIUR3_16557 [Triticum urartu]	RecName: Full=Mitochondrial pyruvate carrier 1 {ECO:0000305}; Short=AtMPC1 {ECO:0000305};	RecName: Full=Mitochondrial pyruvate carrier {ECO:0000256|RuleBase:RU363100};	Uncharacterized conserved protein	GO:0031305,integral component of mitochondrial inner membrane; GO:0016020,membrane; GO:0005739,mitochondrion; GO:0005886,plasma membrane; GO:0005774,vacuolar membrane; GO:0050833,pyruvate transmembrane transporter activity; GO:0006850,mitochondrial pyruvate transmembrane transport; GO:0010119,regulation of stomatal movement	Uncharacterised protein family (UPF0041)
	gene:TraesCS1A02G071600	4.03	1.99	3.66	2.02	1.62	2.49	0	0	0	0	0	0	59	27	54	27	23	36	0	0	0	0	0	0	1A	54008577	54009363	-	TraesCS1A02G071600	protein_coding	--	hypothetical protein TRIUR3_16556 [Triticum urartu]	RecName: Full=Probable mitochondrial saccharopine dehydrogenase-like oxidoreductase At5g39410; Short=SDH; EC=1.-.-.-;	SubName: Full=Uncharacterized protein {ECO:0000313|EMBL:EMS60232.1, ECO:0000313|EnsemblPlants:TRIUR3_16556-P1};	Uncharacterized membrane protein	GO:0009941,chloroplast envelope; GO:0016020,membrane; GO:0031966,mitochondrial membrane; GO:0005739,mitochondrion; GO:0005886,plasma membrane; GO:0005774,vacuolar membrane; GO:0005773,vacuole; GO:0016491,oxidoreductase activity	--
	gene:TraesCS1A02G071657	0.47	0.45	0.35	0.45	0.42	0.53	0	0	0	0	0	0	67	60	50	59	58	75	0	0	0	0	0	0	1A	54015302	54019064	-	TraesCS1A02G071657	protein_coding	K13430 serine/threonine-protein kinase PBS1 [EC:2.7.11.1] | (RefSeq) serine/threonine-protein kinase CDL1 isoform X1 (A)	unnamed protein product [Triticum aestivum]	RecName: Full=Wall-associated receptor kinase 5; EC=2.7.11.-; Flags: Precursor;	SubName: Full=Uncharacterized protein {ECO:0000313|EnsemblPlants:TRIAE_CS42_3B_TGACv1_222942_AA0773630.1};	--	GO:0016021,integral component of membrane; GO:0005524,ATP binding; GO:0005509,calcium ion binding; GO:0030247,polysaccharide binding; GO:0004674,protein serine/threonine kinase activity; GO:0007166,cell surface receptor signaling pathway	Wall-associated receptor kinase galacturonan-binding
	gene:TraesCS1A02G072100	0.11	0.25	0.32	0.13	0.14	0.25	0.07	0.03	0.01	0.13	0.31	0.04	18	39	54	20	23	41	10	4	2	20	53	7	1A	54458835	54461788	+	gene:TraesCS1A02G072100	Endoglucanase [Source:UniProtKB/TrEMBL%3BAcc:A0A1D5S0J4]	K01179 endoglucanase [EC:3.2.1.4] | (RefSeq) endoglucanase 2 (A)	Endoglucanase 14 [Triticum urartu]	RecName: Full=Endoglucanase 14; EC=3.2.1.4; AltName: Full=Endo-1,4-beta glucanase 14; Flags: Precursor;	RecName: Full=Endoglucanase {ECO:0000256|RuleBase:RU361166}; EC=3.2.1.4 {ECO:0000256|RuleBase:RU361166};	--	GO:0005576,extracellular region; GO:0008810,cellulase activity; GO:0071555,cell wall organization; GO:0030245,cellulose catabolic process	Glycosyl hydrolase family 9
	gene:TraesCS1A02G072600	16.18	17.05	16.18	81.77	93.82	84.69	12.2	13.01	13.69	67.51	61.8	64.41	1620	1581	1631	7466	9134	8394	1103	1207	1279	6336	6302	6232	1A	56617368	56618763	+	gene:TraesCS1A02G072600	BZIP transcription factor [Source:UniProtKB/TrEMBL%3BAcc:Q53UC7]	--	bZIP transcription factor [Triticum aestivum]	RecName: Full=Ocs element-binding factor 1; Short=OCSBF-1;	SubName: Full=BZIP transcription factor {ECO:0000313|EMBL:BAD97365.1}; SubName: Full=Basic region/leucine zipper protein {ECO:0000313|EMBL:BAF99132.1};	--	GO:0005634,nucleus; GO:0003677,DNA binding; GO:0003700,DNA-binding transcription factor activity; GO:0006351,transcription, DNA-templated	Autophagy protein Apg6
	gene:TraesCS1A02G073000	8.67	8.24	8.73	3.98	6.23	5.73	7.45	7.25	5.89	5.85	3.53	4.62	756	665	766	316	528	494	586	585	479	478	313	389	1A	57189794	57192224	+	TraesCS1A02G073000	protein_coding	K17911 beta-carotene isomerase [EC:5.2.1.14] | (RefSeq) beta-carotene isomerase D27, chloroplastic (A)	beta-carotene isomerase D27, chloroplastic isoform X4 [Aegilops tauschii subsp. tauschii]	RecName: Full=Beta-carotene isomerase D27, chloroplastic; EC=5.2.1.14; AltName: Full=Protein DWARF-27 homolog; Short=AtD27; Flags: Precursor;	SubName: Full=Uncharacterized protein {ECO:0000313|EnsemblPlants:TRIAE_CS42_1AS_TGACv1_020330_AA0076720.1};	--	GO:0009507,chloroplast; GO:0009536,plastid; GO:0016859,cis-trans isomerase activity; GO:0005506,iron ion binding; GO:0010223,secondary shoot formation; GO:1901601,strigolactone biosynthetic process	Domain of unknown function (DUF4033)
	gene:TraesCS1A02G073200	0.36	0.25	0.23	0.25	0.21	0.35	0.33	0.29	0.18	0.08	0.07	0.12	70	45	45	44	40	66	57	51	32	14	14	22	1A	57204825	57207507	+	TraesCS1A02G073200	protein_coding	K13420 LRR receptor-like serine/threonine-protein kinase FLS2 [EC:2.7.11.1] | (RefSeq) LRR receptor-like serine/threonine-protein kinase FLS2 (A)	probable leucine-rich repeat receptor-like protein kinase At1g35710 [Aegilops tauschii subsp. tauschii]	RecName: Full=Receptor-like protein EIX2 {ECO:0000305}; AltName: Full=EIX receptor 2 {ECO:0000312|EMBL:AAR28378.1}; Flags: Precursor;	SubName: Full=Uncharacterized protein {ECO:0000313|EnsemblPlants:TRIAE_CS42_1AS_TGACv1_020330_AA0076700.1};	FOG: Leucine rich repeat	GO:0016021,integral component of membrane; GO:0005886,plasma membrane; GO:0050832,defense response to fungus	Leucine Rich repeat
	gene:TraesCS1A02G073600	0.43	0.31	0.54	0.05	0.11	0.07	0.37	0.83	1.07	0.14	0	0.18	39	26	49	4	10	6	30	69	90	12	0	16	1A	57398473	57399723	-	TraesCS1A02G073600	protein_coding	K17964 leucine-rich PPR motif-containing protein, mitochondrial | (RefSeq) pentatricopeptide repeat-containing protein At1g63330 (A)	hypothetical protein TRIUR3_05964 [Triticum urartu]	RecName: Full=Protein Rf1, mitochondrial; AltName: Full=Fertility restorer; AltName: Full=Protein PPR; AltName: Full=Restorer for CMS; Flags: Precursor;	SubName: Full=Uncharacterized protein {ECO:0000313|EMBL:EMS47907.1, ECO:0000313|EnsemblPlants:TRIUR3_05964-P1};	FOG: PPR repeat	GO:0005739,mitochondrion	Sensor_kinase_SpoOB-type, alpha-helical domain
	gene:TraesCS1A02G073900	1.4	0.86	1.43	4.77	4.84	4.99	1.79	2.35	2.09	2.74	2.26	2.48	120	68	123	372	403	423	138	186	167	220	197	205	1A	57634278	57635926	+	TraesCS1A02G073900	protein_coding	K17098 annexin D | (RefSeq) annexin D5 (A)	annexin [Triticum aestivum]	RecName: Full=Annexin D5; AltName: Full=AnnAt5;	SubName: Full=Uncharacterized protein {ECO:0000313|EnsemblPlants:TRIAE_CS42_1AS_TGACv1_020270_AA0076160.1};	Annexin	GO:0051015,actin filament binding; GO:0005509,calcium ion binding; GO:0005544,calcium-dependent phospholipid binding; GO:0005543,phospholipid binding; GO:0009555,pollen development; GO:0009846,pollen germination; GO:0009860,pollen tube growth; GO:0009409,response to cold; GO:0009408,response to heat; GO:0009639,response to red or far red light; GO:0009651,response to salt stress; GO:0009414,respo…	Annexin
	gene:TraesCS1A02G074100	0	0	0	0.28	0.02	0.17	0.02	0	0.07	0.02	0	0.19	0	0	0	24	2	16	2	0	6	2	0	18	1A	57680537	57681868	-	TraesCS1A02G074100	protein_coding	--	protein BIG GRAIN 1-like [Aegilops tauschii subsp. tauschii]	RecName: Full=Protein BIG GRAIN 1-like {ECO:0000305};	SubName: Full=Uncharacterized protein {ECO:0000313|EnsemblPlants:TRIAE_CS42_1AS_TGACv1_020172_AA0075300.1};	--	GO:0005886,plasma membrane; GO:0060918,auxin transport; GO:0009734,auxin-activated signaling pathway; GO:0010929,positive regulation of auxin mediated signaling pathway	--
	gene:TraesCS1A02G074400	17.3	14.5	15.74	7.07	6.92	6.18	16.18	15.49	16.16	6.23	6.09	6.17	3280	2546	3004	1222	1275	1160	2770	2721	2859	1107	1176	1131	1A	57763651	57769710	+	TraesCS1A02G074400	protein_coding	K17569 G patch domain-containing protein 2 | (RefSeq) uncharacterized protein LOC4345179 (A)	uncharacterized protein LOC109774798 [Aegilops tauschii subsp. tauschii]	RecName: Full=Septin and tuftelin-interacting protein 1 homolog 1 {ECO:0000303|PubMed:23110899}; AltName: Full=Nineteen complex-related protein 1 homolog {ECO:0000303|PubMed:25568310}; Short=AtNTR1 {ECO:0000303|PubMed:25568310}; AltName: Full=Protein SPLICEOSOMAL TIMEKEEPER LOCUS 1 {ECO:0000303|PubMed:23110899};	SubName: Full=Uncharacterized protein {ECO:0000313|EnsemblPlants:TRIAE_CS42_1AS_TGACv1_020411_AA0077290.1};	Tuftelin-interacting protein TIP39, contains G-patch domain	GO:0031981,nuclear lumen; GO:0071008,U2-type post-mRNA release spliceosomal complex; GO:0003677,DNA binding; GO:1990446,U1 snRNP binding; GO:0000398,mRNA splicing, via spliceosome; GO:0042752,regulation of circadian rhythm; GO:0006355,regulation of transcription, DNA-templated; GO:0000390,spliceosomal complex disassembly	R3H domain
	gene:TraesCS1A02G074800	4.62	3.4	4.82	12.97	11.78	13.15	2.78	2.71	3.49	10.48	11.75	10.54	518	353	544	1326	1284	1459	281	281	365	1101	1341	1142	1A	58123311	58125910	+	TraesCS1A02G074800	protein_coding	--	uncharacterized protein LOC109774794 [Aegilops tauschii subsp. tauschii]	--	SubName: Full=Uncharacterized protein {ECO:0000313|EnsemblPlants:TRIAE_CS42_1AS_TGACv1_019494_AA0067350.3};	--	GO:0016021,integral component of membrane	--
	gene:TraesCS1A02G075000	5.67	5.69	6.45	2.81	2.72	2.67	4.98	5.33	5.39	3.05	3.36	2.66	1026	953	1176	463	478	478	814	893	911	518	620	466	1A	58170681	58178010	-	TraesCS1A02G075000	protein_coding	K01897 long-chain acyl-CoA synthetase [EC:6.2.1.3] | (RefSeq) long chain acyl-CoA synthetase 1 (A)	long chain acyl-CoA synthetase 1 [Aegilops tauschii subsp. tauschii]	RecName: Full=Long chain acyl-CoA synthetase 1; EC=6.2.1.3; AltName: Full=Protein ECERIFERUM 8;	SubName: Full=Uncharacterized protein {ECO:0000313|EnsemblPlants:TRIAE_CS42_1AS_TGACv1_019494_AA0067320.2};	Long-chain acyl-CoA synthetases (AMP-forming)	GO:0005783,endoplasmic reticulum; GO:0005524,ATP binding; GO:0102391,decanoate-CoA ligase activity; GO:0004467,long-chain fatty acid-CoA ligase activity; GO:0031957,very long-chain fatty acid-CoA ligase activity; GO:0010143,cutin biosynthetic process; GO:0006631,fatty acid metabolic process; GO:0010025,wax biosynthetic process	AMP-binding enzyme C-terminal domain
	gene:TraesCS1A02G075300	0.28	0.08	0.33	0.02	0.07	0.12	0	0	0	0	0.02	0.04	16	4	19	1	4	7	0	0	0	0	1	2	1A	58369546	58370343	-	TraesCS1A02G075300	protein_coding	--	predicted protein [Hordeum vulgare subsp. vulgare]	--	SubName: Full=Uncharacterized protein {ECO:0000313|EnsemblPlants:TRIAE_CS42_1AS_TGACv1_019721_AA0070560.1};	--	--	F-box domain
	gene:TraesCS1A02G075400	0.12	0.47	0.62	0.08	0.43	0.28	0.04	0	0	0.02	0	0.04	7	25	36	4	24	16	2	0	0	1	0	2	1A	58479189	58479986	+	TraesCS1A02G075400	protein_coding	--	predicted protein [Hordeum vulgare subsp. vulgare]	--	SubName: Full=Uncharacterized protein {ECO:0000313|EnsemblPlants:TRIAE_CS42_1AS_TGACv1_019721_AA0070560.1};	--	--	F-box domain
	gene:TraesCS1A02G075600	0.06	0.09	0.08	0.35	0.37	0.44	0.06	0.14	0.08	0.15	0.08	0.09	20	27	28	104	118	145	17	42	26	47	27	30	1A	58701490	58716429	+	gene:TraesCS1A02G075600	Formin-like protein [Source:UniProtKB/TrEMBL%3BAcc:A0A341NIB0]	--	formin-like protein 6 isoform X1 [Aegilops tauschii subsp. tauschii]	RecName: Full=Formin-like protein 6; AltName: Full=OsFH6;	SubName: Full=Formin-like protein 6 {ECO:0000313|EMBL:EMS35646.1, ECO:0000313|EnsemblPlants:TRIUR3_33869-P1};	--	GO:0004721,phosphoprotein phosphatase activity	C2 domain of PTEN tumour-suppressor protein
	gene:TraesCS1A02G075800	0.1	0.14	0.11	0.22	0.22	0.23	0.13	0.09	0.09	0.1	0.01	0.03	15	19	16	30	32	34	18	12	12	14	2	4	1A	58840182	58845652	-	TraesCS1A02G075800	protein_coding	--	B3 domain-containing protein Os01g0234100-like isoform X3 [Aegilops tauschii subsp. tauschii]	RecName: Full=B3 domain-containing protein Os01g0234100;	SubName: Full=Uncharacterized protein {ECO:0000313|EnsemblPlants:TRIAE_CS42_1AS_TGACv1_019983_AA0073560.1};	--	GO:0005634,nucleus; GO:0003677,DNA binding; GO:0006355,regulation of transcription, DNA-templated; GO:0006351,transcription, DNA-templated	Protein of unknown function (DUF724)
	gene:TraesCS1A02G076400	7.34	7.7	7.83	6.68	5.55	5.5	5.53	5.82	5.74	4.12	3.78	4.24	1000	972	1074	830	736	742	680	735	730	526	524	559	1A	59130571	59138769	-	TraesCS1A02G076400	protein_coding	--	ultraviolet-B receptor UVR8 [Aegilops tauschii subsp. tauschii]	RecName: Full=Ultraviolet-B receptor UVR8; AltName: Full=Protein UV-B RESISTANCE 8; AltName: Full=RCC1 domain-containing protein UVR8;	SubName: Full=Uncharacterized protein {ECO:0000313|EnsemblPlants:TRIAE_CS42_1AS_TGACv1_019513_AA0067550.1};	FOG: RCC1 domain	GO:0000785,chromatin; GO:0005829,cytosol; GO:0005634,nucleus; GO:0003682,chromatin binding; GO:0005085,guanyl-nucleotide exchange factor activity; GO:0042802,identical protein binding; GO:0009881,photoreceptor activity; GO:0042803,protein homodimerization activity; GO:0009649,entrainment of circadian clock; GO:0018298,protein-chromophore linkage; GO:0009411,response to UV; GO:0010224,response to …	Regulator of chromosome condensation (RCC1) repeat
	gene:TraesCS1A02G076500	0.04	0.05	0.06	0	0.01	0	0.03	0.05	0.03	0.07	0.07	0.06	6	6	8	0	2	0	4	6	4	10	10	8	1A	59212223	59215118	+	TraesCS1A02G076500	protein_coding	K13457 disease resistance protein RPM1 | (RefSeq) disease resistance protein RPM1 (A)	putative disease resistance protein At1g58400 [Aegilops tauschii subsp. tauschii]	RecName: Full=Disease resistance protein RPP13; AltName: Full=Resistance to Peronospora parasitica protein 13;	SubName: Full=Uncharacterized protein {ECO:0000313|EnsemblPlants:TRIAE_CS42_1AS_TGACv1_019089_AA0060430.2};	Apoptotic ATPase	GO:0005737,cytoplasm; GO:0005886,plasma membrane; GO:0043531,ADP binding; GO:0005524,ATP binding; GO:0009814,defense response, incompatible interaction; GO:0009626,plant-type hypersensitive response; GO:0007165,signal transduction	ATPase domain predominantly from Archaea
	gene:TraesCS1A02G076700	4.63	4.34	4.24	0.09	0.41	0.23	0.86	0.93	1.04	0.03	0.05	0.06	642	557	591	12	55	32	108	119	135	4	7	8	1A	59507512	59510257	-	TraesCS1A02G076700	protein_coding	K16084 ent-cassa-12,15-diene 11-hydroxylase / oryzalexin D synthase [EC:1.14.13.145 1.14.13.193] | (RefSeq) oryzalexin D synthase (A)	cytochrome P450 76C3-like [Aegilops tauschii subsp. tauschii]	RecName: Full=Geraniol 8-hydroxylase; EC=1.14.13.152; AltName: Full=Cytochrome P450 76B10; AltName: Full=Geraniol 10-hydroxylase; Short=SmG10H;	SubName: Full=Uncharacterized protein {ECO:0000313|EnsemblPlants:TRIAE_CS42_1AS_TGACv1_019140_AA0061520.1};	Cytochrome P450 CYP2 subfamily	GO:0005789,endoplasmic reticulum membrane; GO:0016021,integral component of membrane; GO:0102811,geraniol 10-hydroxylase activity; GO:0020037,heme binding; GO:0005506,iron ion binding; GO:0016709,oxidoreductase activity, acting on paired donors, with incorporation or reduction of molecular oxygen, NAD(P)H as one donor, and incorporation of one atom of oxygen; GO:0016099,monoterpenoid biosynthetic…	Cytochrome P450
	gene:TraesCS1A02G076900	79.72	84.87	82.1	23.78	23.77	28.35	51.18	50.84	49.95	21.29	22.03	21.42	8190	8071	8492	2227	2374	2882	4746	4837	4789	2050	2304	2126	1A	59613357	59616276	+	TraesCS1A02G076900	protein_coding	--	hypothetical protein TRIUR3_30853 [Triticum urartu]	--	SubName: Full=Uncharacterized protein {ECO:0000313|EnsemblPlants:TRIAE_CS42_1AS_TGACv1_019173_AA0062080.1};	--	--	--
	gene:TraesCS1A02G077800	0	0	0.04	0.16	0.21	0.07	0	0	0	0.13	0.2	0.09	0	0	4	17	23	8	0	0	0	14	23	10	1A	60735130	60738949	+	TraesCS1A02G077800	protein_coding	K13946 auxin influx carrier (AUX1 LAX family) | (RefSeq) auxin transporter-like protein 3 (A)	auxin transporter-like protein 3 [Aegilops tauschii subsp. tauschii]	RecName: Full=Auxin transporter-like protein 3;	SubName: Full=Uncharacterized protein {ECO:0000313|EnsemblPlants:TRIAE_CS42_1AS_TGACv1_020662_AA0079150.1};	Amino acid transporters	GO:0016021,integral component of membrane; GO:0005886,plasma membrane; GO:0015171,amino acid transmembrane transporter activity; GO:0015293,symporter activity; GO:0003333,amino acid transmembrane transport; GO:0009734,auxin-activated signaling pathway	Transmembrane amino acid transporter protein
	gene:TraesCS1A02G078100	0.79	1.09	0.72	2.83	5.58	4.61	0.96	1.57	1.54	1	1.37	0.73	92	117	84	300	632	531	101	169	167	109	162	82	1A	60954701	60956424	-	gene:TraesCS1A02G078100	Peroxidase [Source:UniProtKB/TrEMBL%3BAcc:W4ZYP4]	K00430 peroxidase [EC:1.11.1.7] | (RefSeq) peroxidase 5 (A)	peroxidase 5-like [Aegilops tauschii subsp. tauschii]	RecName: Full=Peroxidase 2; EC=1.11.1.7; AltName: Full=Plasma membrane-bound peroxidase 2; Short=pmPOX2; Flags: Precursor;	RecName: Full=Peroxidase {ECO:0000256|RuleBase:RU362060, ECO:0000256|SAAS:SAAS00709852}; EC=1.11.1.7 {ECO:0000256|RuleBase:RU362060, ECO:0000256|SAAS:SAAS00709852};	--	GO:0005576,extracellular region; GO:0020037,heme binding; GO:0046872,metal ion binding; GO:0004601,peroxidase activity; GO:0032922,circadian regulation of gene expression; GO:0097167,circadian regulation of translation; GO:0042744,hydrogen peroxide catabolic process; GO:0042752,regulation of circadian rhythm; GO:0006979,response to oxidative stress	Peroxidase
	gene:TraesCS1A02G078200	0.36	0.12	0.38	0.86	0.99	0.94	0.09	0.05	0.11	0.17	0.08	0.17	36	11	38	78	96	93	8	5	10	16	8	16	1A	61008916	61010405	+	gene:TraesCS1A02G078200	Peroxidase [Source:UniProtKB/TrEMBL%3BAcc:W4ZYX3]	K00430 peroxidase [EC:1.11.1.7] | (RefSeq) peroxidase 5 (A)	peroxidase 5-like [Aegilops tauschii subsp. tauschii]	RecName: Full=Peroxidase 5 {ECO:0000250|UniProtKB:P22195}; EC=1.11.1.7; Flags: Precursor;	RecName: Full=Peroxidase {ECO:0000256|RuleBase:RU362060, ECO:0000256|SAAS:SAAS00709852}; EC=1.11.1.7 {ECO:0000256|RuleBase:RU362060, ECO:0000256|SAAS:SAAS00709852};	--	GO:0005576,extracellular region; GO:0020037,heme binding; GO:0046872,metal ion binding; GO:0004601,peroxidase activity; GO:0042744,hydrogen peroxide catabolic process; GO:0006979,response to oxidative stress	Peroxidase
	gene:TraesCS1A02G078700	3.82	3.69	3.22	10.37	10.44	10.29	3.53	3.09	2.97	6.37	6.77	6.98	563	503	477	1393	1495	1500	469	422	409	879	1016	993	1A	61384569	61391833	-	TraesCS1A02G078700	protein_coding	--	uncharacterized protein LOC109773049 [Aegilops tauschii subsp. tauschii]	--	SubName: Full=Uncharacterized protein {ECO:0000313|EnsemblPlants:TRIAE_CS42_U_TGACv1_641773_AA2104000.1};	Predicted UDP-galactose transporter	GO:0016021,integral component of membrane	--
	gene:TraesCS1A02G078900	1.44	1.43	1.21	5.36	5.33	4.21	1.41	1.65	0.62	4.97	5.17	4.78	102	94	86	346	367	295	90	108	41	330	373	327	1A	61713578	61714898	+	TraesCS1A02G078900	protein_coding	K00799 glutathione S-transferase [EC:2.5.1.18] | (RefSeq) probable glutathione S-transferase GSTF1 (A)	putative glutathione S-transferase GSTF1 [Triticum urartu]	RecName: Full=Probable glutathione S-transferase GSTF1; EC=2.5.1.18; AltName: Full=GST-I;	SubName: Full=Uncharacterized protein {ECO:0000313|EnsemblPlants:TRIAE_CS42_1AS_TGACv1_019036_AA0058530.1};	Glutathione S-transferase	GO:0005737,cytoplasm; GO:0004364,glutathione transferase activity; GO:0006749,glutathione metabolic process	Glutathione S-transferase, N-terminal domain
	gene:TraesCS1A02G079300	0	0.08	0.11	0.08	0.08	0	0.16	0.16	0.16	0.24	0.73	0.23	0	4	6	4	4	0	8	8	8	12	40	12	1A	62014082	62014939	+	TraesCS1A02G079300	protein_coding	--	uncharacterized protein LOC109773057 [Aegilops tauschii subsp. tauschii]	--	SubName: Full=Uncharacterized protein {ECO:0000313|EnsemblPlants:TRIAE_CS42_1DS_TGACv1_080951_AA0255990.1};	--	GO:0046983,protein dimerization activity	ACT domain
	gene:TraesCS1A02G079400	9.39	10.29	9.68	46.49	43.76	43.59	8.04	8.91	8.47	75.4	73.2	74.63	929	942	964	4193	4209	4268	718	816	782	6991	7374	7133	1A	62021323	62024237	-	gene:TraesCS1A02G079400	Peroxidase [Source:UniProtKB/TrEMBL%3BAcc:W4ZWL4]	K00430 peroxidase [EC:1.11.1.7] | (RefSeq) peroxidase 5 (A)	Peroxidase 5 [Triticum urartu]	RecName: Full=Peroxidase 5 {ECO:0000250|UniProtKB:P22195}; EC=1.11.1.7; Flags: Precursor;	RecName: Full=Peroxidase {ECO:0000256|RuleBase:RU362060, ECO:0000256|SAAS:SAAS00709852}; EC=1.11.1.7 {ECO:0000256|RuleBase:RU362060, ECO:0000256|SAAS:SAAS00709852};	--	GO:0005576,extracellular region; GO:0020037,heme binding; GO:0046872,metal ion binding; GO:0004601,peroxidase activity; GO:0042744,hydrogen peroxide catabolic process; GO:0006979,response to oxidative stress	Peroxidase
	gene:TraesCS1A02G079500	0	0.03	0.02	0.18	0.21	0.24	0	0	0	0.05	0.14	0.05	0	2	2	14	17	20	0	0	0	4	12	4	1A	62253376	62254809	-	gene:TraesCS1A02G079500	Peroxidase [Source:UniProtKB/TrEMBL%3BAcc:A0A1D5S4W7]	K00430 peroxidase [EC:1.11.1.7] | (RefSeq) peroxidase 5 (A)	peroxidase 5-like [Aegilops tauschii subsp. tauschii]	RecName: Full=Peroxidase 5 {ECO:0000250|UniProtKB:P22195}; EC=1.11.1.7; Flags: Precursor;	RecName: Full=Peroxidase {ECO:0000256|RuleBase:RU362060, ECO:0000256|SAAS:SAAS00709852}; EC=1.11.1.7 {ECO:0000256|RuleBase:RU362060, ECO:0000256|SAAS:SAAS00709852};	--	GO:0005576,extracellular region; GO:0020037,heme binding; GO:0046872,metal ion binding; GO:0004601,peroxidase activity; GO:0042744,hydrogen peroxide catabolic process; GO:0006979,response to oxidative stress	Peroxidase
	gene:TraesCS1A02G079800	6.17	6.5	6.17	4.4	3.99	4.92	5.06	5.55	5.46	2.13	2.05	2.83	760	741	765	494	478	600	562	633	627	246	257	337	1A	62614213	62617255	-	TraesCS1A02G079800	protein_coding	--	tropomyosin-like [Aegilops tauschii subsp. tauschii]	RecName: Full=Nuclear envelope-associated protein 2 {ECO:0000303|PubMed:27630107}; Short=AtNEAP2 {ECO:0000303|PubMed:27630107};	SubName: Full=Uncharacterized protein {ECO:0000313|EnsemblPlants:TRIAE_CS42_1AS_TGACv1_019980_AA0073510.5};	--	GO:0016021,integral component of membrane; GO:0005635,nuclear envelope; GO:0005637,nuclear inner membrane; GO:0005654,nucleoplasm; GO:0043621,protein self-association	Fez1
	gene:TraesCS1A02G080000	1.56	0.45	1.5	0.74	0.45	0.57	0.36	0.16	0.19	0.46	0.64	0.64	86	23	83	37	24	31	18	8	10	24	36	34	1A	63004799	63005566	-	TraesCS1A02G080000	protein_coding	--	Germin-like protein 5-1 [Triticum urartu]	RecName: Full=Germin-like protein 5-1; Flags: Precursor;	SubName: Full=Uncharacterized protein {ECO:0000313|EnsemblPlants:TRIAE_CS42_U_TGACv1_643221_AA2129290.1};	--	GO:0048046,apoplast; GO:0005618,cell wall; GO:0009506,plasmodesma; GO:0030145,manganese ion binding; GO:0045735,nutrient reservoir activity; GO:0010497,plasmodesmata-mediated intercellular transport; GO:2000280,regulation of root development	Cupin domain
	gene:TraesCS1A02G080200	1.11	0.76	0.95	1.25	1.7	1.71	0.31	0.32	0.27	0.57	0.5	0.53	196	124	169	202	293	299	50	52	44	94	90	90	1A	63050622	63053515	-	TraesCS1A02G080200	protein_coding	--	hypothetical protein TRIUR3_12822 [Triticum urartu]	--	SubName: Full=Uncharacterized protein {ECO:0000313|EMBL:EMS58193.1, ECO:0000313|EnsemblPlants:TRIUR3_12822-P1};	--	--	MULE transposase domain
	gene:TraesCS1A02G080500	10.4	10.6	10.82	8.51	7.74	8.05	7.52	7.13	7.66	6.1	4.77	4.73	1345	1269	1409	1003	973	1030	878	854	924	740	628	591	1A	63327891	63331958	-	gene:TraesCS1A02G080500	Non-specific serine/threonine protein kinase [Source:UniProtKB/TrEMBL%3BAcc:A0A1D5S1B1]	K07198 5'-AMP-activated protein kinase, catalytic alpha subunit [EC:2.7.11.11] | (RefSeq) CBL-interacting protein kinase 17 (A)	CBL-interacting protein kinase 17-like [Aegilops tauschii subsp. tauschii]	RecName: Full=CBL-interacting protein kinase 17; EC=2.7.11.1; AltName: Full=OsCIPK17;	RecName: Full=Non-specific serine/threonine protein kinase {ECO:0000256|SAAS:SAAS00351747}; EC=2.7.11.1 {ECO:0000256|SAAS:SAAS00351747};	Serine/threonine protein kinase	GO:0005737,cytoplasm; GO:0005634,nucleus; GO:0005524,ATP binding; GO:0004674,protein serine/threonine kinase activity; GO:0035556,intracellular signal transduction; GO:0006468,protein phosphorylation	Kinase associated domain 1
	gene:TraesCS1A02G080600	29.76	30.58	32.84	17.06	17.33	17.09	20.08	20.35	19.88	12.94	12.09	12.93	3672	3493	4080	1919	2079	2087	2237	2326	2289	1496	1519	1542	1A	63475812	63481063	-	gene:TraesCS1A02G080600	Non-specific serine/threonine protein kinase [Source:UniProtKB/TrEMBL%3BAcc:A0A0D3R0L8]	K07198 5'-AMP-activated protein kinase, catalytic alpha subunit [EC:2.7.11.11] | (RefSeq) CBL-interacting protein kinase 17 (A)	CBL-interacting protein kinase 17 [Triticum aestivum]	RecName: Full=CBL-interacting protein kinase 17; EC=2.7.11.1; AltName: Full=OsCIPK17;	RecName: Full=Non-specific serine/threonine protein kinase {ECO:0000256|SAAS:SAAS00351747}; EC=2.7.11.1 {ECO:0000256|SAAS:SAAS00351747};	Serine/threonine protein kinase	GO:0005737,cytoplasm; GO:0005634,nucleus; GO:0005524,ATP binding; GO:0004674,protein serine/threonine kinase activity; GO:0035556,intracellular signal transduction; GO:0006468,protein phosphorylation	Haspin like kinase domain
	gene:TraesCS1A02G080700	54.53	57.42	55.8	25.01	23.78	25.54	29.67	30.35	31.01	18.65	19.9	18.28	6740	6570	6944	2818	2858	3124	3311	3475	3577	2160	2504	2183	1A	63741495	63747947	-	gene:TraesCS1A02G080700	Non-specific serine/threonine protein kinase [Source:UniProtKB/TrEMBL%3BAcc:A0A1D5S1L1]	K07198 5'-AMP-activated protein kinase, catalytic alpha subunit [EC:2.7.11.11] | (RefSeq) CBL-interacting protein kinase 17 (A)	CBL-interacting protein kinase 17 [Hordeum vulgare subsp. spontaneum]	RecName: Full=CBL-interacting protein kinase 17; EC=2.7.11.1; AltName: Full=OsCIPK17;	RecName: Full=Non-specific serine/threonine protein kinase {ECO:0000256|SAAS:SAAS00351747}; EC=2.7.11.1 {ECO:0000256|SAAS:SAAS00351747};	Serine/threonine protein kinase	GO:0005737,cytoplasm; GO:0005634,nucleus; GO:0005524,ATP binding; GO:0004674,protein serine/threonine kinase activity; GO:0035556,intracellular signal transduction; GO:0006468,protein phosphorylation	Haspin like kinase domain
	gene:TraesCS1A02G081300	28.04	26.21	29.31	16.92	16.97	16	23.56	25.17	25.12	15.2	15.15	14.33	9668	8366	10176	5320	5689	5459	7331	8038	8083	4912	5320	4774	1A	64593510	64600216	+	TraesCS1A02G081300	protein_coding	K05658 ATP-binding cassette, subfamily B (MDR/TAP), member 1 [EC:3.6.3.44] | (RefSeq) ABC transporter B family member 21 (A)	ABCB1, partial [Triticum polonicum]	RecName: Full=ABC transporter B family member 21; Short=ABC transporter ABCB.21; Short=AtABCB21; AltName: Full=Multidrug resistance protein 17; AltName: Full=P-glycoprotein 21;	SubName: Full=Uncharacterized protein {ECO:0000313|EnsemblPlants:TRIAE_CS42_1AS_TGACv1_020454_AA0077590.1};	Multidrug/pheromone exporter, ABC superfamily	GO:0016021,integral component of membrane; GO:0005886,plasma membrane; GO:0005774,vacuolar membrane; GO:0005524,ATP binding; GO:0042626,ATPase activity, coupled to transmembrane movement of substances; GO:0010329,auxin efflux transmembrane transporter activity; GO:0010328,auxin influx transmembrane transporter activity; GO:0010315,auxin efflux; GO:0060919,auxin influx; GO:0010540,basipetal auxin …	AAA domain
	gene:TraesCS1A02G081400	27.29	25.72	24.53	15.09	13.43	13.51	27.11	26.22	26.31	10.45	12.78	12.35	2972	2593	2690	1498	1422	1456	2665	2645	2674	1067	1417	1299	1A	64692229	64694087	+	TraesCS1A02G081400	protein_coding	K22849 diacylglycerol O-acyltransferase 3, plant [EC:2.3.1.20] | (RefSeq) uncharacterized protein LOC4337743 (A)	hypothetical protein TRIUR3_25925 [Triticum urartu]	RecName: Full=Diacylglycerol O-acyltransferase 3, cytosolic {ECO:0000305}; Short=AtDGAT3 {ECO:0000303|PubMed:22760209}; EC=2.3.1.20 {ECO:0000305|PubMed:22760209};	SubName: Full=Uncharacterized protein {ECO:0000313|EnsemblPlants:TRIAE_CS42_1AS_TGACv1_020875_AA0080290.1};	--	GO:0005829,cytosol; GO:0004144,diacylglycerol O-acyltransferase activity; GO:0006071,glycerol metabolic process; GO:0019432,triglyceride biosynthetic process	Threonine synthase N terminus
	gene:TraesCS1A02G081500	0.37	0.36	0.24	0.43	0.23	0.52	0	0	0	0	0	0	28	25	18	30	17	39	0	0	0	0	0	0	1A	64713219	64715464	-	gene:TraesCS1A02G081500	Reticulon-like protein [Source:UniProtKB/TrEMBL%3BAcc:W4ZYX2]	--	Reticulon-like protein B1 [Triticum urartu]	RecName: Full=Reticulon-like protein B1; Short=AtRTNLB1; AltName: Full=VirB2-interacting protein 1;	RecName: Full=Reticulon-like protein {ECO:0000256|RuleBase:RU363132};	Reticulon	GO:0005783,endoplasmic reticulum; GO:0005789,endoplasmic reticulum membrane; GO:0071782,endoplasmic reticulum tubular network; GO:0071458,integral component of cytoplasmic side of endoplasmic reticulum membrane; GO:0005886,plasma membrane; GO:0005773,vacuole; GO:0071786,endoplasmic reticulum tubular network organization	Natural resistance-associated macrophage protein
	gene:TraesCS1A02G081600	0.04	0	0	0.1	0.1	0.02	0	0	0.02	0.04	0.24	0.12	4	0	0	10	10	2	0	0	2	4	26	12	1A	64835537	64837007	-	TraesCS1A02G081600	protein_coding	--	uncharacterized protein LOC109777429 [Aegilops tauschii subsp. tauschii]	--	SubName: Full=Uncharacterized protein {ECO:0000313|EnsemblPlants:TRIAE_CS42_1AS_TGACv1_021702_AA0082090.1};	--	GO:0016021,integral component of membrane	--
	gene:TraesCS1A02G082500	9.14	10.27	8.5	31.62	35.13	36.14	5.89	5.33	4.95	62.96	63.34	62.76	596	620	558	1880	2227	2332	347	322	301	3848	4206	3954	1A	65758591	65759654	-	TraesCS1A02G082500	protein_coding	--	PREDICTED: hydrophobic protein LTI6B [Oryza sativa Japonica Group]	RecName: Full=Hydrophobic protein LTI6B; AltName: Full=Low temperature-induced protein 6B;	SubName: Full=Uncharacterized protein {ECO:0000313|EnsemblPlants:OMERI05G02560.1};	--	GO:0016021,integral component of membrane; GO:0009737,response to abscisic acid; GO:0009409,response to cold; GO:0009651,response to salt stress	Proteolipid membrane potential modulator
	gene:TraesCS1A02G083300	7.46	7.82	6.9	3.55	3.58	3.75	5.7	6.66	8.28	6.22	5.36	6.85	710	689	661	308	331	353	490	587	736	555	520	630	1A	67467268	67469443	+	TraesCS1A02G083300	protein_coding	--	uncharacterized protein LOC109774415 [Aegilops tauschii subsp. tauschii]	--	SubName: Full=Uncharacterized protein {ECO:0000313|EnsemblPlants:TRIAE_CS42_1AS_TGACv1_020470_AA0077680.1};	--	--	--
	gene:TraesCS1A02G084100	2.1	2	1.79	9.56	9.63	10.13	1.91	1.37	1.21	7.28	8.91	8.53	152	134	131	632	679	727	125	92	82	495	658	598	1A	69188851	69193336	-	TraesCS1A02G084100	protein_coding	--	uncharacterized protein LOC109774409 [Aegilops tauschii subsp. tauschii]	--	SubName: Full=Uncharacterized protein {ECO:0000313|EnsemblPlants:TRIAE_CS42_1AS_TGACv1_019111_AA0060790.1};	RNA Methylase, SpoU family	GO:0003723,RNA binding; GO:0008173,RNA methyltransferase activity; GO:0006396,RNA processing	SpoU rRNA Methylase family
	gene:TraesCS1A02G084300	19.94	19.22	20.87	13.71	13.31	13.67	21.02	18.92	17.93	12.13	13.08	12.8	1894	1690	1996	1187	1229	1285	1802	1664	1589	1080	1265	1175	1A	70040014	70041337	-	TraesCS1A02G084300	protein_coding	K15032 mTERF domain-containing protein, mitochondrial | (RefSeq) uncharacterized protein LOC4332887 (A)	transcription termination factor MTEF1, chloroplastic-like [Aegilops tauschii subsp. tauschii]	RecName: Full=Transcription termination factor MTEF1, chloroplastic {ECO:0000305}; AltName: Full=Mitochondrial transcription termination factor 1 {ECO:0000303|PubMed:23087700}; AltName: Full=Protein EMBRYO DEFECTIVE 93 {ECO:0000305}; AltName: Full=Protein SINGLET OXYGEN-LINKED DEATH ACTIVATOR 10 {ECO:0000303|PubMed:19563435}; Flags: Precursor;	SubName: Full=Uncharacterized protein {ECO:0000313|EnsemblPlants:TRIAE_CS42_1AS_TGACv1_018982_AA0057250.1};	Mitochondrial transcription termination factor, mTERF	GO:0009507,chloroplast; GO:0003690,double-stranded DNA binding; GO:0019843,rRNA binding; GO:0003727,single-stranded RNA binding; GO:0009658,chloroplast organization; GO:0006353,DNA-templated transcription, termination; GO:0009793,embryo development ending in seed dormancy; GO:0006355,regulation of transcription, DNA-templated; GO:0042255,ribosome assembly; GO:0008380,RNA splicing	mTERF
	gene:TraesCS1A02G084600	0.09	0.8	0.09	0.71	0.57	0	0.41	0.1	0	3.53	4.52	5	2	16	2	14	12	0	8	2	0	72	100	105	1A	70906359	70906661	-	TraesCS1A02G084600	protein_coding	--	hypothetical protein BRADI_2g36620v3 [Brachypodium distachyon]	--	SubName: Full=Uncharacterized protein {ECO:0000313|EnsemblPlants:TRIAE_CS42_1BS_TGACv1_050444_AA0172180.1};	--	--	--
	gene:TraesCS1A02G084800	0.74	0.1	0.05	1.16	1.33	0.6	0.97	0.6	0.3	3.29	1.99	2.05	16	2	1	23	28	13	19	12	6	67	44	43	1A	71059897	71060199	-	TraesCS1A02G084800	protein_coding	--	hypothetical protein TRIUR3_11356 [Triticum urartu]	--	SubName: Full=Uncharacterized protein {ECO:0000313|EnsemblPlants:TRIAE_CS42_1AS_TGACv1_019319_AA0064890.1};	--	--	--
	gene:TraesCS1A02G084900	1.74	2.41	1.64	6.12	6.47	6.34	1.94	2.67	3.22	19.75	18.57	18.65	108	139	103	347	391	390	109	154	187	1151	1176	1121	1A	71075742	71076608	-	TraesCS1A02G084900	protein_coding	--	predicted protein [Hordeum vulgare subsp. vulgare]	--	SubName: Full=Uncharacterized protein {ECO:0000313|EnsemblPlants:TRIAE_CS42_1BS_TGACv1_050165_AA0168390.1};	--	--	--
	gene:TraesCS1A02G085000	0.67	0.34	0.74	0.31	0.34	0.33	0.33	0.63	0.32	0.3	0.21	0.24	146	69	161	62	72	70	64	126	64	62	46	51	1A	71087176	71095753	-	gene:TraesCS1A02G085000	Replication protein A subunit [Source:UniProtKB/TrEMBL%3BAcc:A0A341NJL4]	K07466 replication factor A1 | (RefSeq) replication protein A 70 kDa DNA-binding subunit C (A)	replication protein A 70 kDa DNA-binding subunit C-like [Aegilops tauschii subsp. tauschii]	RecName: Full=Replication protein A 70 kDa DNA-binding subunit C; Short=OsRPA70c; AltName: Full=Replication factor A protein 1C; AltName: Full=Replication protein A 1C;	RecName: Full=Replication protein A subunit {ECO:0000256|RuleBase:RU364130};	Single-stranded DNA-binding replication protein A (RPA), large (70 kD) subunit and related ssDNA-binding proteins	GO:0005634,nucleus; GO:0003677,DNA binding; GO:0008270,zinc ion binding; GO:0006310,DNA recombination; GO:0006281,DNA repair; GO:0006260,DNA replication	GAG-polyprotein viral zinc-finger
	gene:TraesCS1A02G085300	0.74	0.67	0.62	1.1	1.35	0.96	1.45	1.06	0.56	3.97	3.47	4.57	31	26	26	42	55	40	55	41	22	156	148	185	1A	71444521	71445104	-	TraesCS1A02G085300	protein_coding	--	hypothetical protein TRIUR3_32499 [Triticum urartu]	--	SubName: Full=Uncharacterized protein {ECO:0000313|EMBL:EMS47951.1, ECO:0000313|EnsemblPlants:TRIUR3_32499-P1};	--	--	--
	gene:TraesCS1A02G085500	31.55	34.46	31.54	16.04	16.39	16.83	19	21.25	20.32	9.43	11.22	9.9	1521	1538	1531	705	768	803	827	949	914	426	551	461	1A	71558243	71561228	-	TraesCS1A02G085500	protein_coding	--	uncharacterized protein LOC109733070 [Aegilops tauschii subsp. tauschii]	--	SubName: Full=Uncharacterized protein {ECO:0000313|EnsemblPlants:TRIAE_CS42_1DS_TGACv1_080471_AA0248620.1};	--	GO:0009507,chloroplast; GO:0008080,N-acetyltransferase activity	FR47-like protein
	gene:TraesCS1A02G086100	12.17	14.32	10.45	6.66	7.81	9.02	9.65	11.94	11.49	7.68	7.04	6.23	1572	1713	1359	784	981	1153	1125	1429	1385	930	926	778	1A	72782626	72785888	-	gene:TraesCS1A02G086100	Carboxypeptidase [Source:UniProtKB/TrEMBL%3BAcc:A0A1D5S4B1]	K16297 serine carboxypeptidase-like clade II [EC:3.4.16.-] | (RefSeq) serine carboxypeptidase 2 isoform X1 (A)	RecName: Full=Serine carboxypeptidase 2; AltName: Full=CPDW-II; Short=CP-WII; AltName: Full=Carboxypeptidase D; AltName: Full=Serine carboxypeptidase II; Contains: RecName: Full=Serine carboxypeptidase 2 chain A; AltName: Full=Serine carboxypeptidase II chain A; Contains: RecName: Full=Serine carboxypeptidase 2 chain B; AltName: Full=Serine carboxypeptidase II chain B; Flags: Precursor	RecName: Full=Serine carboxypeptidase 2; EC=3.4.16.6; AltName: Full=CPDW-II; Short=CP-WII; AltName: Full=Carboxypeptidase D; AltName: Full=Serine carboxypeptidase II; Contains: RecName: Full=Serine carboxypeptidase 2 chain A; AltName: Full=Serine carboxypeptidase II chain A; Contains: RecName: Full=Serine carboxypeptidase 2 chain B; AltName: Full=Serine carboxypeptidase II chain B; Flags: Precurs…	RecName: Full=Carboxypeptidase {ECO:0000256|RuleBase:RU361156}; EC=3.4.16.- {ECO:0000256|RuleBase:RU361156};	Serine carboxypeptidases (lysosomal cathepsin A)	GO:0004185,serine-type carboxypeptidase activity	Serine carboxypeptidase
	gene:TraesCS1A02G086200	29.77	28.97	29.07	15.85	18.04	17.84	25.58	25.47	24.82	15.16	14.64	14.42	6007	5412	5906	2917	3540	3563	4660	4760	4675	2867	3008	2811	1A	72785992	72791062	-	TraesCS1A02G086200	protein_coding	--	uncharacterized protein LOC109746720 [Aegilops tauschii subsp. tauschii]	--	SubName: Full=Uncharacterized protein {ECO:0000313|EnsemblPlants:TRIAE_CS42_1AS_TGACv1_020289_AA0076320.1};	--	--	--
	gene:TraesCS1A02G087100	7.01	6.52	7.36	2.83	2.54	3.09	6.58	6.1	6.37	3.21	4.11	3.77	673	579	711	248	237	294	570	542	571	289	402	350	1A	73352034	73356144	-	TraesCS1A02G087100	protein_coding	--	uncharacterized protein LOC109743845 [Aegilops tauschii subsp. tauschii]	--	SubName: Full=Uncharacterized protein {ECO:0000313|EnsemblPlants:TRIAE_CS42_1AS_TGACv1_020495_AA0077840.1};	--	GO:0016021,integral component of membrane	Protein of unknown function (DUF3537)
	gene:TraesCS1A02G087300	0.09	0.05	0.05	0.15	0.1	0.03	0.17	0.2	0.14	0.44	0.49	0.53	21	12	13	32	22	8	36	44	31	97	118	121	1A	74247487	74257003	+	TraesCS1A02G087300	protein_coding	K21843 tetratricopeptide repeat protein 7 | (RefSeq) DExH-box ATP-dependent RNA helicase DExH1 (A)	zinc finger CCCH domain-containing protein 4-like [Aegilops tauschii subsp. tauschii]	RecName: Full=Zinc finger CCCH domain-containing protein 4; Short=OsC3H4; EC=3.6.4.-;	SubName: Full=Uncharacterized protein {ECO:0000313|EnsemblPlants:TRIAE_CS42_1AS_TGACv1_019169_AA0062030.1};	ATP-dependent RNA helicase A	GO:0009507,chloroplast; GO:0005737,cytoplasm; GO:0005730,nucleolus; GO:0005524,ATP binding; GO:0004004,ATP-dependent RNA helicase activity; GO:0003677,DNA binding; GO:0046872,metal ion binding; GO:0003729,mRNA binding; GO:0003723,RNA binding; GO:0006396,RNA processing	RNA-binding, Nab2-type zinc finger
	gene:TraesCS1A02G087400	0.03	0.2	0.08	0.54	1.07	1.02	0.33	0.14	0.18	0.8	0.76	0.76	3	18	8	48	101	98	29	13	16	73	75	71	1A	74271561	74274802	-	TraesCS1A02G087400	protein_coding	--	uncharacterized protein LOC109738195 [Aegilops tauschii subsp. tauschii]	--	SubName: Full=Uncharacterized protein {ECO:0000313|EnsemblPlants:TRIAE_CS42_1AS_TGACv1_019169_AA0062010.2};	--	--	Protein of unknown function (DUF3615)
	gene:TraesCS1A02G088300	0.03	0.14	0.02	0	0	0.01	0	0	0	0	0	0	4	16	3	0	0	1	0	0	0	0	0	0	1A	76537333	76539134	-	TraesCS1A02G088300	protein_coding	K13065 shikimate O-hydroxycinnamoyltransferase [EC:2.3.1.133] | (RefSeq) shikimate O-hydroxycinnamoyltransferase (A)	tryptamine hydroxycinnamoyltransferase 2-like [Aegilops tauschii subsp. tauschii]	RecName: Full=Tryptamine hydroxycinnamoyltransferase 2 {ECO:0000305}; Short=OsTHT2 {ECO:0000303|PubMed:27354554}; EC=2.3.1.- {ECO:0000305};	SubName: Full=Uncharacterized protein {ECO:0000313|EnsemblPlants:TRIAE_CS42_1AS_TGACv1_019982_AA0073540.1};	--	GO:0050734,hydroxycinnamoyltransferase activity	Condensation domain
	gene:TraesCS1A02G088600	0.18	0.11	0.28	0.22	0.34	0.15	0.12	0.21	0.22	0.58	0.53	0.51	21	12	34	24	40	18	13	23	25	65	65	59	1A	77069781	77072982	+	TraesCS1A02G088600	protein_coding	K07024 sucrose-6-phosphatase&#160; [EC:3.1.3.24] | (RefSeq) probable sucrose-phosphatase 3 (A)	probable sucrose-phosphatase 3 isoform X1 [Aegilops tauschii subsp. tauschii]	RecName: Full=Probable sucrose-phosphatase 3; Short=OsSPP3; EC=3.1.3.24;	SubName: Full=Uncharacterized protein {ECO:0000313|EnsemblPlants:TRIAE_CS42_1AS_TGACv1_019739_AA0070830.1};	--	GO:0000287,magnesium ion binding; GO:0050307,sucrose-phosphate phosphatase activity; GO:0016757,transferase activity, transferring glycosyl groups; GO:0005986,sucrose biosynthetic process	haloacid dehalogenase-like hydrolase
	gene:TraesCS1A02G088800	0.31	0.28	0.3	1.24	1.69	1.35	0.34	0.66	0.28	0.55	1.44	1.02	19	16	19	70	102	83	19	38	16	32	91	61	1A	77096838	77099287	+	TraesCS1A02G088800	protein_coding	K08486 syntaxin 1B/2/3 | (RefSeq) syntaxin-132 (A)	putative syntaxin-related protein [Hordeum vulgare subsp. vulgare]	RecName: Full=Syntaxin-132; Short=AtSYP132;	SubName: Full=Uncharacterized protein {ECO:0000313|EnsemblPlants:TRIUR3_09022-P1};	SNARE protein Syntaxin 1 and related proteins	GO:0016021,integral component of membrane; GO:0031201,SNARE complex; GO:0005484,SNAP receptor activity; GO:0000149,SNARE binding; GO:0006887,exocytosis; GO:0006886,intracellular protein transport; GO:0048278,vesicle docking; GO:0006906,vesicle fusion	Syntaxin
	gene:TraesCS1A02G089300	0.84	0.86	1.32	0.58	0.89	0.64	0.49	0.27	0.52	0.34	0.14	0.4	76	72	120	48	78	57	40	23	44	29	13	35	1A	78543153	78548310	+	TraesCS1A02G089300	protein_coding	--	uncharacterized protein LOC109768733 [Aegilops tauschii subsp. tauschii]	--	SubName: Full=Uncharacterized protein {ECO:0000313|EnsemblPlants:TRIAE_CS42_1AS_TGACv1_019725_AA0070620.1};	--	--	--
	gene:TraesCS1A02G089400	1.16	0.81	0.94	0.89	0.56	0.68	1.09	1.01	0.88	0.39	0.65	0.49	107	69	87	75	50	62	91	86	76	34	61	44	1A	78953260	78956060	+	TraesCS1A02G089400	protein_coding	--	hypothetical protein TRIUR3_19024 [Triticum urartu]	--	SubName: Full=Uncharacterized protein {ECO:0000313|EnsemblPlants:TRIAE_CS42_1AS_TGACv1_019685_AA0069880.1};	--	--	--
	gene:TraesCS1A02G089800	7.61	7.4	8.59	5.02	5.11	5.43	6.89	7.42	7.52	5.69	5.25	4.35	1181	1064	1342	710	771	835	966	1067	1090	828	830	653	1A	79167082	79169605	+	TraesCS1A02G089800	protein_coding	--	protein O-glucosyltransferase 1 [Aegilops tauschii subsp. tauschii]	--	SubName: Full=Uncharacterized protein {ECO:0000313|EnsemblPlants:TRIAE_CS42_1AS_TGACv1_020762_AA0079790.1};	Endoplasmic reticulum protein EP58, contains filamin rod domain and KDEL motif	GO:0016021,integral component of membrane	Glycosyl transferase family 90
	gene:TraesCS1A02G090300	1.1	0.89	1.03	1.67	1.96	1.21	0.81	0.6	0.61	0.65	0.7	1.09	183	136	172	252	316	198	121	92	95	101	118	174	1A	80297144	80309314	+	gene:TraesCS1A02G090300	AtAPC7 [Source:Projected from Arabidopsis thaliana (AT2G39090) UniProtKB/TrEMBL%3BAcc:A0A178VSZ9]	K03354 anaphase-promoting complex subunit 7 | (RefSeq) anaphase-promoting complex subunit 7 (A)	anaphase-promoting complex subunit 7 [Aegilops tauschii subsp. tauschii]	RecName: Full=Anaphase-promoting complex subunit 7; AltName: Full=Cyclosome subunit 7;	SubName: Full=Uncharacterized protein {ECO:0000313|EnsemblPlants:TRIAE_CS42_1AS_TGACv1_019689_AA0069990.1};	Anaphase-promoting complex (APC), subunit 7	GO:0005634,nucleus; GO:0007049,cell cycle; GO:0051301,cell division; GO:0016567,protein ubiquitination	Protein kinase G tetratricopeptide repeat
	gene:TraesCS1A02G090600	37.66	39.57	35.5	28.26	27.72	29.24	26.49	26.06	27.58	19.08	19.92	18.9	3372	3280	3200	2307	2413	2591	2141	2161	2304	1601	1816	1635	1A	80683274	80687060	-	gene:TraesCS1A02G090600	Pyridoxal phosphate homeostasis protein [Source:UniProtKB/TrEMBL%3BAcc:A0A1D5S534]	K06997 PLP dependent protein | (RefSeq) proline synthase co-transcribed bacterial homolog protein (A)	proline synthase co-transcribed bacterial homolog protein-like [Aegilops tauschii subsp. tauschii]	--	RecName: Full=Pyridoxal phosphate homeostasis protein {ECO:0000256|HAMAP-Rule:MF_03225}; Short=PLP homeostasis protein {ECO:0000256|HAMAP-Rule:MF_03225};	Proline synthetase co-transcribed protein	GO:0030170,pyridoxal phosphate binding	Alanine racemase, N-terminal domain
	gene:TraesCS1A02G091000	5.12	6.53	6.14	11.73	13.52	11.79	6.35	4.39	6.11	14.51	17.92	17.24	194	229	234	405	498	442	217	154	216	515	691	631	1A	82127357	82129287	-	TraesCS1A02G091000	protein_coding	K03809 NAD(P)H dehydrogenase (quinone) [EC:1.6.5.2] | (RefSeq) NAD(P)H dehydrogenase (quinone) FQR1 (A)	hypothetical protein TRIUR3_20614 [Triticum urartu]	RecName: Full=Quinone-oxidoreductase QR2 {ECO:0000303|PubMed:11260494}; Short=TvQR2 {ECO:0000303|PubMed:11260494}; EC=1.6.5.2 {ECO:0000269|Ref.2};	SubName: Full=Uncharacterized protein {ECO:0000313|EMBL:EMS62597.1, ECO:0000313|EnsemblPlants:TRIUR3_20614-P1};	1,4-benzoquinone reductase-like; Trp repressor binding protein-like/protoplast-secreted protein	GO:0010181,FMN binding; GO:0003955,NAD(P)H dehydrogenase (quinone) activity	--
	gene:TraesCS1A02G091500	0.01	0.01	0.04	0.02	0.01	0	0.14	0.16	0.18	0.03	0.01	0.05	4	4	14	6	4	0	49	58	66	12	4	20	1A	84002521	84014688	+	TraesCS1A02G091500	protein_coding	K00703 starch synthase [EC:2.4.1.21] | (RefSeq) starch synthase 3, chloroplastic/amyloplastic (A)	starch synthase III [Triticum aestivum]	RecName: Full=Soluble starch synthase 3, chloroplastic/amyloplastic; EC=2.4.1.21; AltName: Full=Soluble starch synthase III; Short=SS III; Flags: Precursor;	SubName: Full=Uncharacterized protein {ECO:0000313|EnsemblPlants:TRIAE_CS42_1AS_TGACv1_020151_AA0075220.1};	--	GO:0009501,amyloplast; GO:0009507,chloroplast; GO:0033201,alpha-1,4-glucan synthase activity; GO:0004373,glycogen (starch) synthase activity; GO:2001070,starch binding; GO:0009011,starch synthase activity; GO:0019252,starch biosynthetic process	Glycosyl transferases group 1
	gene:TraesCS1A02G092200	0	0	0	0.09	0.05	0.15	0.15	0.2	0.45	0	0	0.05	0	0	0	6	4	11	10	14	32	0	0	4	1A	84793974	84795298	-	TraesCS1A02G092200	protein_coding	--	thaumatin-like protein [Aegilops tauschii subsp. tauschii]	RecName: Full=Thaumatin-like protein; Flags: Precursor;	SubName: Full=Uncharacterized protein {ECO:0000313|EnsemblPlants:TRIAE_CS42_1AS_TGACv1_020512_AA0077950.1};	--	--	Thaumatin family
	gene:TraesCS1A02G092900	43.19	41.91	38.52	230	232.43	223.89	33.4	35.09	37.61	193.61	191.08	198.07	3709	3332	3330	18007	19403	19027	2589	2791	3014	15581	16707	16433	1A	85344049	85346466	-	gene:TraesCS1A02G092900	40S ribosomal protein S4 [Source:UniProtKB/TrEMBL%3BAcc:A0A1D5SLI4]	K02987 small subunit ribosomal protein S4e | (RefSeq) 40S ribosomal protein S4 (A)	40S ribosomal protein S4 [Aegilops tauschii subsp. tauschii]	RecName: Full=40S ribosomal protein S4; AltName: Full=SCAR protein SS620;	RecName: Full=40S ribosomal protein S4 {ECO:0000256|PIRNR:PIRNR002116};	40S ribosomal protein S4	GO:0022627,cytosolic small ribosomal subunit; GO:0003723,RNA binding; GO:0019843,rRNA binding; GO:0003735,structural constituent of ribosome; GO:0006412,translation	KOW motif
	gene:TraesCS1A02G093000	1.18	0.74	1.31	0.26	0.53	0.13	1.06	0.84	0.71	0.69	0.85	0.98	76	44	85	15	33	8	62	50	43	42	56	61	1A	85823062	85823960	+	gene:TraesCS1A02G093000	TSPO [Source:Projected from Arabidopsis thaliana (AT2G47770) UniProtKB/TrEMBL%3BAcc:A0A178W1Q1]	--	translocator protein homolog [Aegilops tauschii subsp. tauschii]	--	SubName: Full=Uncharacterized protein {ECO:0000313|EnsemblPlants:TRIAE_CS42_1AS_TGACv1_019639_AA0069270.1};	--	GO:0005783,endoplasmic reticulum; GO:0005795,Golgi stack; GO:0016021,integral component of membrane; GO:0020037,heme binding; GO:0006778,porphyrin-containing compound metabolic process; GO:0009737,response to abscisic acid; GO:0009651,response to salt stress	TspO/MBR family
	gene:TraesCS1A02G093200	0	0	0	0	0	0	0.24	0.23	0.26	0.15	0.48	0.54	0	0	0	0	0	0	14	14	16	9	32	34	1A	85901363	85904053	-	TraesCS1A02G093200	protein_coding	K14800 pre-rRNA-processing protein TSR2 | (RefSeq) pre-rRNA-processing protein TSR2 (A)	pre-rRNA-processing protein TSR2-like [Aegilops tauschii subsp. tauschii]	--	SubName: Full=Uncharacterized protein {ECO:0000313|EnsemblPlants:TRIAE_CS42_1AS_TGACv1_019391_AA0066070.1};	Uncharacterized conserved protein	--	Pre-rRNA-processing protein TSR2
	gene:TraesCS1A02G093500	0.1	0.13	0.08	0.04	0	0	0.04	0.11	0.11	0.09	0.16	0.06	10	12	8	4	0	0	4	10	10	8	16	6	1A	86607176	86608705	+	TraesCS1A02G093500	protein_coding	K10523 speckle-type POZ protein | (RefSeq) BTB/POZ and MATH domain-containing protein 1-like (A)	predicted protein [Hordeum vulgare subsp. vulgare]	RecName: Full=BTB/POZ and MATH domain-containing protein 2; AltName: Full=Protein BTB-POZ AND MATH DOMAIN 2; Short=AtBPM2;	SubName: Full=Uncharacterized protein {ECO:0000313|EnsemblPlants:TRIAE_CS42_1AS_TGACv1_019467_AA0066960.1};	Speckle-type POZ protein SPOP and related proteins with TRAF, MATH and BTB/POZ domains	GO:0005634,nucleus; GO:0071472,cellular response to salt stress; GO:0042631,cellular response to water deprivation; GO:0016567,protein ubiquitination; GO:0006970,response to osmotic stress	BTB/POZ domain
	gene:TraesCS1A02G093800	124.35	123.99	121.22	70.59	77.02	73.12	104.89	103.37	103.94	101.14	101.53	102.48	12944	11948	12704	6699	7794	7533	9856	9966	10097	9867	10761	10306	1A	86638820	86641089	-	TraesCS1A02G093800	protein_coding	--	REF/SRPP-like protein OsI_017815 [Aegilops tauschii subsp. tauschii]	RecName: Full=REF/SRPP-like protein Os05g0151300/LOC_Os05g05940;	SubName: Full=Uncharacterized protein {ECO:0000313|EnsemblPlants:TRIAE_CS42_1AS_TGACv1_019467_AA0067000.1};	--	GO:0005811,lipid droplet; GO:0005773,vacuole; GO:0080186,developmental vegetative growth; GO:0034389,lipid droplet organization; GO:0019915,lipid storage; GO:0045927,positive regulation of growth; GO:1902584,positive regulation of response to water deprivation	Rubber elongation factor protein (REF)
	gene:TraesCS1A02G094700	5.77	6.32	6.69	0.94	0.82	1.09	6.95	6.98	7.43	1.45	2	1.11	911	923	1062	135	126	170	990	1020	1094	214	322	169	1A	90106135	90110560	+	TraesCS1A02G094700	protein_coding	--	uncharacterized protein LOC109761708 [Aegilops tauschii subsp. tauschii]	--	SubName: Full=Uncharacterized protein {ECO:0000313|EnsemblPlants:TRIAE_CS42_1AS_TGACv1_020684_AA0079270.1};	Predicted lipase	GO:0016021,integral component of membrane; GO:0016787,hydrolase activity; GO:0006629,lipid metabolic process	Alpha/beta hydrolase family
	gene:TraesCS1A02G094800	0.02	0	0	0.21	0.23	0.3	0.03	0.05	0.02	0.33	0.4	0.48	2	0	0	25	29	38	4	6	2	40	52	60	1A	90157681	90159471	+	TraesCS1A02G094800	protein_coding	K01455 formamidase [EC:3.5.1.49] | (RefSeq) uncharacterized protein LOC4326894 (A)	putative pentatricopeptide repeat-containing protein At3g23330 [Aegilops tauschii subsp. tauschii]	RecName: Full=Pentatricopeptide repeat-containing protein At2g13600;	SubName: Full=Uncharacterized protein {ECO:0000313|EnsemblPlants:TRIAE_CS42_1AS_TGACv1_019716_AA0070530.1};	FOG: PPR repeat	GO:0005739,mitochondrion; GO:0004519,endonuclease activity; GO:0003723,RNA binding; GO:0080156,mitochondrial mRNA modification; GO:0010182,sugar mediated signaling pathway	Pentatricopeptide repeat domain
	gene:TraesCS1A02G095600	0.31	0.39	0.53	1.44	1.22	1.56	0.64	0.61	0.71	7.18	6.95	6.87	33	39	57	142	128	166	62	61	71	726	763	716	1A	91174551	91176315	+	gene:TraesCS1A02G095600	WAT1-related protein [Source:UniProtKB/TrEMBL%3BAcc:W4ZWK7]	--	WAT1-related protein At5g64700-like [Aegilops tauschii subsp. tauschii]	RecName: Full=WAT1-related protein At5g64700;	RecName: Full=WAT1-related protein {ECO:0000256|RuleBase:RU363077};	--	GO:0016021,integral component of membrane; GO:0005886,plasma membrane; GO:0022857,transmembrane transporter activity	EamA-like transporter family
	gene:TraesCS1A02G096500	62.4	59.54	55.43	462.22	439.87	440.97	32.95	39.84	35.22	270.87	253.23	256.8	2538	2242	2270	17142	17394	17751	1210	1501	1337	10326	10488	10092	1A	92564927	92567805	+	gene:TraesCS1A02G096500	Similar to 60S ribosomal protein L18 [Source: Projected from Oryza sativa (Os05g0155100)]	K02883 large subunit ribosomal protein L18e | (RefSeq) 60S ribosomal protein L18-3 (A)	60S ribosomal protein L18-2-like [Aegilops tauschii subsp. tauschii]	RecName: Full=60S ribosomal protein L18-2;	SubName: Full=Uncharacterized protein {ECO:0000313|EnsemblPlants:HORVU1Hr1G022570.1};	60s ribosomal protein L18	GO:0009507,chloroplast; GO:0022625,cytosolic large ribosomal subunit; GO:0015934,large ribosomal subunit; GO:0005886,plasma membrane; GO:0005774,vacuolar membrane; GO:0005773,vacuole; GO:0003723,RNA binding; GO:0003735,structural constituent of ribosome; GO:0006412,translation	Ribosomal proteins 50S-L15, 50S-L18e, 60S-L27A
	gene:TraesCS1A02G097000	122.51	136.67	113.87	48.22	46.36	43.04	115.11	117.37	106.93	32.37	37.11	35.81	6328	6535	5922	2271	2328	2200	5367	5615	5154	1567	1952	1787	1A	93367123	93367842	+	TraesCS1A02G097000	protein_coding	K00345 NAD(P)H-quinone oxidoreductase subunit S, chloroplastic [EC:1.6.5.-] | (RefSeq) NAD(P)H-quinone oxidoreductase subunit S, chloroplastic (A)	NAD(P)H-quinone oxidoreductase subunit S, chloroplastic [Aegilops tauschii subsp. tauschii]	RecName: Full=NAD(P)H-quinone oxidoreductase subunit S, chloroplastic {ECO:0000305}; EC=1.6.5.- {ECO:0000305}; AltName: Full=NAD(P)H dehydrogenase subunit S {ECO:0000303|PubMed:21785130}; Short=NDH subunit S {ECO:0000305}; AltName: Full=NADH-plastoquinone oxidoreductase subunit S {ECO:0000305}; AltName: Full=Protein CHLORORESPIRATORY REDUCTION 31 {ECO:0000303|PubMed:21505067}; Flags: Precursor;	SubName: Full=Uncharacterized protein {ECO:0000313|EnsemblPlants:HORVU1Hr1G022660.1};	--	GO:0009507,chloroplast; GO:0009534,chloroplast thylakoid; GO:0009535,chloroplast thylakoid membrane; GO:0010598,NAD(P)H dehydrogenase complex (plastoquinone); GO:0016491,oxidoreductase activity; GO:0048038,quinone binding; GO:0009767,photosynthetic electron transport chain	NAD(P)H dehydrogenase subunit S
	gene:TraesCS1A02G099000	293.45	288.88	278.89	51.42	56.92	55.18	172.22	176.24	177.37	41.16	40.66	39.61	34125	31100	32653	5452	6435	6350	18078	18982	19248	4486	4814	4450	1A	95183261	95185789	+	TraesCS1A02G099000	protein_coding	K13348 protein Mpv17 | (RefSeq) uncharacterized protein LOC4333336 (A)	protein SYM1-like [Aegilops tauschii subsp. tauschii]	--	SubName: Full=Uncharacterized protein {ECO:0000313|EnsemblPlants:TRIAE_CS42_1AS_TGACv1_021408_AA0081680.1};	Peroxisomal membrane protein MPV17 and related proteins	GO:0016021,integral component of membrane	Mpv17 / PMP22 family
	gene:TraesCS1A02G099300	12.71	11.48	10.9	29.13	27.84	28.19	6.92	7.17	6.92	15.43	13.62	14.25	1493	1249	1289	3121	3180	3278	734	780	759	1699	1630	1618	1A	95820621	95826073	+	gene:TraesCS1A02G099300	DnaJ protein ERDJ3B [Source:Projected from Arabidopsis thaliana (AT3G62600) UniProtKB/Swiss-Prot%3BAcc:Q9LZK5]	K09517 DnaJ homolog subfamily B member 11 | (RefSeq) dnaJ protein ERDJ3B (A)	predicted protein [Hordeum vulgare subsp. vulgare]	RecName: Full=DnaJ protein ERDJ3B {ECO:0000305}; AltName: Full=Chaperone protein dnaJ B6 {ECO:0000305}; Short=OsDjB6 {ECO:0000303|PubMed:23160806}; AltName: Full=Endoplasmic reticulum dnaJ domain-containing protein 3B {ECO:0000305}; Short=OsERdj3B {ECO:0000303|PubMed:24153418}; Flags: Precursor;	SubName: Full=Uncharacterized protein {ECO:0000313|EnsemblPlants:TRIAE_CS42_1AS_TGACv1_019520_AA0067600.1};	Molecular chaperone (DnaJ superfamily)	GO:0005788,endoplasmic reticulum lumen; GO:0051082,unfolded protein binding; GO:0006457,protein folding	DnaJ domain
	gene:TraesCS1A02G099400	0.51	0.65	0.59	1.52	1.4	1.86	0.75	0.56	0.35	2.05	1.89	1.77	80	94	92	216	211	286	105	80	51	299	299	266	1A	95848238	95853644	-	TraesCS1A02G099400	protein_coding	K10389 tubulin gamma | (RefSeq) tubulin gamma-2 chain (A)	tubulin gamma-2 chain [Aegilops tauschii subsp. tauschii]	RecName: Full=Tubulin gamma-2 chain; AltName: Full=Gamma-2-tubulin;	RecName: Full=Tubulin gamma chain {ECO:0000256|RuleBase:RU000352};	Gamma tubulin	GO:0000930,gamma-tubulin complex; GO:0005874,microtubule; GO:0005525,GTP binding; GO:0003924,GTPase activity; GO:0031122,cytoplasmic microtubule organization; GO:0007020,microtubule nucleation	Tubulin like
	gene:TraesCS1A02G099600	0.09	0.04	0.06	0.25	0.22	0.18	0.07	0.02	0.04	0.23	0.1	0.16	20	9	14	52	48	40	15	4	8	48	24	34	1A	96358565	96362192	-	TraesCS1A02G099600	protein_coding	K01455 formamidase [EC:3.5.1.49] | (RefSeq) uncharacterized protein LOC4326894 (A)	pentatricopeptide repeat-containing protein At3g46790, chloroplastic-like [Aegilops tauschii subsp. tauschii]	RecName: Full=Pentatricopeptide repeat-containing protein At3g46790, chloroplastic; AltName: Full=Protein CHLORORESPIRATORY REDUCTION 2; Flags: Precursor;	SubName: Full=Uncharacterized protein {ECO:0000313|EnsemblPlants:TRIAE_CS42_1AS_TGACv1_019452_AA0066750.1};	FOG: PPR repeat	GO:0009507,chloroplast; GO:0043231,intracellular membrane-bounded organelle; GO:0004519,endonuclease activity; GO:0003723,RNA binding; GO:0008270,zinc ion binding; GO:0031425,chloroplast RNA processing; GO:0031426,polycistronic mRNA processing; GO:0009451,RNA modification	Pentatricopeptide repeat domain
	gene:TraesCS1A02G099800	0	0.19	0.11	0.25	0	0.35	0.1	0	0	0	0	0	0	6	4	8	0	12	3	0	0	0	0	0	1A	96423242	96423996	+	TraesCS1A02G099800	protein_coding	--	hypothetical protein TRIUR3_21400 [Triticum urartu]	--	SubName: Full=Uncharacterized protein {ECO:0000313|EMBL:EMS60720.1, ECO:0000313|EnsemblPlants:TRIUR3_21400-P1};	--	--	--
	gene:TraesCS1A02G099900	0.21	0.29	0.39	0.7	0.95	0.55	0.47	0.41	0.17	0.78	1.59	1.01	25	31	46	74	107	63	49	44	18	85	188	113	1A	96438028	96439746	+	TraesCS1A02G099900	protein_coding	--	predicted protein [Hordeum vulgare subsp. vulgare]	--	SubName: Full=Uncharacterized protein {ECO:0000313|EnsemblPlants:TRIAE_CS42_1AS_TGACv1_019131_AA0061190.1};	--	--	--
	gene:TraesCS1A02G100300	1.68	1.84	1.49	0.29	0.24	0.26	2.13	2.19	2.07	0.59	0.3	0.69	284	288	254	44	40	43	326	343	327	93	52	113	1A	96462667	96465478	+	TraesCS1A02G100300	protein_coding	K00924 kinase [EC:2.7.1.-] | (RefSeq) receptor protein kinase TMK1 (A)	receptor-like serine/threonine-protein kinase SD1-7 [Aegilops tauschii subsp. tauschii]	RecName: Full=G-type lectin S-receptor-like serine/threonine-protein kinase At4g27290; EC=2.7.11.1; Flags: Precursor;	SubName: Full=Uncharacterized protein {ECO:0000313|EnsemblPlants:TRIAE_CS42_1AS_TGACv1_019131_AA0061140.1};	--	GO:0005886,plasma membrane; GO:0005524,ATP binding; GO:0005516,calmodulin binding; GO:0030246,carbohydrate binding; GO:0004674,protein serine/threonine kinase activity; GO:0006468,protein phosphorylation; GO:0048544,recognition of pollen	PAN-like domain
	gene:TraesCS1A02G100400	6.07	5.51	6.61	3.98	4.05	4.35	5.02	4.67	4.25	3.9	4.49	3.96	1072	902	1176	641	695	760	801	764	701	645	808	676	1A	96470434	96473287	+	TraesCS1A02G100400	protein_coding	K00924 kinase [EC:2.7.1.-] | (RefSeq) receptor protein kinase TMK1 (A)	receptor-like serine/threonine-protein kinase SD1-7 [Aegilops tauschii subsp. tauschii]	RecName: Full=G-type lectin S-receptor-like serine/threonine-protein kinase At1g11330; EC=2.7.11.1; Flags: Precursor;	SubName: Full=Uncharacterized protein {ECO:0000313|EnsemblPlants:TRIAE_CS42_1AS_TGACv1_019131_AA0061130.3};	--	GO:0016021,integral component of membrane; GO:0005886,plasma membrane; GO:0005524,ATP binding; GO:0005516,calmodulin binding; GO:0030246,carbohydrate binding; GO:0004674,protein serine/threonine kinase activity; GO:0006468,protein phosphorylation; GO:0048544,recognition of pollen	PAN-like domain
	gene:TraesCS1A02G100500	0.05	0.01	0	0.36	0.28	0.27	0.07	0	0.15	0.1	0.07	0.16	6	1	0	44	36	36	8	0	19	12	10	21	1A	96475882	96477738	-	gene:TraesCS1A02G100500	Pentatricopeptide repeat-containing protein At3g05340 [Source:Projected from Arabidopsis thaliana (AT3G05340) UniProtKB/Swiss-Prot%3BAcc:Q9MA85]	K01455 formamidase [EC:3.5.1.49] | (RefSeq) uncharacterized protein LOC4326894 (A)	PREDICTED: pentatricopeptide repeat-containing protein At3g05340 [Brachypodium distachyon]	RecName: Full=Pentatricopeptide repeat-containing protein At3g05340;	SubName: Full=Uncharacterized protein {ECO:0000313|EnsemblPlants:TRIAE_CS42_1AS_TGACv1_019131_AA0061110.1};	FOG: PPR repeat	GO:0043231,intracellular membrane-bounded organelle; GO:0004519,endonuclease activity; GO:0003723,RNA binding; GO:0009451,RNA modification	Tetratricopeptide repeat
	gene:TraesCS1A02G100800	3.94	3.42	4.34	4.26	2.36	1.38	4.18	2.01	4.04	4.2	2.58	3.28	72	58	80	71	42	25	69	34	69	72	48	58	1A	97162370	97163349	-	TraesCS1A02G100800	protein_coding	--	hypothetical protein TRIUR3_33937 [Triticum urartu]	--	SubName: Full=Uncharacterized protein {ECO:0000313|EMBL:EMS46583.1, ECO:0000313|EnsemblPlants:TRIUR3_33937-P1};	--	--	--
	gene:TraesCS1A02G101000	1.8	2.01	2.35	1.43	1.45	1.54	0.31	0.47	0.48	0.33	0.56	0.46	436	452	575	317	342	370	68	106	108	76	138	107	1A	97643035	97647138	-	TraesCS1A02G101000	protein_coding	K07375 tubulin beta | (RefSeq) tubulin beta-1 chain (A)	Tubulin beta-1 chain [Triticum urartu]	RecName: Full=Tubulin beta-1 chain; AltName: Full=Beta-1-tubulin;	SubName: Full=Uncharacterized protein {ECO:0000313|EnsemblPlants:TRIAE_CS42_1AL_TGACv1_000344_AA0009550.1};	Beta tubulin	GO:0005737,cytoplasm; GO:0005874,microtubule; GO:0005525,GTP binding; GO:0003924,GTPase activity; GO:0005200,structural constituent of cytoskeleton; GO:0007017,microtubule-based process	Tubulin/FtsZ family, GTPase domain
	gene:TraesCS1A02G101200	9.07	6.89	9.88	2.33	1.89	2.61	7.92	7.99	7.08	2.04	2.2	2.42	722	508	792	169	146	206	569	589	526	152	178	186	1A	97802665	97806587	-	TraesCS1A02G101200	protein_coding	--	predicted protein, partial [Hordeum vulgare subsp. vulgare]	--	SubName: Full=Uncharacterized protein {ECO:0000313|EnsemblPlants:TRIAE_CS42_1DS_TGACv1_081237_AA0259130.1};	--	--	Leucine Rich Repeat
	gene:TraesCS1A02G101300	8.18	4.81	8.7	2.51	3.11	2.59	7.35	7.6	7.06	2.73	3.66	2.99	2722	1484	2917	762	1008	852	2209	2345	2192	853	1241	963	1A	97805353	97810182	-	TraesCS1A02G101300	protein_coding	K13457 disease resistance protein RPM1 | (RefSeq) disease resistance protein RPM1-like isoform X1 (A)	NBS-LRR disease resistance protein homologue [Hordeum vulgare]	RecName: Full=Putative disease resistance protein RGA4; AltName: Full=RGA4-blb;	SubName: Full=Uncharacterized protein {ECO:0000313|EnsemblPlants:TRIAE_CS42_1AS_TGACv1_019715_AA0070450.1};	Apoptotic ATPase	GO:0043531,ADP binding; GO:0005524,ATP binding; GO:0006952,defense response	AAA domain
	gene:TraesCS1A02G101600	1.17	0.84	1.26	0.55	0.59	0.41	1.29	1.37	1.12	0.95	0.71	0.87	200	132	216	86	97	69	199	216	178	151	123	143	1A	97952310	97954682	-	TraesCS1A02G101600	protein_coding	--	NBS-LRR disease resistance protein homologue [Hordeum vulgare]	RecName: Full=Putative disease resistance protein RGA1; AltName: Full=RGA3-blb;	SubName: Full=Uncharacterized protein {ECO:0000313|EnsemblPlants:TRIAE_CS42_1AS_TGACv1_020139_AA0075050.1};	--	GO:0043531,ADP binding; GO:0005524,ATP binding; GO:0006952,defense response	Leucine Rich repeats (2 copies)
	gene:TraesCS1A02G101700	1.34	0.38	1.15	0.31	0.46	0.68	0.95	0.88	0.96	0.89	0.98	0.66	211	56	182	45	70	106	135	129	141	132	158	101	1A	97954954	97957149	-	TraesCS1A02G101700	protein_coding	K13457 disease resistance protein RPM1 | (RefSeq) disease resistance protein RPM1-like isoform X1 (A)	NBS-LRR disease resistance protein homologue [Hordeum vulgare]	RecName: Full=Putative disease resistance protein RGA4; AltName: Full=RGA4-blb;	SubName: Full=Uncharacterized protein {ECO:0000313|EnsemblPlants:TRIUR3_11289-P1};	Apoptotic ATPase	GO:0043531,ADP binding; GO:0005524,ATP binding; GO:0006952,defense response	Holliday junction DNA helicase ruvB N-terminus
	gene:TraesCS1A02G101900	2.03	2.53	2.04	12.26	12.34	12.27	1.79	1.62	1.43	8.98	8.22	7.72	87	100	88	478	513	519	69	64	57	360	358	319	1A	98019574	98021697	+	TraesCS1A02G101900	protein_coding	K17411 small subunit ribosomal protein S33 | (RefSeq) uncharacterized protein LOC4337808 (A)	uncharacterized protein LOC109770699 [Aegilops tauschii subsp. tauschii]	--	SubName: Full=Uncharacterized protein {ECO:0000313|EnsemblPlants:TRIAE_CS42_1BS_TGACv1_050655_AA0174250.1};	Mitochondrial ribosomal protein S27	--	Mitochondrial ribosomal subunit S27
	gene:TraesCS1A02G102100	0	0	0	0	0	0	0	0.09	0	0.15	0.03	0.1	0	0	0	0	0	0	0	6	0	10	2	7	1A	98022871	98023878	-	TraesCS1A02G102100	protein_coding	--	hypothetical protein PAHAL_C01347 [Panicum hallii]	--	SubName: Full=Uncharacterized protein {ECO:0000313|EnsemblPlants:TRIAE_CS42_1AS_TGACv1_019649_AA0069550.1};	--	GO:0016021,integral component of membrane	Anti-sigma-K factor rskA
	gene:TraesCS1A02G102500	0.93	1.17	0.69	10.24	11.11	11.53	1.03	0.97	0.84	6.66	5.37	5.6	99	116	74	997	1154	1219	99	96	84	667	584	578	1A	99001419	99010088	+	TraesCS1A02G102500	protein_coding	K00215 4-hydroxy-tetrahydrodipicolinate reductase [EC:1.17.1.8] | (RefSeq) probable 4-hydroxy-tetrahydrodipicolinate reductase 1, chloroplastic (A)	probable 4-hydroxy-tetrahydrodipicolinate reductase 1, chloroplastic [Aegilops tauschii subsp. tauschii]	RecName: Full=Probable 4-hydroxy-tetrahydrodipicolinate reductase 1, chloroplastic; Short=HTPA reductase 1; EC=1.17.1.8; Flags: Precursor;	SubName: Full=Uncharacterized protein {ECO:0000313|EnsemblPlants:TRIAE_CS42_1AS_TGACv1_020363_AA0076980.1};	--	GO:0009570,chloroplast stroma; GO:0008839,4-hydroxy-tetrahydrodipicolinate reductase; GO:0070402,NADPH binding; GO:0019877,diaminopimelate biosynthetic process; GO:0009089,lysine biosynthetic process via diaminopimelate	Dihydrodipicolinate reductase, N-terminus
	gene:TraesCS1A02G102700	1.3	1.43	0.9	2.27	2.13	2.96	0.21	0.08	0.22	0.03	0.11	0.06	89	91	62	142	142	201	13	5	14	2	8	4	1A	99018552	99019580	+	TraesCS1A02G102700	protein_coding	K00799 glutathione S-transferase [EC:2.5.1.18] | (RefSeq) glutathione S-transferase 4 (A)	glutathione S-transferase 4-like [Aegilops tauschii subsp. tauschii]	RecName: Full=Glutathione S-transferase 4; EC=2.5.1.18; AltName: Full=GST class-phi member 4; AltName: Full=GST-27; AltName: Full=GST-IV;	SubName: Full=Uncharacterized protein {ECO:0000313|EnsemblPlants:TRIAE_CS42_1AS_TGACv1_021532_AA0081830.1};	Glutathione S-transferase	GO:0043234,NA; GO:0043295,glutathione binding; GO:0004364,glutathione transferase activity; GO:0042803,protein homodimerization activity; GO:0009635,response to herbicide; GO:0009410,response to xenobiotic stimulus	Glutathione S-transferase, C-terminal domain
	gene:TraesCS1A02G102800	4.53	5.52	4.21	8.32	9.56	9.55	3.99	4.87	4.53	3.35	2.01	3.5	400	451	374	670	821	835	318	398	373	277	181	299	1A	99071008	99072331	+	TraesCS1A02G102800	protein_coding	K00799 glutathione S-transferase [EC:2.5.1.18] | (RefSeq) glutathione S-transferase 4 (A)	glutathione transferase F2 [Triticum aestivum]	RecName: Full=Glutathione S-transferase 4; EC=2.5.1.18; AltName: Full=GST class-phi member 4; AltName: Full=GST-27; AltName: Full=GST-IV;	SubName: Full=Uncharacterized protein {ECO:0000313|EnsemblPlants:TRIAE_CS42_1AS_TGACv1_019317_AA0064830.1};	Glutathione S-transferase	GO:0043234,NA; GO:0043295,glutathione binding; GO:0004364,glutathione transferase activity; GO:0042803,protein homodimerization activity; GO:0009635,response to herbicide; GO:0009410,response to xenobiotic stimulus	Glutathione S-transferase, C-terminal domain
	gene:TraesCS1A02G103200	0	0	0	0	0	0.18	0	0	0	0.29	0.07	0.05	0	0	0	0	0	14	0	0	0	22	6	4	1A	99319276	99320394	+	TraesCS1A02G103200	protein_coding	K00103 L-gulonolactone oxidase [EC:1.1.3.8] | (RefSeq) probable L-gulonolactone oxidase 4 (A)	PREDICTED: L-gulonolactone oxidase 2-like [Brachypodium distachyon]	RecName: Full=L-gulonolactone oxidase 5 {ECO:0000303|PubMed:20622436}; Short=AtGulLO5 {ECO:0000303|PubMed:20622436}; EC=1.1.3.8 {ECO:0000269|PubMed:20622436}; Flags: Precursor;	SubName: Full=Uncharacterized protein {ECO:0000313|EnsemblPlants:TRIAE_CS42_1AS_TGACv1_020140_AA0075100.1};	D-arabinono-1, 4-lactone oxidase	GO:0005618,cell wall; GO:0016020,membrane; GO:0003885,D-arabinono-1,4-lactone oxidase activity; GO:0050660,flavin adenine dinucleotide binding; GO:0050105,L-gulonolactone oxidase activity; GO:0019853,L-ascorbic acid biosynthetic process	D-arabinono-1,4-lactone oxidase
	gene:TraesCS1A02G103900	5.03	4.07	5.39	17.65	17.38	17.46	2.41	2.78	3.1	20.28	19.75	20.3	1109	832	1198	3550	3728	3811	480	569	638	4192	4437	4327	1A	99868032	99871106	-	TraesCS1A02G103900	protein_coding	K00924 kinase [EC:2.7.1.-] | (RefSeq) receptor-like protein kinase 5 (A)	receptor-like protein kinase HAIKU2 [Aegilops tauschii subsp. tauschii]	RecName: Full=Receptor-like protein kinase HAIKU2; EC=2.7.11.1; Flags: Precursor;	SubName: Full=Uncharacterized protein {ECO:0000313|EnsemblPlants:TRIAE_CS42_5BS_TGACv1_424276_AA1388360.1};	--	GO:0016021,integral component of membrane; GO:0005524,ATP binding; GO:0004674,protein serine/threonine kinase activity; GO:0009960,endosperm development	Leucine Rich repeat
	gene:TraesCS1A02G104000	0.65	1.1	0.76	0.62	1.19	0.66	0.15	0.45	0.39	0.54	0.55	0.52	78	123	92	68	139	79	16	50	44	61	67	61	1A	99892263	99906810	+	TraesCS1A02G104000	protein_coding	--	F-box protein At5g07610-like isoform X3 [Aegilops tauschii subsp. tauschii]	RecName: Full=F-box protein At5g49610;	SubName: Full=Uncharacterized protein {ECO:0000313|EnsemblPlants:TRIAE_CS42_1AS_TGACv1_019552_AA0068120.1};	--	GO:0016567,protein ubiquitination	F-box-like
	gene:TraesCS1A02G104300	0.07	0.13	0.16	1.12	1.66	1.22	0.17	0.07	0.15	2.68	3.01	3.21	7	13	17	110	174	130	17	7	15	270	330	334	1A	100099707	100104633	-	gene:TraesCS1A02G104300	Peroxidase [Source:UniProtKB/TrEMBL%3BAcc:A0A1D5S2V4]	K00430 peroxidase [EC:1.11.1.7] | (RefSeq) peroxidase A2 isoform X1 (A)	peroxidase A2-like [Aegilops tauschii subsp. tauschii]	RecName: Full=Peroxidase A2; EC=1.11.1.7;	RecName: Full=Peroxidase {ECO:0000256|RuleBase:RU362060, ECO:0000256|SAAS:SAAS00709852}; EC=1.11.1.7 {ECO:0000256|RuleBase:RU362060, ECO:0000256|SAAS:SAAS00709852};	--	GO:0020037,heme binding; GO:0046872,metal ion binding; GO:0004601,peroxidase activity; GO:0042744,hydrogen peroxide catabolic process; GO:0006979,response to oxidative stress	Peroxidase
	gene:TraesCS1A02G104500	0.24	0.21	0.21	0.12	0.1	0.12	0.03	0.03	0.01	0.02	0.06	0.06	51	41	46	24	21	25	6	6	2	4	14	12	1A	100267212	100272922	+	gene:TraesCS1A02G104500	Replication protein A subunit [Source:UniProtKB/TrEMBL%3BAcc:A0A1D5S4C9]	K07466 replication factor A1 | (RefSeq) replication protein A 70 kDa DNA-binding subunit C (A)	PREDICTED: replication protein A 70 kDa DNA-binding subunit C-like [Brachypodium distachyon]	RecName: Full=Replication protein A 70 kDa DNA-binding subunit C; Short=OsRPA70c; AltName: Full=Replication factor A protein 1C; AltName: Full=Replication protein A 1C;	RecName: Full=Replication protein A subunit {ECO:0000256|RuleBase:RU364130};	Single-stranded DNA-binding replication protein A (RPA), large (70 kD) subunit and related ssDNA-binding proteins	GO:0005634,nucleus; GO:0003677,DNA binding; GO:0008270,zinc ion binding; GO:0006310,DNA recombination; GO:0006281,DNA repair; GO:0006260,DNA replication	Zinc knuckle
	gene:TraesCS1A02G104600	0.86	0.83	1.25	4.03	3.89	3.69	0.93	0.6	0.86	4.13	4.31	3.06	90	81	132	386	398	384	88	58	84	407	462	311	1A	100289595	100291148	-	TraesCS1A02G104600	protein_coding	--	protein CHUP1, chloroplastic-like [Aegilops tauschii subsp. tauschii]	--	SubName: Full=Uncharacterized protein {ECO:0000313|EnsemblPlants:TRIAE_CS42_1AS_TGACv1_020313_AA0076500.1};	--	GO:0016021,integral component of membrane	--
	gene:TraesCS1A02G104700	0.43	0.41	0.4	1.56	1.53	1.65	0.56	0.25	0.17	1.02	1.31	1.32	91	81	86	300	315	346	106	49	34	202	283	269	1A	100291939	100297147	-	gene:TraesCS1A02G104700	Elongator protein 2 [Source:Projected from Arabidopsis thaliana (AT1G49540) UniProtKB/TrEMBL%3BAcc:F4I1S8]	K11374 elongator complex protein 2 | (RefSeq) elongator complex protein 2 (A)	putative elongator complex protein 2 [Triticum urartu]	RecName: Full=Elongator complex protein 2; Short=AtELP2; AltName: Full=Elongator component 2; AltName: Full=Protein GREEN NPR1 SEEDLING ON SA MEDIUM 1;	SubName: Full=Uncharacterized protein {ECO:0000313|EnsemblPlants:TRIAE_CS42_1AS_TGACv1_020313_AA0076510.1};	RNA polymerase II elongator complex, subunit ELP2, WD repeat superfamily	GO:0005737,cytoplasm; GO:0033588,Elongator holoenzyme complex; GO:0005634,nucleus; GO:0016746,transferase activity, transferring acyl groups; GO:0009738,abscisic acid-activated signaling pathway; GO:0006952,defense response; GO:0031538,negative regulation of anthocyanin metabolic process; GO:0008284,positive regulation of cell proliferation; GO:0031349,positive regulation of defense response; GO:…	Anaphase-promoting complex subunit 4 WD40 domain
	gene:TraesCS1A02G105300	17.99	17.86	19	6.92	6.2	6.13	11.53	11.1	11.92	3.51	2.86	3.55	2732	2511	2905	958	916	922	1580	1562	1689	499	442	521	1A	101320830	101324110	+	TraesCS1A02G105300	protein_coding	K00951 GTP pyrophosphokinase [EC:2.7.6.5] | (RefSeq) probable GTP diphosphokinase CRSH1, chloroplastic (A)	probable GTP diphosphokinase CRSH1, chloroplastic [Aegilops tauschii subsp. tauschii]	RecName: Full=Probable GTP diphosphokinase CRSH1, chloroplastic; EC=2.7.6.5; AltName: Full=Calcium-activated RelA/Spot homolog 1; Short=OsCRSH1; AltName: Full=ppGpp synthetase CRSH1; Flags: Precursor;	SubName: Full=Uncharacterized protein {ECO:0000313|EnsemblPlants:TRIAE_CS42_1AS_TGACv1_020272_AA0076190.2};	Predicted guanosine polyphosphate pyrophosphohydrolase/synthase	GO:0009507,chloroplast; GO:0005524,ATP binding; GO:0005509,calcium ion binding; GO:0005525,GTP binding; GO:0008728,GTP diphosphokinase activity; GO:0016301,kinase activity; GO:0015969,guanosine tetraphosphate metabolic process	EF-hand domain pair
	gene:TraesCS1A02G105400	12.05	11.88	10.1	102.36	112.47	117.06	11.12	7.9	9.67	101.77	99.1	95.4	757	691	639	5865	6871	7280	631	460	567	5994	6341	5792	1A	101334864	101335739	-	TraesCS1A02G105400	protein_coding	K02977 small subunit ribosomal protein S27Ae | (RefSeq) ubiquitin-40S ribosomal protein S27a-2 (A)	ubiquitin-40S ribosomal protein S27a [Aegilops tauschii subsp. tauschii]	RecName: Full=Ubiquitin-40S ribosomal protein S27a; Contains: RecName: Full=Ubiquitin; Contains: RecName: Full=40S ribosomal protein S27a; Flags: Precursor;	SubName: Full=Uncharacterized protein {ECO:0000313|EnsemblPlants:TRIAE_CS42_1BS_TGACv1_049684_AA0159540.2};	Ubiquitin/40S ribosomal protein S27a fusion	GO:0005634,nucleus; GO:0005840,ribosome; GO:0046872,metal ion binding; GO:0003735,structural constituent of ribosome; GO:0006412,translation	DUF2407 ubiquitin-like domain
	gene:TraesCS1A02G105700	0.13	0.06	0.04	0.06	0.03	0.06	0.04	0.13	0.28	0.58	0.8	0.6	20	8	6	8	5	9	6	18	39	82	124	88	1A	102164806	102170320	+	TraesCS1A02G105700	protein_coding	K20102 YTH domain-containing family protein | (RefSeq) YTH domain-containing family protein 2 isoform X1 (A)	uncharacterized protein LOC109779760 [Aegilops tauschii subsp. tauschii]	RecName: Full=30-kDa cleavage and polyadenylation specificity factor 30 {ECO:0000303|PubMed:18479511}; EC=3.1.21.- {ECO:0000269|PubMed:17576667}; AltName: Full=Protein OXIDATIVE STRESS TOLERANT 6 {ECO:0000303|PubMed:18545667}; AltName: Full=Zinc finger CCCH domain-containing protein 11; Short=AtC3H11;	SubName: Full=Uncharacterized protein {ECO:0000313|EnsemblPlants:TRIAE_CS42_1DS_TGACv1_080880_AA0255100.1};	Uncharacterized high-glucose-regulated protein	GO:0005737,cytoplasm; GO:0005847,mRNA cleavage and polyadenylation specificity factor complex; GO:0005634,nucleus; GO:0005516,calmodulin binding; GO:0003677,DNA binding; GO:0004519,endonuclease activity; GO:0004521,endoribonuclease activity; GO:0046872,metal ion binding; GO:0003729,mRNA binding; GO:0003723,RNA binding; GO:0031124,mRNA 3'-end processing; GO:0006378,mRNA polyadenylation; GO:0009626…	YT521-B-like domain
	gene:TraesCS1A02G105800	4.04	3.88	4.46	16.6	16.71	15.82	6.03	5.07	6.77	17.49	16.61	16.93	502	446	558	1880	2017	1944	676	583	785	2035	2100	2031	1A	102359664	102365134	+	TraesCS1A02G105800	protein_coding	no KO assigned | (RefSeq) GDSL esterase/lipase At1g28650 (A)	GDSL esterase/lipase At1g09390-like [Aegilops tauschii subsp. tauschii]	RecName: Full=GDSL esterase/lipase At1g09390; EC=3.1.1.-; AltName: Full=Extracellular lipase At1g09390; Flags: Precursor;	SubName: Full=Uncharacterized protein {ECO:0000313|EnsemblPlants:TRIAE_CS42_1DS_TGACv1_080665_AA0251920.1};	--	GO:0009570,chloroplast stroma; GO:0005576,extracellular region; GO:0016788,hydrolase activity, acting on ester bonds; GO:0016042,lipid catabolic process	GDSL-like Lipase/Acylhydrolase
	gene:TraesCS1A02G106300	0.38	0.16	0.26	1.02	1.04	1.02	0.36	0.35	0.29	0.79	0.8	1.03	126	49	89	310	339	337	109	109	89	248	271	331	1A	104208687	104219859	+	gene:TraesCS1A02G106300	DNA-directed RNA polymerase subunit [Source:UniProtKB/TrEMBL%3BAcc:A0A341NK83]	K16250 DNA-directed RNA polymerase IV subunit 1 [EC:2.7.7.6] | (RefSeq) DNA-directed RNA polymerase IV subunit 1 isoform X1 (A)	DNA-directed RNA polymerase IV subunit 1 isoform X2 [Aegilops tauschii subsp. tauschii]	RecName: Full=DNA-directed RNA polymerase IV subunit 1; AltName: Full=DNA-directed RNA polymerase D subunit 1; Short=AtNRPD1a; Short=Nuclear RNA polymerase D 1a; EC=2.7.7.6; AltName: Full=Protein RNA-DIRECTED DNA METHYLATION DEFECTIVE 3; AltName: Full=Protein SILENCING DEFECTIVE 4; AltName: Full=Protein SILENCING MOVEMENT DEFICIENT 2; AltName: Full=RNA polymerase IV subunit 1a; Short=POL IV 1a;	RecName: Full=DNA-directed RNA polymerase subunit {ECO:0000256|RuleBase:RU004279}; EC=2.7.7.6 {ECO:0000256|RuleBase:RU004279};	RNA polymerase II, large subunit	GO:0005666,RNA polymerase III complex; GO:0000418,RNA polymerase IV complex; GO:0005654,nucleoplasm; GO:0005634,nucleus; GO:0003677,DNA binding; GO:0003899,DNA-directed 5'-3' RNA polymerase activity; GO:0046872,metal ion binding; GO:0031047,gene silencing by RNA; GO:0010495,long-distance posttranscriptional gene silencing; GO:0030422,production of siRNA involved in RNA interference; GO:0006355,re…	Putative zinc ribbon domain
	gene:TraesCS1A02G106600	22.91	27.4	21.78	96.34	95.28	91.43	23.42	23.26	22.43	108.99	102.96	109.35	1811	2005	1734	6944	7323	7153	1671	1703	1655	8075	8288	8352	1A	104377540	104379785	+	gene:TraesCS1A02G106600	USP family protein [Source:UniProtKB/TrEMBL%3BAcc:Q2TN84]	--	USP family protein [Triticum aestivum]	--	SubName: Full=USP family protein {ECO:0000313|EMBL:AAX13276.1, ECO:0000313|EnsemblPlants:TRIAE_CS42_1AS_TGACv1_020211_AA0075660.2};	--	GO:0006950,response to stress	Universal stress protein family
	gene:TraesCS1A02G106700	2.14	2.43	2.73	10.88	10.72	8.37	2.76	2.59	3.29	20.62	20.8	19.19	133	140	171	617	648	515	155	149	191	1202	1317	1153	1A	104432549	104433415	-	TraesCS1A02G106700	protein_coding	--	uncharacterized protein LOC109751042 [Aegilops tauschii subsp. tauschii]	--	SubName: Full=Uncharacterized protein {ECO:0000313|EnsemblPlants:TRIAE_CS42_1DS_TGACv1_081188_AA0258510.1};	--	GO:0016021,integral component of membrane	Domain of unknown function (DUF4781)
	gene:TraesCS1A02G107500	9.31	10.24	8.29	58.76	57.38	55.26	0.84	1.13	1.11	2.94	3.06	2.94	924	941	829	5319	5538	5430	75	104	103	274	309	282	1A	105885703	105887086	-	gene:TraesCS1A02G107500	Fasciclin-like protein FLA16 [Source:UniProtKB/TrEMBL%3BAcc:Q06I90]	--	fasciclin-like protein FLA16 [Triticum aestivum]	RecName: Full=Fasciclin-like arabinogalactan protein 11; Flags: Precursor;	SubName: Full=Fasciclin-like protein FLA16 {ECO:0000313|EMBL:ABI95406.1};	--	GO:0031225,anchored component of membrane; GO:0005886,plasma membrane; GO:0009834,plant-type secondary cell wall biogenesis	Fasciclin domain
	gene:TraesCS1A02G108400	1.2	1.48	0.94	4.07	3.64	4.94	0.58	0.47	0.5	3.24	2.91	3.08	114	130	90	353	337	465	50	41	44	289	282	283	1A	107484216	107485732	-	gene:TraesCS1A02G108400	Peroxidase [Source:UniProtKB/TrEMBL%3BAcc:W4ZYX8]	K00430 peroxidase [EC:1.11.1.7] | (RefSeq) peroxidase 5 (A)	PREDICTED: peroxidase 5-like [Brachypodium distachyon]	RecName: Full=Peroxidase 1; EC=1.11.1.7; AltName: Full=Plasma membrane-bound peroxidase 1; Short=pmPOX1; Flags: Precursor;	RecName: Full=Peroxidase {ECO:0000256|RuleBase:RU362060, ECO:0000256|SAAS:SAAS00709852}; EC=1.11.1.7 {ECO:0000256|RuleBase:RU362060, ECO:0000256|SAAS:SAAS00709852};	--	GO:0005576,extracellular region; GO:0005773,vacuole; GO:0020037,heme binding; GO:0046872,metal ion binding; GO:0004601,peroxidase activity; GO:0042744,hydrogen peroxide catabolic process; GO:0006979,response to oxidative stress	Peroxidase
	gene:TraesCS1A02G108800	0.13	0.11	0.08	0.34	0.44	0.43	0.04	0.08	0.07	0.25	0.32	0.2	24	19	14	57	77	77	6	14	12	42	60	36	1A	108070588	108074862	+	TraesCS1A02G108800	protein_coding	K01148 poly(A)-specific ribonuclease [EC:3.1.13.4] | (RefSeq) uncharacterized CRM domain-containing protein At3g25440, chloroplastic isoform X1 (A)	CRM-domain containing factor CFM3, chloroplastic/mitochondrial [Aegilops tauschii subsp. tauschii]	RecName: Full=Uncharacterized CRM domain-containing protein At3g25440, chloroplastic; Flags: Precursor;	SubName: Full=Uncharacterized protein {ECO:0000313|EnsemblPlants:TRIUR3_16354-P1};	Poly(A)-specific exoribonuclease PARN	GO:0009507,chloroplast; GO:0003723,RNA binding	CRS1 / YhbY (CRM) domain
	gene:TraesCS1A02G109000	0.68	0.66	0.62	0.07	0.02	0.07	0.52	0.64	0.29	0	0	0.07	61	55	56	6	2	6	42	53	24	0	0	6	1A	108163469	108174706	-	TraesCS1A02G109000	protein_coding	no KO assigned | (RefSeq) GDSL esterase/lipase At5g45910 isoform X1 (A)	GDSL esterase/lipase At1g28600-like [Aegilops tauschii subsp. tauschii]	RecName: Full=GDSL esterase/lipase At1g28600; EC=3.1.1.-; AltName: Full=Extracellular lipase At1g28600; Flags: Precursor;	SubName: Full=Uncharacterized protein {ECO:0000313|EnsemblPlants:TRIUR3_29762-P1};	--	GO:0005618,cell wall; GO:0005576,extracellular region; GO:0016788,hydrolase activity, acting on ester bonds; GO:0016042,lipid catabolic process	GDSL-like Lipase/Acylhydrolase family
	gene:TraesCS1A02G109100	0.14	0.11	0.2	0.08	0.1	0.1	0.63	0.59	0.75	1.35	0.9	0.9	18	13	25	9	12	13	72	69	88	159	115	110	1A	108442134	108444430	-	TraesCS1A02G109100	protein_coding	no KO assigned | (RefSeq) GDSL esterase/lipase At5g45910 isoform X1 (A)	GDSL esterase/lipase At1g28600-like [Aegilops tauschii subsp. tauschii]	RecName: Full=GDSL esterase/lipase At1g28640; EC=3.1.1.-; AltName: Full=Extracellular lipase At1g28640; Flags: Precursor;	SubName: Full=Uncharacterized protein {ECO:0000313|EnsemblPlants:TRIAE_CS42_1AS_TGACv1_020422_AA0077450.1};	--	GO:0005576,extracellular region; GO:0016788,hydrolase activity, acting on ester bonds; GO:0016042,lipid catabolic process	GDSL-like Lipase/Acylhydrolase family
	gene:TraesCS1A02G109300	0.73	0.61	0.76	8.65	9.16	8.8	0.57	0.68	0.67	5.32	5.78	5.74	85	66	89	919	1038	1015	60	73	73	581	686	646	1A	108692883	108697532	-	TraesCS1A02G109300	protein_coding	K17964 leucine-rich PPR motif-containing protein, mitochondrial | (RefSeq) pentatricopeptide repeat-containing protein At1g63330 (A)	pentatricopeptide repeat-containing protein At4g35850, mitochondrial [Aegilops tauschii subsp. tauschii]	RecName: Full=Pentatricopeptide repeat-containing protein At4g35850, mitochondrial; Flags: Precursor;	SubName: Full=Uncharacterized protein {ECO:0000313|EnsemblPlants:TRIAE_CS42_1AS_TGACv1_020314_AA0076560.1};	FOG: PPR repeat	GO:0043231,intracellular membrane-bounded organelle; GO:0005739,mitochondrion; GO:0004519,endonuclease activity; GO:0003723,RNA binding; GO:0009451,RNA modification	Tetratricopeptide repeat
	gene:TraesCS1A02G109400	0	0	0	0.11	0.12	0.08	0	0	0	0.01	0.04	0	0	0	0	29	32	23	0	0	0	2	12	0	1A	108760477	108766530	-	TraesCS1A02G109400	protein_coding	--	PAX-interacting protein 1 [Triticum urartu]	--	SubName: Full=Uncharacterized protein {ECO:0000313|EnsemblPlants:TRIAE_CS42_1AS_TGACv1_019352_AA0065330.1};	Signaling protein SWIFT and related BRCT domain proteins	--	Regulator of Ty1 transposition protein 107 BRCT domain
	gene:TraesCS1A02G109500	0.95	0.55	0.6	3.33	3.93	3.42	0.64	0.62	0.67	2.54	2.22	2.21	190	102	122	609	766	679	115	116	126	477	453	428	1A	108769536	108774492	+	TraesCS1A02G109500	protein_coding	K17583 nucleolar MIF4G domain-containing protein 1 | (RefSeq) nucleolar MIF4G domain-containing protein 1 (A)	nucleolar MIF4G domain-containing protein 1 [Aegilops tauschii subsp. tauschii]	--	SubName: Full=Uncharacterized protein {ECO:0000313|EnsemblPlants:TRIAE_CS42_1AS_TGACv1_019352_AA0065320.1};	Protein involved in high osmolarity signaling pathway	GO:0003723,RNA binding	MIF4G domain
	gene:TraesCS1A02G109700	0.07	0.02	0.08	0.36	0.53	0.32	0.09	0.13	0.17	0.16	0.16	0.03	12	4	14	60	94	57	14	22	28	28	29	5	1A	108778451	108781156	-	TraesCS1A02G109700	protein_coding	K01455 formamidase [EC:3.5.1.49] | (RefSeq) uncharacterized protein LOC4326894 (A)	pentatricopeptide repeat-containing protein At2g34400 [Aegilops tauschii subsp. tauschii]	RecName: Full=Pentatricopeptide repeat-containing protein At2g34400;	SubName: Full=Uncharacterized protein {ECO:0000313|EnsemblPlants:TRIAE_CS42_1AS_TGACv1_019352_AA0065300.1};	FOG: PPR repeat	GO:0043231,intracellular membrane-bounded organelle; GO:0004519,endonuclease activity; GO:0003723,RNA binding; GO:0009451,RNA modification	Pentacotripeptide-repeat region of PRORP
	gene:TraesCS1A02G110300	43.95	45.26	43.25	47.7	49.68	50.6	22.34	22.2	21.93	43.42	43.64	40.41	4143	3950	4105	4100	4553	4720	1901	1938	1929	3836	4189	3680	1A	109982664	109986523	-	TraesCS1A02G110300	protein_coding	K00232 acyl-CoA oxidase [EC:1.3.3.6] | (RefSeq) acyl-coenzyme A oxidase 4, peroxisomal isoform X1 (A)	Acyl-coenzyme A oxidase 4, peroxisomal [Triticum urartu]	RecName: Full=Acyl-coenzyme A oxidase 4, peroxisomal; Short=AOX 4; EC=1.3.3.6; AltName: Full=G6p; AltName: Full=Short-chain acyl-CoA oxidase; Short=AtCX4; Short=AtG6; Short=SAOX;	SubName: Full=Uncharacterized protein {ECO:0000313|EnsemblPlants:TRIAE_CS42_1AS_TGACv1_019363_AA0065610.1};	Glutaryl-CoA dehydrogenase	GO:0009514,glyoxysome; GO:0005777,peroxisome; GO:0003995,acyl-CoA dehydrogenase activity; GO:0003997,acyl-CoA oxidase activity; GO:0050660,flavin adenine dinucleotide binding; GO:0009793,embryo development ending in seed dormancy; GO:0006635,fatty acid beta-oxidation; GO:0046459,short-chain fatty acid metabolic process	Acyl-CoA dehydrogenase, middle domain
	gene:TraesCS1A02G110700	1.45	1.23	1.41	1.09	1.81	1.77	0.75	0.51	0.73	0.83	1.03	1.27	184	145	180	126	224	223	86	60	87	99	134	156	1A	110279386	110282081	+	TraesCS1A02G110700	protein_coding	--	hypothetical protein TRIUR3_26490 [Triticum urartu]	RecName: Full=Putative F-box/FBD/LRR-repeat protein At4g03220;	SubName: Full=Uncharacterized protein {ECO:0000313|EnsemblPlants:TRIAE_CS42_1AS_TGACv1_019638_AA0069180.1};	--	--	--
	gene:TraesCS1A02G110800	6.8	6.87	6.16	2.84	3.37	2.58	5.79	5.45	5.85	2.16	2.02	2.43	934	874	852	356	450	351	718	694	750	278	282	323	1A	110282478	110284392	-	TraesCS1A02G110800	protein_coding	K08237 hydroquinone glucosyltransferase [EC:2.4.1.218] | (RefSeq) hydroquinone glucosyltransferase-like (A)	PREDICTED: UDP-glycosyltransferase 88A1-like [Brachypodium distachyon]	RecName: Full=UDP-glycosyltransferase 88B1 {ECO:0000303|PubMed:15610349}; EC=2.4.1.- {ECO:0000305};	RecName: Full=Glycosyltransferase {ECO:0000256|RuleBase:RU362057}; EC=2.4.1.- {ECO:0000256|RuleBase:RU362057};	UDP-glucuronosyl and UDP-glucosyl transferase	GO:0016758,transferase activity, transferring hexosyl groups; GO:0008152,metabolic process	UDP-glucoronosyl and UDP-glucosyl transferase
	gene:TraesCS1A02G110900	79.4	69.96	81.6	20.91	20.17	20.72	78.93	75.77	78.35	16.99	17.9	18.45	13226	10788	13686	3176	3266	3415	11869	11690	12179	2653	3036	2970	1A	111122761	111132907	+	TraesCS1A02G110900	protein_coding	K01103 6-phosphofructo-2-kinase / fructose-2,6-biphosphatase 3&#160; [EC:2.7.1.105 3.1.3.46] | (RefSeq) 6-phosphofructo-2-kinase/fructose-2, 6-bisphosphatase isoform X1 (A)	6-phosphofructo-2-kinase/fructose-2,6-bisphosphatase-like isoform X2 [Aegilops tauschii subsp. tauschii]	RecName: Full=6-phosphofructo-2-kinase/fructose-2,6-bisphosphatase; Short=6PF-2-K/Fru-2,6-P2ase; Short=AtF2KP; Short=PFK/FBPase; Includes: RecName: Full=6-phosphofructo-2-kinase; EC=2.7.1.105; Includes: RecName: Full=Fructose-2,6-bisphosphatase; EC=3.1.3.46;	SubName: Full=Uncharacterized protein {ECO:0000313|EnsemblPlants:TRIAE_CS42_1AS_TGACv1_019973_AA0073360.1};	Fructose-6-phosphate 2-kinase/fructose-2,6-biphosphatase	GO:0005829,cytosol; GO:0005886,plasma membrane; GO:0003873,6-phosphofructo-2-kinase activity; GO:0005524,ATP binding; GO:0004331,fructose-2,6-bisphosphate 2-phosphatase activity; GO:2001070,starch binding; GO:0006003,fructose 2,6-bisphosphate metabolic process; GO:0006002,fructose 6-phosphate metabolic process; GO:0006000,fructose metabolic process; GO:0043609,regulation of carbon utilization	AAA domain
	gene:TraesCS1A02G111000	6.95	6.24	6.83	5.3	4.2	4.27	12.28	12.57	10.9	7.23	7.49	7.76	805	669	796	560	473	489	1284	1348	1178	785	883	868	1A	111150791	111153945	-	gene:TraesCS1A02G111000	Transition metal ion transporter%2C Ion transpor [Source: Projected from Oryza sativa (Os05g0164800)]	K14709 solute carrier family 39 (zinc transporter), member 1/2/3 | (RefSeq) zinc transporter 8 (A)	zinc transporter 6 [Aegilops tauschii subsp. tauschii]	RecName: Full=Zinc transporter 6; AltName: Full=ZRT/IRT-like protein 6; Short=OsZIP6; Flags: Precursor;	SubName: Full=Uncharacterized protein {ECO:0000313|EnsemblPlants:TRIAE_CS42_1AS_TGACv1_019973_AA0073380.1};	Fe2+/Zn2+ regulated transporter	GO:0016021,integral component of membrane; GO:0005886,plasma membrane; GO:0005385,zinc ion transmembrane transporter activity; GO:0009624,response to nematode; GO:0071577,zinc ion transmembrane transport	ZIP Zinc transporter
	gene:TraesCS1A02G111300	0.02	0.05	0.04	0.13	0.19	0.37	0.11	0.1	0.1	0.31	0.16	0.3	5	11	10	27	43	84	23	21	21	65	38	65	1A	112035816	112042777	-	TraesCS1A02G111300	protein_coding	K20285 Rab9 effector protein with kelch motifs | (RefSeq) acyl-CoA-binding domain-containing protein 4 (A)	Kelch-like protein 5 [Triticum urartu]	RecName: Full=B2 protein;	SubName: Full=Uncharacterized protein {ECO:0000313|EnsemblPlants:TRIAE_CS42_1AS_TGACv1_019849_AA0072170.1};	FOG: Kelch repeat	--	Galactose oxidase, central domain
	gene:TraesCS1A02G111500	0.07	0.41	0.07	1.24	1.18	0.85	0.19	0.19	0.26	1.05	1.47	0.89	4	22	4	66	67	49	10	10	14	57	87	50	1A	112927734	112928544	+	TraesCS1A02G111500	protein_coding	--	uncharacterized protein LOC109753038 [Aegilops tauschii subsp. tauschii]	--	SubName: Full=Uncharacterized protein {ECO:0000313|EnsemblPlants:TRIAE_CS42_1AS_TGACv1_020694_AA0079310.1};	--	--	Domain of unknown function (DUF4228)
	gene:TraesCS1A02G111600	1	1.07	0.95	2.2	2.31	2.86	0.57	0.7	0.46	2.52	1.25	2.12	86	85	82	172	193	243	44	56	37	203	109	176	1A	112934976	112942003	+	TraesCS1A02G111600	protein_coding	K03858 phosphatidylinositol glycan, class H | (RefSeq) uncharacterized protein LOC4337911 (A)	uncharacterized protein LOC109753040 isoform X1 [Aegilops tauschii subsp. tauschii]	--	SubName: Full=Uncharacterized protein {ECO:0000313|EnsemblPlants:TRIAE_CS42_1DS_TGACv1_080663_AA0251860.3};	GPI-GlcNAc transferase complex, PIG-H component, involved in glycosylphosphatidylinositol anchor biosynthesis	GO:0016021,integral component of membrane; GO:0017176,phosphatidylinositol N-acetylglucosaminyltransferase activity	GPI-GlcNAc transferase complex, PIG-H component
	gene:TraesCS1A02G111800	0.57	1.06	0.94	2.61	2.78	2.87	0.82	0.78	0.78	2.44	2.74	2.82	56	97	94	235	267	281	73	71	72	226	276	269	1A	113251084	113252461	-	TraesCS1A02G111800	protein_coding	--	hypothetical protein TRIUR3_33954 [Triticum urartu]	--	SubName: Full=Uncharacterized protein {ECO:0000313|EnsemblPlants:TRIAE_CS42_1AS_TGACv1_020379_AA0077100.1};	--	--	Protein of unknown function (DUF688)
	gene:TraesCS1A02G112000	2.43	2.18	2.9	5.88	6.83	6.6	1.63	1.95	2.7	6.67	6.56	5.67	224	186	270	495	613	603	136	167	233	577	617	506	1A	113850568	113858254	+	TraesCS1A02G112000	protein_coding	--	uncharacterized protein LOC109780902 isoform X2 [Aegilops tauschii subsp. tauschii]	--	SubName: Full=Uncharacterized protein {ECO:0000313|EnsemblPlants:TRIAE_CS42_1AS_TGACv1_020405_AA0077260.1};	--	GO:0016021,integral component of membrane; GO:0005886,plasma membrane; GO:0009555,pollen development; GO:0006979,response to oxidative stress	--
	gene:TraesCS1A02G112100	2.84	2.74	2.57	10.37	10.9	11.46	1.67	2.01	1.8	7.99	7.95	7.6	417	372	380	1389	1556	1666	221	273	247	1099	1189	1078	1A	113858147	113861587	-	TraesCS1A02G112100	protein_coding	K15285 solute carrier family 35, member E3 | (RefSeq) uncharacterized membrane protein At1g06890 isoform X1 (A)	predicted protein [Hordeum vulgare subsp. vulgare]	RecName: Full=UDP-xylose transporter 3 {ECO:0000312|EMBL:AKA88214.1};	SubName: Full=Uncharacterized protein {ECO:0000313|EnsemblPlants:TRIAE_CS42_1AS_TGACv1_020405_AA0077250.1};	Glucose-6-phosphate/phosphate and phosphoenolpyruvate/phosphate antiporter	GO:0005768,endosome; GO:0005794,Golgi apparatus; GO:0000139,Golgi membrane; GO:0016021,integral component of membrane; GO:0005802,trans-Golgi network; GO:0015297,antiporter activity; GO:0005464,UDP-xylose transmembrane transporter activity; GO:0008643,carbohydrate transport; GO:0015790,UDP-xylose transmembrane transport	EamA-like transporter family
	gene:TraesCS1A02G112400	51.99	58.6	59.54	29.12	29.38	31.47	56.82	51.43	55.73	27.81	29.28	27.56	3200	3339	3690	1634	1758	1917	3157	2932	3201	1604	1835	1639	1A	114060494	114063211	-	gene:TraesCS1A02G112400	Thioredoxin [Source:UniProtKB/TrEMBL%3BAcc:A0A1D5S567]	K03671 thioredoxin 1 | (RefSeq) thioredoxin H4-2 (A)	thioredoxin H4-2 [Aegilops tauschii subsp. tauschii]	RecName: Full=Thioredoxin H4-2; Short=OsTrxh4-2; AltName: Full=OsTrx18;	SubName: Full=Uncharacterized protein {ECO:0000313|EnsemblPlants:TRIAE_CS42_1BS_TGACv1_049584_AA0157310.1};	Thioredoxin	GO:0005737,cytoplasm; GO:0016671,oxidoreductase activity, acting on a sulfur group of donors, disulfide as acceptor; GO:0015035,protein disulfide oxidoreductase activity; GO:0047134,protein-disulfide reductase activity; GO:0004791,thioredoxin-disulfide reductase activity; GO:0045454,cell redox homeostasis; GO:0034599,cellular response to oxidative stress; GO:0006662,glycerol ether metabolic proce…	Mitosis protein DIM1
	gene:TraesCS1A02G112700	3	4.59	3.48	2.31	2.33	2.68	2.22	2.31	2.17	2.35	2.57	1.72	393	556	459	275	297	347	262	280	265	288	343	217	1A	115357679	115363324	+	gene:TraesCS1A02G112700	Autophagy-related protein 18d [Source:UniProtKB/TrEMBL%3BAcc:U3PWS7]	K22991 WD repeat-containing protein 45 | (RefSeq) autophagy-related protein 18d (A)	autophagy-related protein 18d [Triticum aestivum]	RecName: Full=Autophagy-related protein 18d; Short=AtATG18d;	SubName: Full=Autophagy-related protein 18d {ECO:0000313|EMBL:AGW81809.1};	Uncharacterized conserved protein, contains WD40 repeats	GO:0005829,cytosol; GO:0019898,extrinsic component of membrane; GO:0034045,phagophore assembly site membrane; GO:0005774,vacuolar membrane; GO:0080025,phosphatidylinositol-3,5-bisphosphate binding; GO:0032266,phosphatidylinositol-3-phosphate binding; GO:0000422,autophagy of mitochondrion; GO:0044804,autophagy of nucleus; GO:0006497,protein lipidation; GO:0034497,protein localization to phagophore…	Anaphase-promoting complex subunit 4 WD40 domain
	gene:TraesCS1A02G113100	1.18	1.81	1.48	8.42	8.79	8.91	5.26	5.69	4.82	5.69	5.19	4.32	57	81	72	370	412	425	229	254	217	257	255	201	1A	115939762	115940521	+	TraesCS1A02G113100	protein_coding	--	hypothetical protein TRIUR3_12039 [Triticum urartu]	RecName: Full=Arabinogalactan peptide 16; Short=AG-peptide 16; Flags: Precursor;	SubName: Full=Uncharacterized protein {ECO:0000313|EnsemblPlants:TRIAE_CS42_1AS_TGACv1_019035_AA0058510.1};	--	GO:0031225,anchored component of membrane; GO:0005886,plasma membrane	Arabinogalactan peptide
	gene:TraesCS1A02G113600	6.83	6.26	6.91	1.5	1.25	1.4	0.18	0.12	0.13	0.14	0.13	0.16	688	584	701	138	122	140	16	11	12	13	13	16	1A	117192083	117193881	-	TraesCS1A02G113600	protein_coding	K16903 L-tryptophan---pyruvate aminotransferase [EC:2.6.1.99] | (RefSeq) L-tryptophan--pyruvate aminotransferase 1 (A)	tryptophan aminotransferase related 2 [Triticum aestivum]	RecName: Full=Tryptophan aminotransferase-related protein 2; EC=2.6.1.27; EC=2.6.1.99;	SubName: Full=Uncharacterized protein {ECO:0000313|EnsemblPlants:TRIAE_CS42_1AS_TGACv1_021179_AA0081240.1};	--	GO:0005789,endoplasmic reticulum membrane; GO:0016021,integral component of membrane; GO:0016846,carbon-sulfur lyase activity; GO:0050362,L-tryptophan:2-oxoglutarate aminotransferase activity; GO:0080097,L-tryptophan:pyruvate aminotransferase activity; GO:0009851,auxin biosynthetic process; GO:0043562,cellular response to nitrogen levels; GO:0042742,defense response to bacterium; GO:0009908,flowe…	Aminotransferase class I and II
	gene:TraesCS1A02G113700	0.82	0.99	0.96	2.18	2.13	1.98	0.56	0.73	0.5	0.61	1.07	1.08	126	140	148	304	317	299	78	103	71	88	167	160	1A	117194227	117198243	-	TraesCS1A02G113700	protein_coding	--	pollen-specific leucine-rich repeat extensin-like protein 2 [Aegilops tauschii subsp. tauschii]	--	SubName: Full=Uncharacterized protein {ECO:0000313|EnsemblPlants:TRIAE_CS42_1AS_TGACv1_021179_AA0081250.1};	--	--	UBA-like domain (DUF1421)
	gene:TraesCS1A02G113900	0.06	0.11	0.08	0.11	0.01	0.04	0.3	0.19	0.19	0.08	0.04	0.09	8	14	11	14	2	6	39	25	26	11	6	12	1A	117888527	117890940	-	TraesCS1A02G113900	protein_coding	--	uncharacterized protein LOC109781852 [Aegilops tauschii subsp. tauschii]	--	SubName: Full=Uncharacterized protein {ECO:0000313|EnsemblPlants:TRIAE_CS42_1AS_TGACv1_020021_AA0073960.2};	--	--	Neprosin activation peptide
	gene:TraesCS1A02G114000	0.77	0.61	0.85	1.9	2.98	3	0.47	0.49	0.7	1.67	1.2	2.11	98	72	109	221	369	379	54	58	83	199	156	260	1A	117906705	117912166	-	TraesCS1A02G114000	protein_coding	--	uncharacterized protein LOC109781853 [Aegilops tauschii subsp. tauschii]	--	SubName: Full=Uncharacterized protein {ECO:0000313|EnsemblPlants:TRIAE_CS42_1AS_TGACv1_020021_AA0073980.1};	--	GO:0016020,membrane; GO:0008375,acetylglucosaminyltransferase activity	Core-2/I-Branching enzyme
	gene:TraesCS1A02G114400	0.62	0.18	0.56	1.19	1.33	1.69	0.39	0.58	0.2	1.69	1.74	2.49	41	11	37	71	85	110	23	35	12	104	116	158	1A	118557583	118559476	-	TraesCS1A02G114400	protein_coding	--	PREDICTED: zinc finger CCCH domain-containing protein 39 [Oryza sativa Japonica Group]	RecName: Full=Zinc finger CCCH domain-containing protein 39; Short=OsC3H39;	SubName: Full=Uncharacterized protein {ECO:0000313|EnsemblPlants:TRIAE_CS42_1AS_TGACv1_020771_AA0079840.1};	CCCH-type Zn-finger protein	GO:0005829,cytosol; GO:0003677,DNA binding; GO:0046872,metal ion binding; GO:0003730,mRNA 3'-UTR binding; GO:0061158,3'-UTR-mediated mRNA destabilization	Zinc finger C-x8-C-x5-C-x3-H type (and similar)
	gene:TraesCS1A02G114600	1.09	1.2	1.36	2.02	1.71	1.81	0	0.03	0.03	0.04	0.06	0	221	226	278	374	338	363	0	6	5	8	12	0	1A	118809204	118815557	+	TraesCS1A02G114600	protein_coding	K03018 DNA-directed RNA polymerase III subunit RPC1 [EC:2.7.7.6] | (RefSeq) DNA-directed RNA polymerase III subunit 1 (A)	unnamed protein product [Triticum aestivum]	RecName: Full=DNA-directed RNA polymerase III subunit 1 {ECO:0000305}; AltName: Full=DNA-directed RNA polymerase III subunit RPC1 {ECO:0000305}; Short=DNA polymerase I subunit C1 {ECO:0000305}; EC=2.7.7.6 {ECO:0000305}; AltName: Full=Nuclear RNA polymerase C1 {ECO:0000312|EMBL:AED97269.1};	SubName: Full=Uncharacterized protein {ECO:0000313|EnsemblPlants:TRIAE_CS42_1AS_TGACv1_021012_AA0080690.1};	RNA polymerase III, large subunit	GO:0005634,nucleus; GO:0003677,DNA binding; GO:0003899,DNA-directed 5'-3' RNA polymerase activity; GO:0046872,metal ion binding; GO:0006351,transcription, DNA-templated	RNA polymerase Rpb1, domain 4
	gene:TraesCS1A02G114700	0.69	0.67	0.66	0.35	0.42	0.45	0.3	0.32	0.4	0.01	0.19	0.08	165	149	158	76	97	107	64	70	89	2	46	18	1A	118847401	118850726	+	TraesCS1A02G114700	protein_coding	K13420 LRR receptor-like serine/threonine-protein kinase FLS2 [EC:2.7.11.1] | (RefSeq) LRR receptor-like serine/threonine-protein kinase FLS2 (A)	LRR receptor-like serine/threonine-protein kinase GSO1 [Aegilops tauschii subsp. tauschii]	RecName: Full=LRR receptor-like serine/threonine-protein kinase GSO1 {ECO:0000303|PubMed:18088309}; EC=2.7.11.1 {ECO:0000255|PROSITE-ProRule:PRU00159}; AltName: Full=Protein GASSHO 1 {ECO:0000303|PubMed:18088309}; AltName: Full=Protein SCHENGEN 3 {ECO:0000303|PubMed:25233277}; Flags: Precursor;	SubName: Full=Uncharacterized protein {ECO:0000313|EnsemblPlants:TRIAE_CS42_1AS_TGACv1_020583_AA0078560.1};	--	GO:0048226,Casparian strip; GO:0016021,integral component of membrane; GO:0005886,plasma membrane; GO:0005524,ATP binding; GO:0004674,protein serine/threonine kinase activity; GO:0071555,cell wall organization; GO:0009793,embryo development ending in seed dormancy; GO:0035987,endodermal cell differentiation; GO:0045184,establishment of protein localization; GO:0090558,plant epidermis development;…	Leucine-rich repeat
	gene:TraesCS1A02G115000	27.53	29.02	29.2	12.62	13.45	14.42	19.56	19.99	20.32	10.65	11.12	9.37	3196	3118	3413	1336	1518	1657	2049	2149	2201	1159	1314	1051	1A	119148850	119152242	-	TraesCS1A02G115000	protein_coding	K10290 F-box protein 3 | (RefSeq) F-box protein SKIP16 isoform X1 (A)	uncharacterized protein LOC109734685 [Aegilops tauschii subsp. tauschii]	RecName: Full=F-box protein SKIP16; AltName: Full=SKP1-interacting partner 16;	SubName: Full=Uncharacterized protein {ECO:0000313|EnsemblPlants:HORVU1Hr1G025340.2};	Putative Mg2+ and Co2+ transporter CorD	GO:0019005,SCF ubiquitin ligase complex; GO:0016567,protein ubiquitination	UvrB/uvrC motif
	gene:TraesCS1A02G115100	15.96	13.91	15.72	13.27	13.54	14.54	4.06	4.92	4.17	5.63	5.77	5.36	1895	1529	1879	1437	1563	1709	435	541	462	626	697	615	1A	119493399	119496915	+	gene:TraesCS1A02G115100	mRNA cap guanine-N7 methyltransferase [Source:UniProtKB/TrEMBL%3BAcc:W4ZYJ2]	K00565 mRNA (guanine-N7-)-methyltransferase [EC:2.1.1.56] | (RefSeq) mRNA cap guanine-N7 methyltransferase 1 (A)	mRNA cap guanine-N7 methyltransferase 1 [Aegilops tauschii subsp. tauschii]	RecName: Full=mRNA cap guanine-N7 methyltransferase 1; EC=2.1.1.56; AltName: Full=mRNA (guanine-N(7)-)-methyltransferase 1; AltName: Full=mRNA cap methyltransferase 1;	RecName: Full=mRNA cap guanine-N7 methyltransferase {ECO:0000256|PIRNR:PIRNR028762}; EC=2.1.1.56 {ECO:0000256|PIRNR:PIRNR028762};	mRNA cap methyltransferase	GO:0005845,mRNA cap binding complex; GO:0005634,nucleus; GO:0004482,mRNA (guanine-N7-)-methyltransferase activity; GO:0003723,RNA binding; GO:0006370,7-methylguanosine mRNA capping; GO:0036265,RNA (guanine-N7)-methylation	Methyltransferase domain
	gene:TraesCS1A02G115200	35.81	34.26	37.9	7.07	6.48	6.59	26.79	25.1	25.9	3.78	3.41	3.23	4627	4098	4930	833	814	843	3124	3003	3123	458	449	403	1A	119703455	119708196	+	TraesCS1A02G115200	protein_coding	K15283 solute carrier family 35, member E1 | (RefSeq) phosphoenolpyruvate/phosphate translocator 3, chloroplastic (A)	predicted protein [Hordeum vulgare subsp. vulgare]	RecName: Full=Phosphoenolpyruvate/phosphate translocator 3, chloroplastic; Short=OsPPT3; Flags: Precursor;	SubName: Full=Uncharacterized protein {ECO:0000313|EnsemblPlants:TRIAE_CS42_1AS_TGACv1_019260_AA0064030.1};	Glucose-6-phosphate/phosphate and phosphoenolpyruvate/phosphate antiporter	GO:0031969,chloroplast membrane; GO:0016021,integral component of membrane; GO:0015121,phosphoenolpyruvate:phosphate antiporter activity; GO:0071917,triose-phosphate transmembrane transporter activity; GO:0008643,carbohydrate transport; GO:0015714,phosphoenolpyruvate transport; GO:0035436,triose phosphate transmembrane transport	UAA transporter family
	gene:TraesCS1A02G115400	6.79	8.66	7.92	23.34	22.49	25.68	1.68	1.37	1.95	1.98	1.98	1.91	471	556	553	1476	1517	1763	105	88	126	129	140	128	1A	119739449	119740541	+	TraesCS1A02G115400	protein_coding	--	embryo-specific protein ATS3A-like [Aegilops tauschii subsp. tauschii]	RecName: Full=Embryo-specific protein ATS3A {ECO:0000305}; AltName: Full=Protein ARABIDOPSIS THALIANA SEED 3A {ECO:0000305}; Flags: Precursor;	SubName: Full=Uncharacterized protein {ECO:0000313|EnsemblPlants:TRIAE_CS42_1AS_TGACv1_019260_AA0064010.1};	--	GO:0005576,extracellular region; GO:0009506,plasmodesma	Embryo-specific protein 3, (ATS3)
	gene:TraesCS1A02G115700	2.25	2.84	2.59	7.67	7.09	6.11	3.83	3.7	4.07	34.94	37.86	34.83	184	215	213	571	563	494	282	280	310	2673	3147	2747	1A	120363802	120365499	+	TraesCS1A02G115700	protein_coding	K08234 glyoxylase I family protein | (RefSeq) uncharacterized protein YwkD (A)	methylmalonyl-CoA epimerase, mitochondrial-like [Aegilops tauschii subsp. tauschii]	--	SubName: Full=Uncharacterized protein {ECO:0000313|EnsemblPlants:TRIAE_CS42_1AS_TGACv1_019861_AA0072290.1};	--	--	Glyoxalase-like domain
	gene:TraesCS1A02G115900	945.78	1116.21	841.25	663.8	681.92	632.94	871.56	879.29	813.49	809.08	815.52	830.65	39488	43144	35364	25269	27679	26153	32848	34002	31696	31659	34670	33507	1A	121129148	121129901	-	gene:TraesCS1A02G115900	protein_coding	--	metallothionein [Hordeum vulgare]	RecName: Full=Metallothionein-like protein 1; Short=MT-1;	SubName: Full=Metallothioneine type1 {ECO:0000313|EMBL:CAD54078.1}; Flags: Fragment;	--	GO:0046872,metal ion binding	Plant PEC family metallothionein
	gene:TraesCS1A02G116500	0.34	0.76	0.22	2.19	2.8	1.8	0.86	0.49	0.41	2.68	2.7	3.06	28	57	18	162	221	145	63	37	31	204	223	240	1A	123549115	123552588	-	TraesCS1A02G116500	protein_coding	K18192 mitochondrial ATPase complex subunit ATP10 | (RefSeq) uncharacterized protein LOC4337960 isoform X1 (A)	mitochondrial ATPase complex subunit ATP10 [Aegilops tauschii subsp. tauschii]	--	SubName: Full=Uncharacterized protein {ECO:0000313|EnsemblPlants:TRIAE_CS42_1AS_TGACv1_020189_AA0075460.2};	Inner membrane protein required for assembly of the F0 sector of ATP synthase	GO:0005739,mitochondrion	ATP10 protein
	gene:TraesCS1A02G116600	6.2	6.13	4.67	31.58	21.83	25.39	8.58	7.43	5.53	41.13	36.79	36.46	108	99	82	502	370	438	135	120	90	672	653	614	1A	123552798	123554818	+	TraesCS1A02G116600	protein_coding	--	uncharacterized protein LOC109771891 [Aegilops tauschii subsp. tauschii]	--	SubName: Full=Uncharacterized protein {ECO:0000313|EnsemblPlants:TRIAE_CS42_1AS_TGACv1_020189_AA0075450.1};	--	GO:0009507,chloroplast; GO:0016021,integral component of membrane; GO:0005747,mitochondrial respiratory chain complex I	--
	gene:TraesCS1A02G116900	12.92	15.43	14.08	13.72	10.45	9.76	11.46	13.01	13.29	8.62	7.92	9.44	833	921	914	807	655	623	667	777	800	521	520	588	1A	124180828	124181726	-	TraesCS1A02G116900	protein_coding	--	predicted protein [Hordeum vulgare subsp. vulgare]	--	SubName: Full=Uncharacterized protein {ECO:0000313|EnsemblPlants:TRIAE_CS42_1BS_TGACv1_050900_AA0176540.1};	--	--	--
	gene:TraesCS1A02G117400	1.64	2.34	1.98	5.44	5.97	6.34	7.3	9.34	8.33	16.89	19.54	19.56	94	124	114	284	332	359	377	495	445	906	1139	1082	1A	124786602	124787399	-	TraesCS1A02G117400	protein_coding	--	hypothetical protein [Triticum aestivum]	--	SubName: Full=Uncharacterized protein {ECO:0000313|EMBL:AEI28613.1, ECO:0000313|EnsemblPlants:TRIAE_CS42_1AS_TGACv1_019883_AA0072390.1};	--	--	--
	gene:TraesCS1A02G117500	0.05	0.02	0.1	0.19	0.21	0.17	0.16	0.18	0.15	0.14	0.1	0.06	10	4	20	34	42	34	30	33	29	26	20	12	1A	124885857	124891820	-	TraesCS1A02G117500	protein_coding	--	boron transporter 4-like [Aegilops tauschii subsp. tauschii]	RecName: Full=Boron transporter 4;	SubName: Full=Uncharacterized protein {ECO:0000313|EnsemblPlants:TRIAE_CS42_1DS_TGACv1_080145_AA0241200.2};	Na+-independent Cl/HCO3 exchanger AE1 and related transporters (SLC4 family)	GO:0005887,integral component of plasma membrane; GO:0005886,plasma membrane; GO:0015301,anion:anion antiporter activity; GO:0080139,borate efflux transmembrane transporter activity; GO:0005452,inorganic anion exchanger activity; GO:0046713,borate transport; GO:0080029,cellular response to boron-containing substance levels; GO:0051453,regulation of intracellular pH	HCO3- transporter family
	gene:TraesCS1A02G117600	0.05	0.1	0.12	0.62	0.62	0.5	0.09	0.07	0	0.33	0.26	0.4	6	12	16	74	78	64	10	8	0	40	34	50	1A	124896096	124897910	-	TraesCS1A02G117600	protein_coding	K17710 pentatricopeptide repeat domain-containing protein 1 | (RefSeq) putative pentatricopeptide repeat-containing protein At2g02150 (A)	pentatricopeptide repeat-containing protein At1g09900-like [Aegilops tauschii subsp. tauschii]	RecName: Full=Pentatricopeptide repeat-containing protein At5g65560;	SubName: Full=Uncharacterized protein {ECO:0000313|EnsemblPlants:TRIAE_CS42_1AS_TGACv1_019207_AA0063160.1};	FOG: PPR repeat	GO:0043231,intracellular membrane-bounded organelle; GO:0004519,endonuclease activity; GO:0003723,RNA binding; GO:0009451,RNA modification	Tetratricopeptide repeat
	gene:TraesCS1A02G117700	3.19	2.69	2.59	2.21	1.64	1.73	1.89	2.33	2.1	1.48	1.14	1.16	439	342	359	277	219	236	235	296	269	191	159	154	1A	125108751	125110785	-	gene:TraesCS1A02G117700	Glycosyltransferase [Source:UniProtKB/TrEMBL%3BAcc:A0A1D5S3I3]	K13496 UDP-glucosyl transferase 73C [EC:2.4.1.-] | (RefSeq) UDP-glycosyltransferase 73C1 (A)	UDP-glycosyltransferase 73E1-like [Aegilops tauschii subsp. tauschii]	RecName: Full=UDP-glycosyltransferase 73C5; EC=2.4.1.-; AltName: Full=Cytokinin-O-glucosyltransferase 3; AltName: Full=Deoxynivalenol-glucosyl-transferase 1; AltName: Full=Zeatin O-glucosyltransferase 3; Short=AtZOG3;	RecName: Full=Glycosyltransferase {ECO:0000256|RuleBase:RU362057}; EC=2.4.1.- {ECO:0000256|RuleBase:RU362057};	UDP-glucuronosyl and UDP-glucosyl transferase	GO:0016021,integral component of membrane; GO:0043231,intracellular membrane-bounded organelle; GO:0050502,cis-zeatin O-beta-D-glucosyltransferase activity; GO:0046527,glucosyltransferase activity; GO:0080043,quercetin 3-O-glucosyltransferase activity; GO:0080046,quercetin 4'-O-glucosyltransferase activity; GO:0080044,quercetin 7-O-glucosyltransferase activity; GO:0050403,trans-zeatin O-beta-D-gl…	UDP-glucoronosyl and UDP-glucosyl transferase
	gene:TraesCS1A02G117900	0	0	0	0	0	0	0	0	0	0.17	0	0.06	0	0	0	0	0	0	0	0	0	16	0	6	1A	125150544	125151961	+	gene:TraesCS1A02G117900	Glycosyltransferase [Source:UniProtKB/TrEMBL%3BAcc:A0A1D5S309]	K13496 UDP-glucosyl transferase 73C [EC:2.4.1.-] | (RefSeq) UDP-glycosyltransferase 73C1 (A)	UDP-glycosyltransferase 73E1-like [Aegilops tauschii subsp. tauschii]	RecName: Full=UDP-glycosyltransferase 73C2; EC=2.4.1.-;	RecName: Full=Glycosyltransferase {ECO:0000256|RuleBase:RU362057}; EC=2.4.1.- {ECO:0000256|RuleBase:RU362057};	UDP-glucuronosyl and UDP-glucosyl transferase	GO:0043231,intracellular membrane-bounded organelle; GO:0080043,quercetin 3-O-glucosyltransferase activity; GO:0080044,quercetin 7-O-glucosyltransferase activity; GO:0008152,metabolic process	UDP-glucoronosyl and UDP-glucosyl transferase
	gene:TraesCS1A02G118100	0.04	0.06	0.04	0.02	0.07	0.02	0	0	0	0	0	0.05	6	7	6	3	9	3	0	0	0	0	0	6	1A	126511805	126516201	+	TraesCS1A02G118100	protein_coding	--	coleoptile phototropism protein 1-like [Aegilops tauschii subsp. tauschii]	RecName: Full=Putative BTB/POZ domain-containing protein At5g13600;	SubName: Full=Uncharacterized protein {ECO:0000313|EnsemblPlants:TRIAE_CS42_1AS_TGACv1_019684_AA0069850.1};	--	GO:0016020,membrane; GO:0016567,protein ubiquitination	NPH3 family
	gene:TraesCS1A02G119000	1.13	0.35	0.8	1.78	2.33	2.62	0.96	0.99	0.81	5.42	3.4	4.75	21	6	15	30	42	48	16	17	14	94	64	85	1A	128634284	128634541	+	TraesCS1A02G119000	protein_coding	--	uncharacterized protein LOC109745852 [Aegilops tauschii subsp. tauschii]	--	SubName: Full=Uncharacterized protein {ECO:0000313|EnsemblPlants:TRIAE_CS42_1AS_TGACv1_019928_AA0072940.1};	--	--	DVL family
	gene:TraesCS1A02G119100	9.55	9.61	9.74	23.52	24.75	25.71	0.88	0.76	0.5	3.67	3.14	3.36	892	831	916	2003	2247	2377	74	66	44	321	299	303	1A	129003620	129005020	-	TraesCS1A02G119100	protein_coding	K19861 benzyl alcohol O-benzoyltransferase [EC:2.3.1.196 2.3.1.232] | (RefSeq) benzyl alcohol O-benzoyltransferase (A)	acyl transferase 7-like [Aegilops tauschii subsp. tauschii]	RecName: Full=Acyl transferase 7 {ECO:0000305}; Short=OsAT7 {ECO:0000303|PubMed:23391577}; EC=2.3.1.- {ECO:0000305};	SubName: Full=Uncharacterized protein {ECO:0000313|EnsemblPlants:TRIAE_CS42_1DS_TGACv1_080531_AA0249640.1};	--	GO:0016410,N-acyltransferase activity	Transferase family
	gene:TraesCS1A02G119300	3.9	3.29	3.89	8.62	7.48	8.7	1.81	2.11	2.62	9.85	8.43	8.57	541	422	544	1090	1009	1194	227	271	339	1281	1191	1149	1A	130149160	130151093	+	gene:TraesCS1A02G119300	Glycosyltransferase [Source:UniProtKB/TrEMBL%3BAcc:A0A1D5S4H2]	K13691 pathogen-inducible salicylic acid glucosyltransferase [EC:2.4.1.-] | (RefSeq) crocetin glucosyltransferase 2 (A)	crocetin glucosyltransferase, chloroplastic-like [Aegilops tauschii subsp. tauschii]	RecName: Full=Crocetin glucosyltransferase, chloroplastic; EC=2.4.1.271; AltName: Full=UDP-glucose glucosyltransferase 1; Short=GjUGT1; AltName: Full=UDP-glycosyltransferase 75L6; Flags: Precursor;	RecName: Full=Glycosyltransferase {ECO:0000256|RuleBase:RU362057}; EC=2.4.1.- {ECO:0000256|RuleBase:RU362057};	UDP-glucuronosyl and UDP-glucosyl transferase	GO:0009507,chloroplast; GO:0016758,transferase activity, transferring hexosyl groups; GO:0008152,metabolic process	UDP-glucoronosyl and UDP-glucosyl transferase
	gene:TraesCS1A02G119600	17.95	19.63	19.29	76.81	82.12	82.85	15.27	16.39	16.56	35.16	35.95	38.07	1865	1888	2017	7275	8293	8517	1432	1577	1605	3423	3802	3821	1A	131520069	131521683	-	TraesCS1A02G119600	protein_coding	K20718 LRR receptor-like serine/threonine-protein kinase ERECTA [EC:2.7.11.1] | (RefSeq) LRR receptor-like serine/threonine-protein kinase ERECTA isoform X1 (A)	leucine-rich repeat extensin-like protein 4 [Aegilops tauschii subsp. tauschii]	RecName: Full=Leucine-rich repeat extensin-like protein 4; Short=AtLRX4; Short=LRR/EXTENSIN4; AltName: Full=Cell wall hydroxyproline-rich glycoprotein; Flags: Precursor;	SubName: Full=Uncharacterized protein {ECO:0000313|EnsemblPlants:TRIAE_CS42_1AS_TGACv1_019780_AA0071390.2};	--	GO:0005618,cell wall; GO:0005576,extracellular region; GO:0009505,plant-type cell wall; GO:0009506,plasmodesma; GO:0005199,structural constituent of cell wall; GO:0071555,cell wall organization	Leucine rich repeat N-terminal domain
	gene:TraesCS1A02G119700	1.01	0.97	1.16	6.17	6.59	7.01	0.99	1.01	1.08	4.53	4.57	4.28	180	160	207	999	1137	1232	158	166	179	754	827	735	1A	131963409	131971449	-	TraesCS1A02G119700	protein_coding	--	MAR-binding filament-like protein 1 [Aegilops tauschii subsp. tauschii]	RecName: Full=MAR-binding filament-like protein 1-1;	SubName: Full=Uncharacterized protein {ECO:0000313|EnsemblPlants:TRIAE_CS42_1AS_TGACv1_020297_AA0076460.7};	--	GO:0016363,nuclear matrix; GO:0003677,DNA binding	Autophagy protein 16 (ATG16)
	gene:TraesCS1A02G120000	0.56	0.56	0.8	4.45	3.12	2.82	1.12	1.09	1.05	5.41	4.71	4.2	32	30	46	233	174	160	58	58	56	291	275	233	1A	132414459	132416227	-	TraesCS1A02G120000	protein_coding	--	uncharacterized protein LOC109737616 [Aegilops tauschii subsp. tauschii]	--	SubName: Full=Uncharacterized protein {ECO:0000313|EnsemblPlants:TRIAE_CS42_1AS_TGACv1_021027_AA0080750.1};	--	--	--
	gene:TraesCS1A02G120400	0.23	0.31	0.13	0.93	0.52	1.02	0.09	0.4	0.03	0.88	0.93	0.81	16	20	9	60	36	71	6	26	2	58	67	55	1A	132797900	132800842	-	TraesCS1A02G120400	protein_coding	--	60S ribosomal protein L18a-like protein [Aegilops tauschii subsp. tauschii]	RecName: Full=60S ribosomal protein L18a-like protein;	SubName: Full=Uncharacterized protein {ECO:0000313|EnsemblPlants:TRIAE_CS42_U_TGACv1_642737_AA2122460.1};	--	GO:0005840,ribosome; GO:0003723,RNA binding; GO:0003735,structural constituent of ribosome; GO:0006412,translation	--
	gene:TraesCS1A02G120800	8.44	8.27	8.81	6.18	6.6	7.07	8.59	10.04	8.77	5.73	6.77	5.68	1035	939	1088	691	787	858	951	1141	1004	659	846	673	1A	133163923	133166640	-	TraesCS1A02G120800	protein_coding	--	protein SLOW GREEN 1, chloroplastic-like [Aegilops tauschii subsp. tauschii]	RecName: Full=protein SLOW GREEN 1, chloroplastic {ECO:0000303|PubMed:24420572}; Flags: Precursor;	SubName: Full=Uncharacterized protein {ECO:0000313|EnsemblPlants:TRIAE_CS42_1AS_TGACv1_019145_AA0061600.1};	--	GO:0009507,chloroplast; GO:0009941,chloroplast envelope; GO:0009536,plastid; GO:0009658,chloroplast organization	Domain of unknown function (DUF3328)
	gene:TraesCS1A02G120900	2.47	2.23	3.15	8.23	7.87	7.1	5.06	3.98	3.54	8.78	9.65	8.64	165	138	212	502	512	470	306	247	221	551	658	559	1A	133170778	133174000	-	gene:TraesCS1A02G120900	Hypoxanthine phosphoribosyltransferase [Source:UniProtKB/TrEMBL%3BAcc:A0A341NTX8]	K00760 hypoxanthine phosphoribosyltransferase [EC:2.4.2.8] | (RefSeq) hypoxanthine-guanine phosphoribosyltransferase-like (A)	uncharacterized protein LOC109781406 [Aegilops tauschii subsp. tauschii]	--	SubName: Full=Uncharacterized protein {ECO:0000313|EnsemblPlants:TRIAE_CS42_1AS_TGACv1_019145_AA0061580.1};	Hypoxanthine-guanine phosphoribosyltransferase	GO:0005737,cytoplasm; GO:0004422,hypoxanthine phosphoribosyltransferase activity; GO:0006166,purine ribonucleoside salvage	Phosphoribosyl transferase domain
	gene:TraesCS1A02G121500	1.67	2.39	1.52	0.85	0.99	0.57	1.72	1.17	1.16	2.32	1.27	1.54	71	94	65	33	41	24	66	46	46	92	55	63	1A	135182594	135183536	-	TraesCS1A02G121500	protein_coding	K18835 WRKY transcription factor 2 | (RefSeq) probable WRKY transcription factor 2 (A)	putative WRKY transcription factor 50 [Triticum urartu]	RecName: Full=Probable WRKY transcription factor 50; AltName: Full=WRKY DNA-binding protein 50;	SubName: Full=Putative WRKY transcription factor 50 {ECO:0000313|EMBL:EMS47362.1, ECO:0000313|EnsemblPlants:TRIUR3_29978-P1};	--	GO:0005634,nucleus; GO:0003700,DNA-binding transcription factor activity; GO:0043565,sequence-specific DNA binding; GO:0050832,defense response to fungus; GO:0009867,jasmonic acid mediated signaling pathway; GO:0006351,transcription, DNA-templated	WRKY DNA -binding domain
	gene:TraesCS1A02G122000	104.26	110.12	96.52	46.5	50.93	53.99	80.19	82.26	80.87	39.28	42.83	41.03	7023	6867	6546	2856	3335	3599	4876	5132	5084	2480	2938	2670	1A	135968664	135971664	-	TraesCS1A02G122000	protein_coding	K08234 glyoxylase I family protein | (RefSeq) uncharacterized protein YwkD (A)	uncharacterized protein LOC109755640 [Aegilops tauschii subsp. tauschii]	--	SubName: Full=Uncharacterized protein {ECO:0000313|EnsemblPlants:TRIAE_CS42_1DS_TGACv1_080802_AA0253950.1};	--	GO:0009507,chloroplast	Glyoxalase-like domain
	gene:TraesCS1A02G122200	4.51	5.49	5.05	2.89	3.02	2.7	4.3	4.2	4.49	3.87	3.57	3.05	690	778	778	404	450	409	594	596	641	555	556	451	1A	137231689	137235117	+	gene:TraesCS1A02G122200	Actin binding protein family [Source:Projected from Arabidopsis thaliana (AT1G52080) UniProtKB/TrEMBL%3BAcc:Q9SAU9]	--	protein CHUP1, chloroplastic-like [Aegilops tauschii subsp. tauschii]	RecName: Full=Protein CHUP1, chloroplastic; AltName: Full=Protein CHLOROPLAST UNUSUAL POSITIONING 1;	SubName: Full=Uncharacterized protein {ECO:0000313|EnsemblPlants:TRIAE_CS42_1AS_TGACv1_019195_AA0062780.2};	--	GO:0009507,chloroplast; GO:0009707,chloroplast outer membrane; GO:0009902,chloroplast relocation	--
	gene:TraesCS1A02G122300	2.58	3.93	1.11	5.91	2.51	5.77	1.18	1.21	1.38	8.29	9.44	9.32	90	127	39	188	85	199	37	39	45	271	335	314	1A	137405754	137407677	-	TraesCS1A02G122300	protein_coding	K14490 histidine-containing phosphotransfer peotein | (RefSeq) pseudo histidine-containing phosphotransfer protein 2 (A)	pseudo histidine-containing phosphotransfer protein 2 [Aegilops tauschii subsp. tauschii]	RecName: Full=Pseudo histidine-containing phosphotransfer protein 2 {ECO:0000303|PubMed:17284581}; AltName: Full=OsHpt4 {ECO:0000303|PubMed:16891544};	SubName: Full=Histidine-containing phosphotransfer protein 4 {ECO:0000313|EMBL:EMT11353.1, ECO:0000313|EnsemblPlants:EMT11353};	Two-component phosphorelay intermediate involved in MAP kinase cascade regulation	GO:0005737,cytoplasm; GO:0005634,nucleus; GO:0009927,histidine phosphotransfer kinase activity; GO:0043424,protein histidine kinase binding; GO:0009736,cytokinin-activated signaling pathway; GO:0000160,phosphorelay signal transduction system; GO:0016310,phosphorylation	Hpt domain
	gene:TraesCS1A02G122800	2.25	2.4	2.37	1.57	2.1	1.39	5.13	4.53	5.28	2.41	1.36	1.7	225	222	238	143	204	137	462	419	492	226	138	164	1A	139637058	139641051	-	gene:TraesCS1A02G122800	Phosphotransferase [Source:UniProtKB/TrEMBL%3BAcc:A0A341NIZ3]	K00844 hexokinase [EC:2.7.1.1] | (RefSeq) hexokinase-7 (A)	hexokinase-7 [Aegilops tauschii subsp. tauschii]	RecName: Full=Hexokinase-7; EC=2.7.1.1; AltName: Full=Hexokinase-6;	RecName: Full=Phosphotransferase {ECO:0000256|RuleBase:RU362007}; EC=2.7.1.- {ECO:0000256|RuleBase:RU362007};	Hexokinase	GO:0005829,cytosol; GO:0005524,ATP binding; GO:0008865,fructokinase activity; GO:0004340,glucokinase activity; GO:0005536,glucose binding; GO:0019158,mannokinase activity; GO:0001678,cellular glucose homeostasis; GO:0006096,glycolytic process	Hexokinase
	gene:TraesCS1A02G122900	0.06	0.06	0.07	0.25	0	0.12	0.34	0.47	0.3	0.05	0.26	0.15	8	7	9	30	0	16	41	59	38	6	36	20	1A	140960645	140962849	+	TraesCS1A02G122900	protein_coding	--	protein IQ-DOMAIN 14-like isoform X1 [Aegilops tauschii subsp. tauschii]	--	SubName: Full=Uncharacterized protein {ECO:0000313|EnsemblPlants:TRIAE_CS42_1AS_TGACv1_019299_AA0064510.3};	--	--	IQ calmodulin-binding motif
	gene:TraesCS1A02G123100	6.71	7.57	5.66	26.5	24.94	21.72	10.21	8.94	8.85	37.44	37.04	40.21	332	347	282	1196	1200	1064	456	410	409	1737	1867	1923	1A	142101442	142102131	+	TraesCS1A02G123100	protein_coding	--	predicted protein [Hordeum vulgare subsp. vulgare]	--	SubName: Full=Uncharacterized protein {ECO:0000313|EnsemblPlants:TRIAE_CS42_1AS_TGACv1_019598_AA0068870.1};	--	--	--
	gene:TraesCS1A02G123600	0.78	0.82	0.74	4.19	2.62	3.76	0.4	0.56	0.66	2.41	1.39	2.99	79	77	75	386	257	376	36	52	62	228	143	292	1A	143810249	143819031	+	gene:TraesCS1A02G123600	Probable tRNA N6-adenosine threonylcarbamoyltransferase [Source:UniProtKB/TrEMBL%3BAcc:A0A1D5S147]	K01409 N6-L-threonylcarbamoyladenine synthase [EC:2.3.1.234] | (RefSeq) probable tRNA N6-adenosine threonylcarbamoyltransferase (A)	probable tRNA N6-adenosine threonylcarbamoyltransferase [Aegilops tauschii subsp. tauschii]	RecName: Full=Probable tRNA N6-adenosine threonylcarbamoyltransferase, mitochondrial {ECO:0000255|HAMAP-Rule:MF_03179}; EC=2.3.1.234 {ECO:0000255|HAMAP-Rule:MF_03179}; AltName: Full=Glycoprotease 1 {ECO:0000255|HAMAP-Rule:MF_03179}; AltName: Full=N6-L-threonylcarbamoyladenine synthase {ECO:0000255|HAMAP-Rule:MF_03179}; Short=t(6)A synthase {ECO:0000255|HAMAP-Rule:MF_03179}; AltName: Full=t(6)A37 …	RecName: Full=Probable tRNA N6-adenosine threonylcarbamoyltransferase {ECO:0000256|HAMAP-Rule:MF_03180}; EC=2.3.1.234 {ECO:0000256|HAMAP-Rule:MF_03180}; AltName: Full=Glycoprotease 2 {ECO:0000256|HAMAP-Rule:MF_03180}; AltName: Full=t(6)A37 threonylcarbamoyladenosine biosynthesis protein GCP2 {ECO:0000256|HAMAP-Rule:MF_03180}; AltName: Full=tRNA threonylcarbamoyladenosine biosynthesis protein GCP2…	Predicted metalloprotease with chaperone activity (RNAse H/HSP70 fold)	GO:0000408,EKC/KEOPS complex; GO:0005743,mitochondrial inner membrane; GO:0046872,metal ion binding; GO:0004222,metalloendopeptidase activity; GO:0061711,N(6)-L-threonylcarbamoyladenine synthase activity; GO:0009793,embryo development ending in seed dormancy; GO:0002949,tRNA threonylcarbamoyladenosine modification	Glycoprotease family
	gene:TraesCS1A02G123700	0	0	0	0	0	0	0.11	0	0	0.81	0.28	0.74	0	0	0	0	0	0	2	0	0	16	6	15	1A	144552721	144553014	+	TraesCS1A02G123700	protein_coding	--	hypothetical protein TRIUR3_14388 [Triticum urartu]	--	SubName: Full=Uncharacterized protein {ECO:0000313|EMBL:EMS50498.1, ECO:0000313|EnsemblPlants:TRIUR3_14388-P1};	--	--	--
	gene:TraesCS1A02G123800	0	0	0	0	0	0	1.35	1.43	1.26	0.84	0.1	0.25	0	0	0	0	0	0	25	27	24	16	2	5	1A	144559153	144559437	-	TraesCS1A02G123800	protein_coding	--	hypothetical protein TRIUR3_14389 [Triticum urartu]	--	SubName: Full=Uncharacterized protein {ECO:0000313|EMBL:EMS50499.1, ECO:0000313|EnsemblPlants:TRIUR3_14389-P1};	--	--	Protein of unknown function (DUF1365)
	gene:TraesCS1A02G123900	4.68	5.26	5.17	5.69	5.44	5.8	2.52	2.12	2.22	4.14	3.68	3.9	848	882	944	941	958	1041	413	356	375	703	679	683	1A	145370882	145380980	-	TraesCS1A02G123900	protein_coding	K02218 casein kinase 1 [EC:2.7.11.1] | (RefSeq) casein kinase I isoform delta-like (A)	casein kinase 1-like protein HD16 [Aegilops tauschii subsp. tauschii]	RecName: Full=Casein kinase 1-like protein HD16 {ECO:0000305}; EC=2.7.11.1 {ECO:0000305}; AltName: Full=Os03g0793500 protein {ECO:0000312|EMBL:BAF13445.1}; AltName: Full=Protein EARLY FLOWERING 1 {ECO:0000303|PubMed:20400938}; AltName: Full=Protein HEADING DATE 16 {ECO:0000303|PubMed:23789941};	SubName: Full=Uncharacterized protein {ECO:0000313|EnsemblPlants:TRIAE_CS42_1DS_TGACv1_080106_AA0239260.1};	Casein kinase (serine/threonine/tyrosine protein kinase)	GO:0005737,cytoplasm; GO:0005634,nucleus; GO:0005524,ATP binding; GO:0004674,protein serine/threonine kinase activity; GO:0009908,flower development; GO:0009740,gibberellic acid mediated signaling pathway; GO:0010476,gibberellin mediated signaling pathway; GO:0018105,peptidyl-serine phosphorylation; GO:0008360,regulation of cell shape; GO:0040008,regulation of growth; GO:0048586,regulation of lon…	Lipopolysaccharide kinase (Kdo/WaaP) family
	gene:TraesCS1A02G124300	0.2	0.2	0.44	0.63	0.81	0.54	0.12	0.16	0.15	0.32	0.1	0.31	31	28	67	88	120	82	16	22	21	46	15	46	1A	146944161	146946921	+	TraesCS1A02G124300	protein_coding	K01184 polygalacturonase [EC:3.2.1.15] | (RefSeq) polygalacturonase-like (A)	Polygalacturonase [Triticum urartu]	RecName: Full=Polygalacturonase; Short=PG; EC=3.2.1.15; AltName: Full=Pectinase; Flags: Precursor;	SubName: Full=Uncharacterized protein {ECO:0000313|EnsemblPlants:TRIAE_CS42_1AS_TGACv1_019016_AA0057950.1};	--	GO:0005618,cell wall; GO:0005576,extracellular region; GO:0004650,polygalacturonase activity; GO:0005975,carbohydrate metabolic process; GO:0071555,cell wall organization; GO:0009835,fruit ripening	Right handed beta helix region
	gene:TraesCS1A02G124400	27.86	28.83	28.19	19.65	19.53	19.99	21.81	22.04	20.84	9.98	9.79	10.74	2912	2790	2967	1873	1984	2068	2058	2134	2033	978	1042	1085	1A	146947225	146952752	-	TraesCS1A02G124400	protein_coding	K03671 thioredoxin 1 | (RefSeq) thioredoxin H-type (A)	thioredoxin-like 2, chloroplastic [Aegilops tauschii subsp. tauschii]	RecName: Full=Thioredoxin-like 2, chloroplastic; AltName: Full=Lilium-type thioredoxin 2; AltName: Full=OsTrx19; Flags: Precursor;	SubName: Full=Uncharacterized protein {ECO:0000313|EnsemblPlants:TRIAE_CS42_1AS_TGACv1_019016_AA0057960.1};	Thioredoxin	GO:0009507,chloroplast; GO:0045454,cell redox homeostasis; GO:0055114,oxidation-reduction process	OST3 / OST6 family, transporter family
	gene:TraesCS1A02G124500	0.08	0	0.12	0.82	0.67	0.57	0.2	0.04	0.17	0.86	0.42	0.22	4	0	6	38	33	29	9	2	8	41	22	11	1A	146958998	146959708	-	TraesCS1A02G124500	protein_coding	--	uncharacterized protein LOC109740084 [Aegilops tauschii subsp. tauschii]	--	SubName: Full=Uncharacterized protein {ECO:0000313|EnsemblPlants:TRIAE_CS42_1AS_TGACv1_019016_AA0057970.1};	--	--	Cotton fibre expressed protein
	gene:TraesCS1A02G124700	0.32	0.28	0.1	0.25	0.25	0.21	0	0	0	0.04	0	0.1	38	31	12	27	29	25	0	0	0	4	0	12	1A	147674771	147682838	+	TraesCS1A02G124700	protein_coding	K13430 serine/threonine-protein kinase PBS1 [EC:2.7.11.1] | (RefSeq) serine/threonine-protein kinase CDL1 isoform X1 (A)	probable serine/threonine-protein kinase PBL7 [Aegilops tauschii subsp. tauschii]	RecName: Full=Probable serine/threonine-protein kinase PBL23 {ECO:0000305}; EC=2.7.11.1 {ECO:0000305}; AltName: Full=PBS1-like protein 23 {ECO:0000303|PubMed:20413097};	SubName: Full=Uncharacterized protein {ECO:0000313|EnsemblPlants:TRIAE_CS42_1AS_TGACv1_020126_AA0074920.1};	Serine/threonine protein kinase	GO:0005777,peroxisome; GO:0005886,plasma membrane; GO:0005524,ATP binding; GO:0004675,transmembrane receptor protein serine/threonine kinase activity; GO:0007166,cell surface receptor signaling pathway; GO:0006952,defense response; GO:0006468,protein phosphorylation	Phosphotransferase enzyme family
	gene:TraesCS1A02G125100	10.68	14.31	10.62	116.78	118.24	110.12	16.14	17.22	16.62	119.52	119.91	127.23	665	825	666	6630	7158	6786	907	993	966	6975	7603	7654	1A	148608794	148610939	-	TraesCS1A02G125100	protein_coding	K02868 large subunit ribosomal protein L11e | (RefSeq) 60S ribosomal protein L11-like (A)	60S ribosomal protein L11 [Triticum urartu]	RecName: Full=60S ribosomal protein L11;	SubName: Full=Uncharacterized protein {ECO:0000313|EnsemblPlants:TRIAE_CS42_1AS_TGACv1_019223_AA0063510.1};	60S ribosomal protein L11	GO:0022625,cytosolic large ribosomal subunit; GO:0005634,nucleus; GO:0003723,RNA binding; GO:0019843,rRNA binding; GO:0003735,structural constituent of ribosome; GO:0000027,ribosomal large subunit assembly; GO:0006412,translation	ribosomal L5P family C-terminus
	gene:TraesCS1A02G125300	8.76	9.39	9.2	6.69	6.02	6.72	6.12	5.55	5.67	4.21	4.06	4.66	1151	1143	1217	802	769	874	726	676	696	519	543	592	1A	148953747	148959478	+	gene:TraesCS1A02G125300	O-acyltransferase [Source:UniProtKB/TrEMBL%3BAcc:A0A1D5S1V0]	K11155 diacylglycerol O-acyltransferase 1 [EC:2.3.1.20 2.3.1.75 2.3.1.76] | (RefSeq) diacylglycerol O-acyltransferase 1 isoform X1 (A)	diacylglycerol O-acyltransferase 1-like isoform X2 [Aegilops tauschii subsp. tauschii]	RecName: Full=Diacylglycerol O-acyltransferase 1-1 {ECO:0000305}; Short=OsDGAT1-1 {ECO:0000305}; EC=2.3.1.20 {ECO:0000305};	RecName: Full=O-acyltransferase {ECO:0000256|PIRNR:PIRNR000439};	Sterol O-acyltransferase/Diacylglycerol O-acyltransferase	GO:0009941,chloroplast envelope; GO:0005789,endoplasmic reticulum membrane; GO:0016021,integral component of membrane; GO:0004144,diacylglycerol O-acyltransferase activity; GO:0006071,glycerol metabolic process; GO:0019432,triglyceride biosynthetic process	Membrane bound O-acyl transferase family
	gene:TraesCS1A02G125400	0.18	0.3	0.25	0.55	0.83	0.71	0.15	0.08	0.15	0.39	0.3	0.31	31	47	43	84	136	118	23	13	24	61	52	50	1A	149352287	149356056	-	TraesCS1A02G125400	protein_coding	--	hypothetical protein TRIUR3_31101 [Triticum urartu]	RecName: Full=IQ domain-containing protein IQM4 {ECO:0000305}; AltName: Full=IQ motif-containing protein 4 {ECO:0000303|Ref.5};	SubName: Full=Uncharacterized protein {ECO:0000313|EnsemblPlants:TRIAE_CS42_1AS_TGACv1_019880_AA0072370.1};	--	GO:0005737,cytoplasm; GO:0005634,nucleus	IQ calmodulin-binding motif
	gene:TraesCS1A02G125500	1.39	2.65	2.62	8.78	8.6	9.12	1.2	1.27	1.13	8.29	7.84	8.53	116	204	220	667	696	752	90	98	88	647	665	686	1A	149510430	149514777	-	TraesCS1A02G125500	protein_coding	K14709 solute carrier family 39 (zinc transporter), member 1/2/3 | (RefSeq) zinc transporter 7 (A)	zinc transporter 7-like [Aegilops tauschii subsp. tauschii]	RecName: Full=Zinc transporter 7; AltName: Full=ZRT/IRT-like protein 7; Short=OsZIP7; Flags: Precursor;	SubName: Full=Uncharacterized protein {ECO:0000313|EnsemblPlants:TRIAE_CS42_1DS_TGACv1_082535_AA0264750.1};	Fe2+/Zn2+ regulated transporter	GO:0016021,integral component of membrane; GO:0005886,plasma membrane; GO:0005385,zinc ion transmembrane transporter activity; GO:0071577,zinc ion transmembrane transport	ZIP Zinc transporter
	gene:TraesCS1A02G125600	1	0.95	0.92	1.84	1.46	1.82	0.7	0.44	0.78	0.63	0.65	0.84	81	71	75	136	115	146	51	33	59	48	54	66	1A	149864848	149874041	+	gene:TraesCS1A02G125600	Hexosyltransferase [Source:UniProtKB/TrEMBL%3BAcc:A0A341NJ26]	K20855 beta-1,3-galactosyltransferase 1/2/3/4/5/7/8 [EC:2.4.1.-] | (RefSeq) beta-1,3-galactosyltransferase 7 (A)	probable beta-1,3-galactosyltransferase 12 [Aegilops tauschii subsp. tauschii]	RecName: Full=Probable beta-1,3-galactosyltransferase 12; EC=2.4.1.-;	RecName: Full=Hexosyltransferase {ECO:0000256|RuleBase:RU363063}; EC=2.4.1.- {ECO:0000256|RuleBase:RU363063};	Galactosyltransferases	GO:0005794,Golgi apparatus; GO:0000139,Golgi membrane; GO:0016021,integral component of membrane; GO:0008378,galactosyltransferase activity; GO:0006486,protein glycosylation	Galactosyltransferase
	gene:TraesCS1A02G125700	2.38	2.69	2.55	18.91	20.86	18.61	4.03	3.67	4.07	27.38	27.6	28.08	216	226	233	1563	1839	1670	330	308	344	2327	2548	2460	1A	150006605	150008006	+	TraesCS1A02G125700	protein_coding	--	NDR1/HIN1-like protein 13 [Aegilops tauschii subsp. tauschii]	RecName: Full=NDR1/HIN1-like protein 10 {ECO:0000303|PubMed:14666423}; Short=AtNHL10 {ECO:0000305}; AltName: Full=Protein YELLOW-LEAF-SPECIFIC GENE 9 {ECO:0000303|PubMed:11230571};	SubName: Full=Uncharacterized protein {ECO:0000313|EnsemblPlants:TRIAE_CS42_1AS_TGACv1_020472_AA0077690.1};	--	GO:0046658,anchored component of plasma membrane; GO:0009507,chloroplast; GO:0016021,integral component of membrane; GO:0009506,plasmodesma; GO:0004871,NA; GO:0051607,defense response to virus; GO:0010150,leaf senescence; GO:0051707,response to other organism	Penicillin-binding protein N-terminus
	gene:TraesCS1A02G125900	3.63	3.67	2.66	4.71	3.37	4.32	2.02	1.15	1.13	7.15	5.77	6.59	207	194	153	245	187	244	104	61	60	382	335	363	1A	150860542	150861336	+	TraesCS1A02G125900	protein_coding	--	uncharacterized protein LOC109761641 [Aegilops tauschii subsp. tauschii]	RecName: Full=Lachrymatory-factor synthase; Flags: Precursor;	SubName: Full=Uncharacterized protein {ECO:0000313|EnsemblPlants:HORVU1Hr1G029280.1};	--	GO:0005773,vacuole	Polyketide cyclase / dehydrase and lipid transport
	gene:TraesCS1A02G126000	2.13	2.6	1.94	6.59	7.2	7.83	1.24	1.72	1.58	6.62	5.83	4.75	153	173	140	431	502	556	80	114	106	445	426	329	1A	150890798	150895231	+	gene:TraesCS1A02G126000	N-alpha-acetyltransferase MAK3 [Source:Projected from Arabidopsis thaliana (AT2G38130) UniProtKB/Swiss-Prot%3BAcc:O80438]	K00670 N-alpha-acetyltransferase 30 [EC:2.3.1.256] | (RefSeq) N-alpha-acetyltransferase MAK3 (A)	N-alpha-acetyltransferase MAK3 [Aegilops tauschii subsp. tauschii]	RecName: Full=N-alpha-acetyltransferase MAK3; EC=2.3.1.256 {ECO:0000303|PubMed:12897255}; AltName: Full=N-acetyltransferase MAK3 homolog; Short=AtMAK3; AltName: Full=Protein PHOTOSYNTHESIS ALTERED MUTANT 21;	SubName: Full=Uncharacterized protein {ECO:0000313|EnsemblPlants:TRIAE_CS42_1AS_TGACv1_019138_AA0061490.1};	N-acetyltransferase	GO:0005737,cytoplasm; GO:0031417,NatC complex; GO:0004596,peptide alpha-N-acetyltransferase activity; GO:0006474,N-terminal protein amino acid acetylation	Acetyltransferase (GNAT) domain
	gene:TraesCS1A02G126400	0.09	0.08	0.05	0.77	0.67	0.66	0.14	0.16	0.19	0.31	0.07	0	10	8	6	78	72	72	14	16	20	32	8	0	1A	151873014	151877402	-	gene:TraesCS1A02G126400	GA2ox-A10 protein [Source:UniProtKB/TrEMBL%3BAcc:A0A140KPT3]	K04125 gibberellin 2-oxidase [EC:1.14.11.13] | (RefSeq) gibberellin 2-beta-dioxygenase 1 (A)	GA2ox-A10 [Triticum aestivum]	RecName: Full=Gibberellin 2-beta-dioxygenase; EC=1.14.11.13; AltName: Full=GA 2-oxidase; AltName: Full=Gibberellin 2-beta-hydroxylase; AltName: Full=Gibberellin 2-oxidase;	SubName: Full=GA2ox-A10 protein {ECO:0000313|EMBL:CFV04391.1, ECO:0000313|EnsemblPlants:TRIAE_CS42_1AS_TGACv1_019522_AA0067640.1};	Iron/ascorbate family oxidoreductases	GO:0045543,gibberellin 2-beta-dioxygenase activity; GO:0046872,metal ion binding; GO:0009686,gibberellin biosynthetic process	non-haem dioxygenase in morphine synthesis N-terminal
	gene:TraesCS1A02G126600	0.08	0.27	0.08	0.17	0.44	0.3	0	0	0	0	0	0	4	13	4	8	22	15	0	0	0	0	0	0	1A	152462851	152463622	+	TraesCS1A02G126600	protein_coding	--	hypothetical protein TRIUR3_30625 [Triticum urartu]	--	SubName: Full=Uncharacterized protein {ECO:0000313|EMBL:EMS68028.1, ECO:0000313|EnsemblPlants:TRIUR3_30625-P1};	--	--	--
	gene:TraesCS1A02G127500	0.04	0.09	0.1	0.22	0.15	0.29	0.21	0.2	0.25	0.4	0.21	0.31	12	24	28	57	42	83	54	54	67	109	62	86	1A	154699585	154703820	+	TraesCS1A02G127500	protein_coding	--	S-type anion channel SLAH3 [Triticum urartu]	RecName: Full=S-type anion channel SLAH3; AltName: Full=SLAC1-homolog protein 3;	SubName: Full=Uncharacterized protein {ECO:0000313|EnsemblPlants:TRIAE_CS42_1AS_TGACv1_021186_AA0081260.1};	--	GO:0016021,integral component of membrane; GO:0005886,plasma membrane; GO:0008308,voltage-gated anion channel activity; GO:0006873,cellular ion homeostasis; GO:0006821,chloride transport; GO:0009651,response to salt stress; GO:0009414,response to water deprivation	Voltage-dependent anion channel
	gene:TraesCS1A02G127700	0	0	0	0.44	0.56	0.96	0	0	0	0.95	0.06	0.54	0	0	0	14	19	33	0	0	0	31	2	18	1A	155138718	155139587	-	TraesCS1A02G127700	protein_coding	--	PREDICTED: uncharacterized protein LOC100840175 [Brachypodium distachyon]	--	SubName: Full=Uncharacterized protein {ECO:0000313|EnsemblPlants:TRIAE_CS42_5AL_TGACv1_374174_AA1192350.1};	--	--	--
	gene:TraesCS1A02G128100	6.51	5.8	5.76	5.21	5.37	5.2	4.77	6.67	5.92	4.29	3.89	4.17	586	483	522	427	470	463	387	556	497	362	356	362	1A	155840661	155858856	-	TraesCS1A02G128100	protein_coding	--	predicted protein [Hordeum vulgare subsp. vulgare]	--	SubName: Full=Uncharacterized protein {ECO:0000313|EnsemblPlants:TRIAE_CS42_1AS_TGACv1_019199_AA0062890.1};	Abl interactor ABI-1, contains SH3 domain	--	Mitochondrial protein up-regulated during meiosis
	gene:TraesCS1A02G128600	7.87	6.74	7.65	13.38	13.01	13.55	3.78	3.72	3.73	10.74	9.43	9	1045	829	1023	1621	1680	1782	453	458	462	1337	1276	1155	1A	157829158	157834887	-	TraesCS1A02G128600	protein_coding	K11093 U1 small nuclear ribonucleoprotein 70kDa | (RefSeq) U1 small nuclear ribonucleoprotein 70 kDa (A)	U1 small nuclear ribonucleoprotein 70 kDa-like [Aegilops tauschii subsp. tauschii]	RecName: Full=U1 small nuclear ribonucleoprotein 70 kDa; Short=U1 snRNP 70 kDa; Short=U1-70K; Short=snRNP70;	SubName: Full=Uncharacterized protein {ECO:0000313|EnsemblPlants:TRIAE_CS42_1AS_TGACv1_020546_AA0078260.1};	U1 small nuclear ribonucleoprotein (RRM superfamily)	GO:0000243,commitment complex; GO:0016607,nuclear speck; GO:0005634,nucleus; GO:0071011,precatalytic spliceosome; GO:0005685,U1 snRNP; GO:0071004,U2-type prespliceosome; GO:0003729,mRNA binding; GO:0030619,U1 snRNA binding; GO:0000398,mRNA splicing, via spliceosome	Microtubule-binding protein MIP-T3
	gene:TraesCS1A02G128900	3.81	3.97	4.28	8.53	8.6	6.89	4.08	3.97	3.21	13.33	12.14	13.98	517	499	586	1057	1136	927	501	499	407	1697	1679	1835	1A	159516849	159528490	+	TraesCS1A02G128900	protein_coding	--	transcription factor bHLH68-like isoform X3 [Aegilops tauschii subsp. tauschii]	RecName: Full=Transcription factor bHLH68; AltName: Full=Basic helix-loop-helix protein 68; Short=AtbHLH68; Short=bHLH 68; AltName: Full=Transcription factor EN 60; AltName: Full=bHLH transcription factor bHLH068;	SubName: Full=Uncharacterized protein {ECO:0000313|EnsemblPlants:TRIAE_CS42_1AS_TGACv1_019496_AA0067360.2};	--	GO:0005634,nucleus; GO:0001046,core promoter sequence-specific DNA binding; GO:0003700,DNA-binding transcription factor activity; GO:0046983,protein dimerization activity; GO:0001228,DNA-binding transcription activator activity, RNA polymerase II-specific; GO:0006355,regulation of transcription, DNA-templated; GO:0006366,transcription by RNA polymerase II	Mitochondrial import receptor subunit Tom22
	gene:TraesCS1A02G129100	4.44	3.26	3.55	48.49	48	45.73	4.04	5.16	3.62	39.14	45.45	43.77	275	187	221	2737	2889	2802	226	296	209	2271	2865	2618	1A	163382073	163383979	-	gene:TraesCS1A02G129100	40S ribosomal protein S7 [Source:UniProtKB/TrEMBL%3BAcc:W4ZYD0]	K02993 small subunit ribosomal protein S7e | (RefSeq) 40S ribosomal protein S7-like (A)	40S ribosomal protein S7 [Aegilops tauschii subsp. tauschii]	RecName: Full=40S ribosomal protein S7;	RecName: Full=40S ribosomal protein S7 {ECO:0000256|RuleBase:RU364105};	40S ribosomal protein S7	GO:0005840,ribosome; GO:0003735,structural constituent of ribosome; GO:0006412,translation	Ribosomal protein S7e
	gene:TraesCS1A02G129300	0.18	0.1	0.11	0.18	0.14	0.15	0.17	0.22	0.27	0.37	0.5	0.44	41	20	25	36	30	34	35	46	55	78	112	95	1A	164456207	164469307	-	gene:TraesCS1A02G129300	R1R2R3-MYB protein [Source:UniProtKB/TrEMBL%3BAcc:G9DR83]	K09422 transcription factor MYB, plant | (RefSeq) transcription factor MYB122 (A)	R1R2R3-MYB protein [Triticum aestivum]	RecName: Full=Transcription factor MYB3R-4 {ECO:0000303|PubMed:11597504}; AltName: Full=Myb-related protein 3R-4 {ECO:0000303|PubMed:11597504}; AltName: Full=Protein ENHANCED DEFECTIVE CYTOKINESIS {ECO:0000303|PubMed:25806785};	SubName: Full=R1R2R3-MYB protein {ECO:0000313|EMBL:AEV91160.1, ECO:0000313|EnsemblPlants:TRIAE_CS42_1AS_TGACv1_020216_AA0075730.1};	Transcription factor, Myb superfamily	GO:0005634,nucleus; GO:0003700,DNA-binding transcription factor activity; GO:0000981,DNA-binding transcription factor activity, RNA polymerase II-specific; GO:0043565,sequence-specific DNA binding; GO:0003713,transcription coactivator activity; GO:0001135,RNA polymerase II transcription regulator recruiting activity; GO:0044212,transcription regulatory region DNA binding; GO:0030154,cell differen…	Myb DNA-binding like
	gene:TraesCS1A02G129400	0.12	0.1	0.13	0.63	0.99	0.77	0.02	0.07	0.08	0.14	0.02	0.08	22	18	24	107	181	142	4	13	14	25	3	14	1A	165171992	165179858	-	gene:TraesCS1A02G129400	DNA helicase [Source:UniProtKB/TrEMBL%3BAcc:A0A341NK55]	K02542 DNA replication licensing factor MCM6 [EC:3.6.4.12] | (RefSeq) DNA replication licensing factor MCM6 (A)	DNA replication licensing factor MCM6 [Aegilops tauschii subsp. tauschii]	RecName: Full=DNA replication licensing factor MCM6; EC=3.6.4.12; AltName: Full=Minichromosome maintenance protein 6; Short=OsMCM6;	RecName: Full=DNA helicase {ECO:0000256|SAAS:SAAS00536514}; EC=3.6.4.12 {ECO:0000256|SAAS:SAAS00536514};	DNA replication licensing factor, MCM6 component	GO:0042555,MCM complex; GO:0005634,nucleus; GO:0005524,ATP binding; GO:0003677,DNA binding; GO:0003678,DNA helicase activity; GO:0046872,metal ion binding; GO:0007049,cell cycle; GO:0006270,DNA replication initiation	Sigma-54 interaction domain
	gene:TraesCS1A02G129600	0.89	0.93	0.41	0.19	0.3	0.44	0.92	0.7	0.74	0.77	0.45	0.19	58	56	27	11	19	28	54	42	45	47	30	12	1A	167150357	167152680	+	gene:TraesCS1A02G129600	Bidirectional sugar transporter SWEET [Source:UniProtKB/TrEMBL%3BAcc:W4ZUX2]	K15382 solute carrier family 50 (sugar transporter) | (RefSeq) bidirectional sugar transporter SWEET3a (A)	bidirectional sugar transporter SWEET3a [Aegilops tauschii subsp. tauschii]	RecName: Full=Bidirectional sugar transporter SWEET3a; Short=OsSWEET3a;	RecName: Full=Bidirectional sugar transporter SWEET {ECO:0000256|RuleBase:RU910715};	Multitransmembrane protein	GO:0016021,integral component of membrane; GO:0005887,integral component of plasma membrane; GO:0051119,sugar transmembrane transporter activity; GO:0008643,carbohydrate transport	Sugar efflux transporter for intercellular exchange
	gene:TraesCS1A02G130600	2.51	1.11	2.1	1.35	1.09	1.62	2.14	2.82	2.58	0.83	2.22	1.25	100	41	84	49	42	64	77	104	96	31	90	48	1A	168548237	168549847	+	TraesCS1A02G130600	protein_coding	K17262 tubulin-folding cofactor B | (RefSeq) tubulin-folding cofactor B (A)	tubulin-folding cofactor B [Aegilops tauschii subsp. tauschii]	RecName: Full=Tubulin-folding cofactor B; Short=AtTFCB; AltName: Full=Protein EMBRYO DEFECTIVE 2804;	SubName: Full=Uncharacterized protein {ECO:0000313|EnsemblPlants:TRIAE_CS42_1AS_TGACv1_019404_AA0066180.1};	Alpha-tubulin folding cofactor B	GO:0005737,cytoplasm; GO:0005829,cytosol; GO:0005634,nucleus; GO:0009524,phragmoplast; GO:0051301,cell division; GO:0009793,embryo development ending in seed dormancy	Ubiquitin-like domain
	gene:TraesCS1A02G130700	0.1	0.15	0.14	0.19	0.19	0.2	0.12	0.06	0.12	0.1	0.07	0.12	59	80	80	101	107	114	60	33	63	56	42	66	1A	168553548	168590194	-	gene:TraesCS1A02G130700	DNA polymerase epsilon catalytic subunit [Source:UniProtKB/TrEMBL%3BAcc:A0A341NK67]	K02324 DNA polymerase epsilon subunit 1 [EC:2.7.7.7] | (RefSeq) DNA polymerase epsilon catalytic subunit A isoform X1 (A)	DNA polymerase epsilon catalytic subunit A-like [Aegilops tauschii subsp. tauschii]	RecName: Full=DNA polymerase epsilon catalytic subunit A; EC=2.7.7.7; AltName: Full=DNA polymerase 2 a; Short=AtPOL2a; AltName: Full=DNA polymerase II subunit a; AltName: Full=Protein ABA OVERLY SENSITIVE a; AltName: Full=Protein EARLY IN SHORT DAYS 7; AltName: Full=Protein EMBRYO DEFECTIVE 142; AltName: Full=Protein EMBRYO DEFECTIVE 2284; AltName: Full=Protein EMBRYO DEFECTIVE 529; AltName: Full…	SubName: Full=Uncharacterized protein {ECO:0000313|EnsemblPlants:HORVU1Hr1G036500.15};	DNA polymerase epsilon, catalytic subunit A	GO:0048046,apoplast; GO:0008622,epsilon DNA polymerase complex; GO:0051539,4 iron, 4 sulfur cluster binding; GO:0003677,DNA binding; GO:0003887,DNA-directed DNA polymerase activity; GO:0000166,nucleotide binding; GO:0008310,single-stranded DNA 3'-5' exodeoxyribonuclease activity; GO:0008270,zinc ion binding; GO:0006287,base-excision repair, gap-filling; GO:0045004,DNA replication proofreading; GO…	RNase_H superfamily
	gene:TraesCS1A02G131300	23.57	19.62	22.66	7.06	7.75	8.68	15.96	14.99	15.76	6.68	7.26	6.92	3005	2316	2909	821	960	1095	1837	1770	1875	798	942	852	1A	173960780	173978959	+	TraesCS1A02G131300	protein_coding	--	uncharacterized calcium-binding protein At1g02270 [Aegilops tauschii subsp. tauschii]	RecName: Full=Uncharacterized calcium-binding protein At1g02270;	SubName: Full=Uncharacterized protein {ECO:0000313|EnsemblPlants:TRIAE_CS42_1DL_TGACv1_062331_AA0212740.1};	Transcriptional effector CCR4-related protein	GO:0016021,integral component of membrane; GO:0005634,nucleus; GO:0005509,calcium ion binding; GO:0009409,response to cold	EF-hand domain pair
	gene:TraesCS1A02G131500	5.42	5.85	5.76	20.41	20.16	17.7	2.52	2.07	2.49	11.35	9.78	10.07	464	464	497	1594	1679	1500	195	164	199	911	853	833	1A	175173230	175178988	-	TraesCS1A02G131500	protein_coding	K07904 Ras-related protein Rab-11A | (RefSeq) ras-related protein Rab11D (A)	ras-related protein Rab11D-like [Aegilops tauschii subsp. tauschii]	RecName: Full=Ras-related protein Rab11D;	SubName: Full=Uncharacterized protein {ECO:0000313|EnsemblPlants:TRIAE_CS42_1DL_TGACv1_061057_AA0183360.1};	GTPase Rab11/YPT3, small G protein superfamily	GO:0005886,plasma membrane; GO:0005525,GTP binding; GO:0003924,GTPase activity	Elongation factor Tu GTP binding domain
	gene:TraesCS1A02G131600	1.73	1.51	1.58	1.11	1.09	1.09	1.72	1.83	1.68	1.49	1.16	1.22	425	344	393	249	262	265	383	417	386	345	291	290	1A	176449533	176462644	+	gene:TraesCS1A02G131600	EDR1 [Source:UniProtKB/TrEMBL%3BAcc:Q5XPL8]	K04424 sterile alpha motif and leucine zipper containing kinase AZK [EC:2.7.11.25] | (RefSeq) serine/threonine-protein kinase EDR1 (A)	EDR1 [Triticum aestivum]	RecName: Full=Serine/threonine-protein kinase EDR1; EC=2.7.11.1; AltName: Full=MAPKK kinase EDR1; AltName: Full=Protein ENHANCED DISEASE RESISTANCE 1; Short=AtEDR1; AltName: Full=Serine/threonine/tyrosine-protein kinase 10;	SubName: Full=EDR1 {ECO:0000313|EMBL:AAU89661.2, ECO:0000313|EnsemblPlants:TRIAE_CS42_1AS_TGACv1_020161_AA0075270.1};	Tyrosine kinase specific for activated (GTP-bound) p21cdc42Hs	GO:0005829,cytosol; GO:0005769,early endosome; GO:0005783,endoplasmic reticulum; GO:0005768,endosome; GO:0005634,nucleus; GO:0005886,plasma membrane; GO:0005802,trans-Golgi network; GO:0012510,trans-Golgi network transport vesicle membrane; GO:0005524,ATP binding; GO:0016301,kinase activity; GO:0004709,MAP kinase kinase kinase activity; GO:0004712,protein serine/threonine/tyrosine kinase activity…	Haspin like kinase domain
	gene:TraesCS1A02G131900	19.12	17.94	18.7	6.86	8.72	7.44	16.94	16.83	15.87	7.88	6.38	7.24	1033	897	1017	338	458	398	826	842	800	399	351	378	1A	177465418	177472573	+	TraesCS1A02G131900	protein_coding	--	hypothetical protein TRIUR3_27713 [Triticum urartu]	--	SubName: Full=Uncharacterized protein {ECO:0000313|EMBL:EMS67705.1, ECO:0000313|EnsemblPlants:TRIUR3_27713-P1};	--	--	WTAP/Mum2p family
	gene:TraesCS1A02G132300	4.31	4.92	3.99	0.5	0.94	0.57	3.77	3.55	3.64	0.66	0.34	0.61	405	428	378	43	86	53	320	309	319	58	33	55	1A	179526002	179534082	+	TraesCS1A02G132300	protein_coding	--	uncharacterized protein LOC109782026 [Aegilops tauschii subsp. tauschii]	--	SubName: Full=Uncharacterized protein {ECO:0000313|EnsemblPlants:TRIAE_CS42_1AS_TGACv1_018984_AA0057280.1};	--	--	--
	gene:TraesCS1A02G132500	0	0.23	0.3	0	0	0	0	0	0	0	0	0	0	7	10	0	0	0	0	0	0	0	0	0	1A	180414769	180415224	-	TraesCS1A02G132500	protein_coding	--	RecName: Full=Uncharacterized 16 kDa protein in middle repetitive insertion sequence WIS1 CAA33880.1 unnamed protein product [Triticum aestivum]	RecName: Full=Uncharacterized 16 kDa protein in middle repetitive insertion sequence WIS1;	SubName: Full=Translation initiation factor IF-3 {ECO:0000313|EMBL:EMT17204.1, ECO:0000313|EnsemblPlants:EMT17204};	--	--	--
	gene:TraesCS1A02G132900	0.12	0.13	0	0.5	0.49	0.66	0	0	0	0	0	0	6	6	0	23	24	33	0	0	0	0	0	0	1A	184934531	184935439	-	TraesCS1A02G132900	protein_coding	--	hypothetical protein BRADI_1g31109v3 [Brachypodium distachyon]	--	SubName: Full=Uncharacterized protein {ECO:0000313|EnsemblPlants:TRIAE_CS42_U_TGACv1_644077_AA2136970.1};	--	--	Myb/SANT-like DNA-binding domain
	gene:TraesCS1A02G133000	0.47	0.21	0.38	0	0	0.02	0.89	0.94	0.81	0	0	0	56	23	45	0	0	2	95	103	89	0	0	0	1A	185117112	185118880	+	TraesCS1A02G133000	protein_coding	--	uncharacterized protein LOC109787240 [Aegilops tauschii subsp. tauschii]	--	SubName: Full=Uncharacterized protein {ECO:0000313|EnsemblPlants:TRIAE_CS42_1AS_TGACv1_019410_AA0066280.1};	--	--	Protein of unknown function (DUF620)
	gene:TraesCS1A02G133300	3.99	4.34	4.75	1.6	3.17	2.73	4.07	3.52	2.3	2.59	3	3.34	115	116	138	42	89	78	106	94	62	70	88	93	1A	186717495	186718766	-	TraesCS1A02G133300	protein_coding	K10601 E3 ubiquitin-protein ligase synoviolin [EC:2.3.2.27] | (RefSeq) ERAD-associated E3 ubiquitin-protein ligase HRD1 isoform X1 (A)	PREDICTED: ERAD-associated E3 ubiquitin-protein ligase HRD1-like [Brachypodium distachyon]	RecName: Full=ERAD-associated E3 ubiquitin-protein ligase HRD1 {ECO:0000305}; EC=2.3.2.27 {ECO:0000305}; AltName: Full=RING-type E3 ubiquitin transferase HRD1 {ECO:0000305};	SubName: Full=Uncharacterized protein {ECO:0000313|EnsemblPlants:TRIAE_CS42_1AS_TGACv1_019578_AA0068650.1};	E3 ubiquitin ligase	GO:0036513,Derlin-1 retrotranslocation complex; GO:0044322,endoplasmic reticulum quality control compartment; GO:0000836,Hrd1p ubiquitin ligase complex; GO:0016021,integral component of membrane; GO:0046872,metal ion binding; GO:1904264,NA; GO:1990381,ubiquitin-specific protease binding; GO:0051082,unfolded protein binding; GO:0030968,endoplasmic reticulum unfolded protein response; GO:0000209,pr…	Zinc-ribbon, C4HC2 type
	gene:TraesCS1A02G133900	1.33	0.85	0.97	3.69	3.15	3.74	0.74	1.38	0.97	2.75	2.57	1.88	173	103	127	439	400	483	87	167	118	336	341	237	1A	191855622	191862578	-	TraesCS1A02G133900	protein_coding	K23877 xyloglucan O-acetyltransferase | (RefSeq) protein ALTERED XYLOGLUCAN 4 (A)	protein trichome birefringence-like 25 [Aegilops tauschii subsp. tauschii]	RecName: Full=Protein trichome birefringence-like 26;	SubName: Full=Uncharacterized protein {ECO:0000313|EnsemblPlants:TRIAE_CS42_1BS_TGACv1_050563_AA0173390.1};	--	GO:0005794,Golgi apparatus; GO:0016021,integral component of membrane; GO:0016413,O-acetyltransferase activity; GO:0071554,cell wall organization or biogenesis	PMR5 N terminal Domain
	gene:TraesCS1A02G134000	4.08	4.23	4.27	12.28	11.62	11.41	2.86	2.81	3.47	11.3	12.74	13.04	532	510	560	1460	1473	1472	337	339	422	1381	1691	1642	1A	193517325	193519141	+	TraesCS1A02G134000	protein_coding	K13448 calcium-binding protein CML | (RefSeq) probable calcium-binding protein CML18 (A)	probable calcium-binding protein CML18 [Aegilops tauschii subsp. tauschii]	RecName: Full=Probable calcium-binding protein CML18; AltName: Full=Calmodulin-like protein 18;	SubName: Full=Uncharacterized protein {ECO:0000313|EnsemblPlants:TRIAE_CS42_1DS_TGACv1_080675_AA0252190.1};	Calmodulin and related proteins (EF-Hand superfamily)	GO:0005509,calcium ion binding	LEM domain
	gene:TraesCS1A02G134100	1.05	1.12	1.31	0.35	0.19	0.48	0.49	0.62	0.93	0.31	0.48	0.39	132	130	166	40	23	60	56	72	109	37	61	47	1A	197091320	197138407	-	TraesCS1A02G134100	protein_coding	K15378 solute carrier family 45, member 1/2/4 | (RefSeq) sucrose transport protein SUT3 (A)	sucrose transport protein SUT3-like [Aegilops tauschii subsp. tauschii]	RecName: Full=Sucrose transport protein SUT3; AltName: Full=Sucrose permease 3; AltName: Full=Sucrose transporter 3; Short=OsSUT3; AltName: Full=Sucrose-proton symporter 3;	SubName: Full=Uncharacterized protein {ECO:0000313|EnsemblPlants:TRIAE_CS42_1AS_TGACv1_019244_AA0063820.1};	Sucrose transporter and related proteins	GO:0016021,integral component of membrane; GO:0005886,plasma membrane; GO:0015293,symporter activity; GO:0008643,carbohydrate transport; GO:0005985,sucrose metabolic process	MFS/sugar transport protein
	gene:TraesCS1A02G135100	0.16	0.13	0.24	0.51	0.53	0.44	0.07	0.04	0.05	0.6	0.31	0.44	50	36	74	142	159	133	20	10	14	174	96	130	1A	206792054	206805538	-	TraesCS1A02G135100	protein_coding	K08735 DNA mismatch repair protein MSH2 | (RefSeq) DNA mismatch repair protein MSH2 (A)	DNA mismatch repair protein MSH2 [Aegilops tauschii subsp. tauschii]	RecName: Full=DNA mismatch repair protein MSH2; AltName: Full=MUS1;	SubName: Full=Uncharacterized protein {ECO:0000313|EnsemblPlants:TRIAE_CS42_1AS_TGACv1_019932_AA0072990.3};	Mismatch repair ATPase MSH2 (MutS family)	GO:0032300,mismatch repair complex; GO:0005634,nucleus; GO:0005524,ATP binding; GO:0030983,mismatched DNA binding; GO:0006298,mismatch repair	Serine rich protein interaction domain
	gene:TraesCS1A02G135700	23.11	20.99	19.99	20.87	20.84	19.87	10	10.8	9.59	12.18	11.4	12.72	3226	2713	2810	2656	2828	2745	1260	1397	1250	1593	1620	1715	1A	209353872	209363066	-	gene:TraesCS1A02G135700	Ferrochelatase [Source:UniProtKB/TrEMBL%3BAcc:A0A341NLD9]	K01772 protoporphyrin/coproporphyrin ferrochelatase [EC:4.99.1.1 4.99.1.9] | (RefSeq) ferrochelatase-2, chloroplastic (A)	ferrochelatase-2, chloroplastic [Aegilops tauschii subsp. tauschii]	RecName: Full=Ferrochelatase-2, chloroplastic; EC=4.99.1.1; AltName: Full=Ferrochelatase II; AltName: Full=Heme synthase 2; AltName: Full=Protoheme ferro-lyase 2; Flags: Precursor;	RecName: Full=Ferrochelatase {ECO:0000256|RuleBase:RU000607}; EC=4.99.1.1 {ECO:0000256|RuleBase:RU000607};	Protoheme ferro-lyase (ferrochelatase)	GO:0009507,chloroplast; GO:0004325,ferrochelatase activity; GO:0006783,heme biosynthetic process	Chlorophyll A-B binding protein
	gene:TraesCS1A02G135800	1.76	0.46	2.02	6.74	8.24	2.7	2.9	2.02	2.35	7.12	6.29	5.53	33	8	38	115	150	50	49	35	41	125	120	100	1A	212017043	212018086	-	TraesCS1A02G135800	protein_coding	--	hypothetical protein TRIUR3_10148 [Triticum urartu]	--	SubName: Full=Uncharacterized protein {ECO:0000313|EnsemblPlants:TRIAE_CS42_1AS_TGACv1_019914_AA0072800.1};	--	--	Trm112p-like protein
	gene:TraesCS1A02G135900	0.16	0.23	0.11	0.1	0.12	0.03	0.22	0.39	0.15	0.09	0.04	0.08	26	34	18	14	19	4	32	58	22	14	6	12	1A	212018427	212020840	+	TraesCS1A02G135900	protein_coding	no KO assigned | (RefSeq) GDSL esterase/lipase At5g45910 (A)	GDSL esterase/lipase EXL3 [Triticum urartu]	RecName: Full=GDSL esterase/lipase EXL3; EC=3.1.1.-; AltName: Full=Family II extracellular lipase 3; Short=Family II lipase EXL3; Flags: Precursor;	SubName: Full=Uncharacterized protein {ECO:0000313|EnsemblPlants:TRIAE_CS42_1AS_TGACv1_019914_AA0072790.1};	--	GO:0005576,extracellular region; GO:0016298,lipase activity; GO:0016042,lipid catabolic process	GDSL-like Lipase/Acylhydrolase
	gene:TraesCS1A02G136400	6.34	5.78	5.96	8.26	8.2	8.23	2.9	2.71	3.01	6.86	6.76	7.47	670	565	634	796	842	861	277	265	297	679	727	763	1A	216414924	216456832	-	gene:TraesCS1A02G136400	E3 ubiquitin-protein ligase [Source:UniProtKB/TrEMBL%3BAcc:A0A341NKE1]	K08742 E3 ubiquitin-protein ligase SIAH2 [EC:2.3.2.27] | (RefSeq) E3 ubiquitin-protein ligase SINAT5 isoform X1 (A)	E3 ubiquitin-protein ligase SINAT5-like [Aegilops tauschii subsp. tauschii]	RecName: Full=E3 ubiquitin-protein ligase SINAT3 {ECO:0000305}; EC=2.3.2.27 {ECO:0000250|UniProtKB:Q8S3N1}; AltName: Full=RING-type E3 ubiquitin transferase SINAT3 {ECO:0000305}; AltName: Full=Seven in absentia homolog 3 {ECO:0000305};	RecName: Full=E3 ubiquitin-protein ligase {ECO:0000256|RuleBase:RU201113}; EC=2.3.2.27 {ECO:0000256|RuleBase:RU201113};	Zn finger protein	GO:0005634,nucleus; GO:0061630,ubiquitin protein ligase activity; GO:0008270,zinc ion binding; GO:0007275,multicellular organism development; GO:0006511,ubiquitin-dependent protein catabolic process	Zinc finger, C3HC4 type (RING finger)
	gene:TraesCS1A02G136500	13.05	11.78	12.79	10.97	12.11	13.23	17.98	17.92	17.21	12.57	12.36	11.06	2111	1764	2084	1618	1904	2118	2625	2685	2598	1905	2036	1729	1A	217610380	217613638	-	gene:TraesCS1A02G136500	ABC1K3 [Source:Projected from Arabidopsis thaliana (AT1G79600) UniProtKB/TrEMBL%3BAcc:A0A178WNJ7]	K08869 aarF domain-containing kinase | (RefSeq) uncharacterized aarF domain-containing protein kinase At1g79600, chloroplastic (A)	uncharacterized aarF domain-containing protein kinase At1g79600, chloroplastic [Aegilops tauschii subsp. tauschii]	RecName: Full=Protein ACTIVITY OF BC1 COMPLEX KINASE 3, chloroplastic {ECO:0000303|PubMed:23673981}; Short=ABC1-LIKE KINASE 3 {ECO:0000303|PubMed:23673981}; EC=2.7.-.- {ECO:0000255|PROSITE-ProRule:PRU00159}; EC=2.7.11.1 {ECO:0000269|PubMed:23632854}; AltName: Full=Protein REPRESSOR OF BDR1 {ECO:0000303|PubMed:25882344}; Flags: Precursor;	SubName: Full=Uncharacterized protein {ECO:0000313|EnsemblPlants:HORVU1Hr1G034470.1};	Predicted unusual protein kinase	GO:0009507,chloroplast; GO:0010287,plastoglobule; GO:0005524,ATP binding; GO:0004672,protein kinase activity; GO:0006995,cellular response to nitrogen starvation; GO:0009658,chloroplast organization; GO:0080177,plastoglobule organization; GO:0050821,protein stabilization; GO:1902171,regulation of tocopherol cyclase activity; GO:0009644,response to high light intensity; GO:0080183,response to phot…	Lipopolysaccharide core biosynthesis protein (WaaY)
	gene:TraesCS1A02G137000	0.32	0.35	0.28	2.78	2.47	3.05	0.23	0.28	0.31	2.75	3.04	2.56	72	72	64	567	538	675	47	57	65	577	693	552	1A	219894326	219900551	-	TraesCS1A02G137000	protein_coding	K12591 exosome complex exonuclease RRP6 [EC:3.1.13.-] | (RefSeq) protein RRP6-like 2 (A)	protein RRP6-like 2 [Aegilops tauschii subsp. tauschii]	RecName: Full=Protein RRP6-like 2 {ECO:0000303|PubMed:18285452}; Short=AtRRP6L2 {ECO:0000303|PubMed:18285452};	SubName: Full=Uncharacterized protein {ECO:0000313|EnsemblPlants:TRIAE_CS42_1AL_TGACv1_003923_AA0051950.2};	Exosome 3'-5' exoribonuclease complex, subunit PM/SCL-100 (Rrp6)	GO:0005737,cytoplasm; GO:0005829,cytosol; GO:0000176,nuclear exosome (RNase complex); GO:0005730,nucleolus; GO:0005634,nucleus; GO:0008408,3'-5' exonuclease activity; GO:0003676,nucleic acid binding; GO:0000166,nucleotide binding; GO:0043633,polyadenylation-dependent RNA catabolic process; GO:1902466,positive regulation of histone H3-K27 trimethylation; GO:0080188,RNA-directed DNA methylation; GO…	PMC2NT (NUC016) domain
	gene:TraesCS1A02G137200	6.09	5.1	6.04	3.21	2.74	2.82	4.61	4.52	4.33	2.2	2.33	1.91	1355	1051	1354	651	592	621	926	931	900	460	528	410	1A	221695704	221708351	+	gene:TraesCS1A02G137200	Starch synthase%2C chloroplastic/amyloplastic [Source:UniProtKB/TrEMBL%3BAcc:A0A1D5RP98]	K00703 starch synthase [EC:2.4.1.21] | (RefSeq) soluble starch synthase 2-1, chloroplastic/amyloplastic (A)	soluble starch synthase 2-1, chloroplastic/amyloplastic-like isoform X3 [Aegilops tauschii subsp. tauschii]	RecName: Full=Soluble starch synthase 2-1, chloroplastic/amyloplastic; EC=2.4.1.21; AltName: Full=Soluble starch synthase II-1; Flags: Precursor;	RecName: Full=Starch synthase, chloroplastic/amyloplastic {ECO:0000256|RuleBase:RU361232}; EC=2.4.1.- {ECO:0000256|RuleBase:RU361232};	--	GO:0009501,amyloplast; GO:0009507,chloroplast; GO:0033201,alpha-1,4-glucan synthase activity; GO:0004373,glycogen (starch) synthase activity; GO:0009011,starch synthase activity; GO:0019252,starch biosynthetic process	Glycosyl transferases group 1
	gene:TraesCS1A02G137300	1.62	1.44	1.31	1.96	1.65	2.26	1.68	1.1	2.36	5.41	5.18	4.81	111	91	90	122	110	153	104	70	151	347	361	318	1A	221708689	221709738	+	TraesCS1A02G137300	protein_coding	--	inactive protein RESTRICTED TEV MOVEMENT 2-like [Aegilops tauschii subsp. tauschii]	RecName: Full=Protein RESTRICTED TEV MOVEMENT 2; AltName: Full=Alpha-crystallin domains containing protein 41.3; Short=AtAcd41.3; AltName: Full=Restricted tobacco etch virus movement protein 2;	SubName: Full=Uncharacterized protein {ECO:0000313|EnsemblPlants:TRIAE_CS42_1AL_TGACv1_000065_AA0001970.1};	Molecular chaperone (small heat-shock protein Hsp26/Hsp42)	GO:0016021,integral component of membrane; GO:0005886,plasma membrane; GO:0006952,defense response; GO:0009615,response to virus; GO:0046741,transport of virus in host, tissue to tissue	Hsp20/alpha crystallin family
[truncated: 36,031 more rows]
