# Supplementary material for: Transcription-associated metabolomic profiling reveals the critical role of frost tolerance in wheat
Source: BMC Plant Biol. 2022 Jul 11;22:333. doi: 10.1186/s12870-022-03718-2 (PMC9275158; doi:10.1186/s12870-022-03718-2)
Supplement: Supplementary file 1 — Additional file 1: Table S1. Sequencing output statistics of 12 samples. Table S2. Detailed information of identified differentially expressed genes. Table S3. DEGs identified in all comparison groups. Table S4. GO enrichment analysis of the DEGs. Table S5. KEGG enrichment analysis of the DEGs. Table S6. Significant differences in transcription factors between CK and MU. Table S7. Differentially expressed metabolites identified in all comparison groups. Table S8. Venn diagram of differentially expressed metabolites were found in all comparison groups. Table S9. Significantly differential metabolites and DEGs annotated in phenylpropanoid/flavonoid biosynthesis pathways. Table S10. Significantly differential metabolites and DEGs annotated in sugar and amino acids metabolic pathways. Table S11. Primers of genes used in RT-qPCR. [file 12870_2022_3718_MOESM1_ESM.zip › 12870_2022_3718_MOESM3_ESM.xlsx]

## Sheet: Sheet1
	Supplementary Table 3 DEGs identified in all comparison groups
	group	total	down	up
	CK1_vs_CK2	23070	11572	11498
	CK1_vs_MU1	9060	3504	5556
	CK2_vs_MU2	10684	4499	6185
	MU1_vs_MU2	23338	12611	10727
