# Supplementary material for: Transcription-associated metabolomic profiling reveals the critical role of frost tolerance in wheat
Source: BMC Plant Biol. 2022 Jul 11;22:333. doi: 10.1186/s12870-022-03718-2 (PMC9275158; doi:10.1186/s12870-022-03718-2)
Supplement: Supplementary file 1 — Additional file 1: Table S1. Sequencing output statistics of 12 samples. Table S2. Detailed information of identified differentially expressed genes. Table S3. DEGs identified in all comparison groups. Table S4. GO enrichment analysis of the DEGs. Table S5. KEGG enrichment analysis of the DEGs. Table S6. Significant differences in transcription factors between CK and MU. Table S7. Differentially expressed metabolites identified in all comparison groups. Table S8. Venn diagram of differentially expressed metabolites were found in all comparison groups. Table S9. Significantly differential metabolites and DEGs annotated in phenylpropanoid/flavonoid biosynthesis pathways. Table S10. Significantly differential metabolites and DEGs annotated in sugar and amino acids metabolic pathways. Table S11. Primers of genes used in RT-qPCR. [file 12870_2022_3718_MOESM1_ESM.zip › 12870_2022_3718_MOESM4_ESM.xlsx]

## Sheet: Sheet1
	Supplementary Table 4 GO enrichment analysis of the DEGs
	Ontology	Description	Count of CK1_vs_MU1	Count of CK2_vs_MU2
	biological process	antibiotic catabolic process	89	119
	biological process	hydrogen peroxide catabolic process	86	115
	biological process	flavonoid biosynthetic process	84	100
	biological process	lignin biosynthetic process	41	62
	biological process	lignin metabolic process	55	79
	biological process	oligopeptide transport	32	55
	biological process	cell killing	24	28
	biological process	killing of cells of other organism	24	28
	biological process	disruption of cells of other organism	24	28
	biological process	response to insect	7	20
	biological process	long-chain fatty-acyl-CoA metabolic process	12	15
	biological process	DNA replication initiation	4	18
	biological process	cellular hormone metabolic process	23	41
	biological process	programmed cell death involved in cell development	9	18
	biological process	amino acid export across plasma membrane	5	18
	biological process	export across plasma membrane	5	18
	biological process	fatty-acyl-CoA metabolic process	12	15
	biological process	(1->3)-beta-D-glucan catabolic process	7	9
	biological process	chaperone-mediated protein complex assembly	24	25
	biological process	aminoglycan catabolic process	18	28
	biological process	chitin metabolic process	18	28
	biological process	chitin catabolic process	18	28
	biological process	amino sugar catabolic process	18	28
	biological process	glucosamine-containing compound catabolic process	18	28
	biological process	glucosamine-containing compound metabolic process	18	28
	biological process	drug transport	45	62
	biological process	cytokinin metabolic process	12	29
	biological process	polysaccharide catabolic process	62	73
	biological process	monoterpenoid metabolic process	13	18
	biological process	monoterpenoid biosynthetic process	13	18
	biological process	fruit ripening	18	25
	biological process	cellular cation homeostasis	58	78
	biological process	cellular transition metal ion homeostasis	39	59
	biological process	sterol metabolic process	44	34
	biological process	sterol biosynthetic process	33	23
	biological process	alkaloid metabolic process	25	16
	biological process	systemic acquired resistance	43	41
	biological process	regulation of amino acid transmembrane transport	1	12
	cellular component	extrinsic component of plasma membrane	110	113
	cellular component	MCM complex	0	14
	molecular function	glucosidase activity	68	87
	molecular function	chitinase activity	18	28
	molecular function	glutathione transferase activity	47	64
	molecular function	O-methyltransferase activity	40	41
	molecular function	beta-glucosidase activity	59	67
	molecular function	nutrient reservoir activity	50	47
	molecular function	oxidoreductase activity, acting on diphenols and related substances as donors, oxygen as acceptor	39	31
	molecular function	carbon-oxygen lyase activity, acting on phosphates	31	18
	molecular function	preprotein binding	24	25
	molecular function	Hsp90 protein binding	24	25
