# Supplementary material for: Transcription-associated metabolomic profiling reveals the critical role of frost tolerance in wheat
Source: BMC Plant Biol. 2022 Jul 11;22:333. doi: 10.1186/s12870-022-03718-2 (PMC9275158; doi:10.1186/s12870-022-03718-2)
Supplement: Supplementary file 1 — Additional file 1: Table S1. Sequencing output statistics of 12 samples. Table S2. Detailed information of identified differentially expressed genes. Table S3. DEGs identified in all comparison groups. Table S4. GO enrichment analysis of the DEGs. Table S5. KEGG enrichment analysis of the DEGs. Table S6. Significant differences in transcription factors between CK and MU. Table S7. Differentially expressed metabolites identified in all comparison groups. Table S8. Venn diagram of differentially expressed metabolites were found in all comparison groups. Table S9. Significantly differential metabolites and DEGs annotated in phenylpropanoid/flavonoid biosynthesis pathways. Table S10. Significantly differential metabolites and DEGs annotated in sugar and amino acids metabolic pathways. Table S11. Primers of genes used in RT-qPCR. [file 12870_2022_3718_MOESM1_ESM.zip › 12870_2022_3718_MOESM5_ESM.xlsx]

## Sheet: Sheet1
	Supplementary Table 5 KEGG enrichment analysis of the DEGs
	#Kegg_pathway	Cluter_frequency of CK1_vs_MU1	Cluter_frequency of CK2_vs_MU2	Categories
	Endocytosis	53_1.83%	53_1.56%	Cellular Processes
	MAPK signaling pathway - plant	265_9.14%	289_8.52%	Environmental Information Processing
	ABC transporters	50_1.72%	57_1.68%	Environmental Information Processing
	Plant hormone signal transduction	171_5.90%	222_6.54%	Environmental Information Processing
	DNA replication	20_0.69%	37_1.09%	Genetic Information Processing
	Protein processing in endoplasmic reticulum	94_3.24%	133_3.92%	Genetic Information Processing
	Ubiquitin mediated proteolysis	57_1.97%	57_1.68%	Genetic Information Processing
	Biosynthesis of secondary metabolites	728_25.11%	844_24.87%	Metabolism
	Phenylpropanoid biosynthesis	167_5.76%	219_6.45%	Metabolism
	Cutin, suberine and wax biosynthesis	60_2.07%	63_1.86%	Metabolism
	Glutathione metabolism	60_2.07%	80_2.36%	Metabolism
	Zeatin biosynthesis	19_0.66%	40_1.18%	Metabolism
	Starch and sucrose metabolism	115_3.97%	127_3.74%	Metabolism
	Tryptophan metabolism	62_2.14%	63_1.86%	Metabolism
	Amino sugar and nucleotide sugar metabolism	54_1.86%	78_2.30%	Metabolism
	Diterpenoid biosynthesis	96_3.31%	83_2.45%	Metabolism
	Fatty acid degradation	25_0.86%	32_0.94%	Metabolism
	Flavonoid biosynthesis	66_2.28%	68_2.00%	Metabolism
	C5-Branched dibasic acid metabolism	1_0.03%	6_0.18%	Metabolism
	Valine, leucine and isoleucine biosynthesis	4_0.14%	10_0.29%	Metabolism
	Glycosphingolipid biosynthesis - ganglio series	6_0.21%	10_0.29%	Metabolism
	Pyrimidine metabolism	28_0.97%	34_1.00%	Metabolism
	Lysine degradation	24_0.83%	27_0.80%	Metabolism
	Steroid biosynthesis	23_0.68%	27_0.93%	Metabolism
	Alanine, aspartate and glutamate metabolism	19_0.56%	27_0.93%	Metabolism
	Isoquinoline alkaloid biosynthesis	13_0.38%	17_0.59%	Metabolism
	Phenylalanine metabolism	24_0.71%	31_1.07%	Metabolism
	Ascorbate and aldarate metabolism	23_0.68%	29_1.00%	Metabolism
	Monoterpenoid biosynthesis	15_0.44%	14_0.48%	Metabolism
	Brassinosteroid biosynthesis	32_0.94%	29_1.00%	Metabolism
	Plant-pathogen interaction	719_24.80%	744_21.92%	Origanismal Systems
