# Supplementary material for: Transcription-associated metabolomic profiling reveals the critical role of frost tolerance in wheat
Source: BMC Plant Biol. 2022 Jul 11;22:333. doi: 10.1186/s12870-022-03718-2 (PMC9275158; doi:10.1186/s12870-022-03718-2)
Supplement: Supplementary file 1 — Additional file 1: Table S1. Sequencing output statistics of 12 samples. Table S2. Detailed information of identified differentially expressed genes. Table S3. DEGs identified in all comparison groups. Table S4. GO enrichment analysis of the DEGs. Table S5. KEGG enrichment analysis of the DEGs. Table S6. Significant differences in transcription factors between CK and MU. Table S7. Differentially expressed metabolites identified in all comparison groups. Table S8. Venn diagram of differentially expressed metabolites were found in all comparison groups. Table S9. Significantly differential metabolites and DEGs annotated in phenylpropanoid/flavonoid biosynthesis pathways. Table S10. Significantly differential metabolites and DEGs annotated in sugar and amino acids metabolic pathways. Table S11. Primers of genes used in RT-qPCR. [file 12870_2022_3718_MOESM1_ESM.zip › 12870_2022_3718_MOESM6_ESM.xlsx]

## Sheet: Sheet1
	Supplementary Table 6 Significant differences in transcription factors between CK and MU
	ID	log2FoldChange	Family	Category	Classification	CK2	MU2	log2FoldChange	regulated	chr	start	end	strand	gene_name	gene_description	KEGG	NR	Swissprot	Tremble	KOG	GO	Pfam
	gene:TraesCS7B02G440400	3.83	AP2/ERF-AP2	TF	AP2/ERF->AP2/ERF-AP2	0	28	6.297	up	7B	705964884	705967724	-	TraesCS7B02G440400	protein_coding	K09284 AP2-like factor, euAP2 lineage | (RefSeq) floral homeotic protein APETALA 2 isoform X1 (A)	ethylene-responsive transcription factor RAP2-7-like [Aegilops tauschii subsp. tauschii]	RecName: Full=Floral homeotic protein APETALA 2 {ECO:0000303|PubMed:7919989};	SubName: Full=Uncharacterized protein {ECO:0000313|EnsemblPlants:TRIAE_CS42_7BL_TGACv1_580131_AA1912190.1};	--	GO:0005634,nucleus; GO:0003677,DNA binding; GO:0003700,DNA-binding transcription factor activity; GO:0030154,cell differentiation; GO:0009908,flower development; GO:0010073,meristem maintenance; GO:0048481,plant ovule development; GO:0048316,seed development; GO:0010093,specification of floral organ identity; GO:0006351,transcription, DNA-templated	AP2 domain
	gene:TraesCS1B02G335100	3.979	AP2/ERF-ERF	TF	AP2/ERF->AP2/ERF-ERF	5	183	5.268	up	1B	562432802	562433838	-	TraesCS1B02G335100	protein_coding	K09286 EREBP-like factor | (RefSeq) ethylene-responsive transcription factor RAP2-4 (A)	CBFIVd-B4 [Triticum aestivum]	RecName: Full=Dehydration-responsive element-binding protein 1B; Short=Protein DREB1B;	SubName: Full=Uncharacterized protein {ECO:0000313|EnsemblPlants:TRIAE_CS42_1BL_TGACv1_030765_AA0100120.1};	--	GO:0005634,nucleus; GO:0003677,DNA binding; GO:0003700,DNA-binding transcription factor activity; GO:0006351,transcription, DNA-templated	AP2 domain
	gene:TraesCS1B02G389800	3.639	AP2/ERF-ERF	TF	AP2/ERF->AP2/ERF-ERF	0	8	5.374	up	1B	623679499	623680818	+	TraesCS1B02G389800	protein_coding	K09286 EREBP-like factor | (RefSeq) ethylene-responsive transcription factor 1-like (A)	AP2 domain containing protein [Zea mays]	RecName: Full=Ethylene-responsive transcription factor ERF109;	SubName: Full=Uncharacterized protein {ECO:0000313|EnsemblPlants:TRIAE_CS42_1BL_TGACv1_030266_AA0084590.1};	--	GO:0005634,nucleus; GO:0003677,DNA binding; GO:0003700,DNA-binding transcription factor activity; GO:0051301,cell division; GO:0050832,defense response to fungus; GO:0009873,ethylene-activated signaling pathway; GO:0010087,phloem or xylem histogenesis; GO:0010200,response to chitin; GO:0006351,transcription, DNA-templated	AP2 domain
	gene:TraesCS2B02G127800	3.881	AP2/ERF-ERF	TF	AP2/ERF->AP2/ERF-ERF	0	16	6.414	up	2B	95794615	95797096	+	gene:TraesCS2B02G127800	Ethylene-responsive transcription factor ERF071 [Source:Projected from Arabidopsis thaliana (AT2G47520) UniProtKB/Swiss-Prot%3BAcc:O22259]	K09286 EREBP-like factor | (RefSeq) ethylene-responsive transcription factor RAP2-3 (A)	ethylene-responsive transcription factor ERF071-like isoform X2 [Aegilops tauschii subsp. tauschii]	RecName: Full=Ethylene-responsive transcription factor RAP2-3; AltName: Full=Cadmium-induced protein AS30; AltName: Full=Ethylene response factor 72; Short=ERF72; AltName: Full=Ethylene-responsive element binding protein; Short=AtEBP; AltName: Full=Protein RELATED TO APETALA2 3; Short=Related to AP2 3;	SubName: Full=Uncharacterized protein {ECO:0000313|EnsemblPlants:TRIAE_CS42_2BS_TGACv1_148446_AA0492910.1};	--	GO:0005737,cytoplasm; GO:0005634,nucleus; GO:0005886,plasma membrane; GO:0003677,DNA binding; GO:0003700,DNA-binding transcription factor activity; GO:0043565,sequence-specific DNA binding; GO:0008219,cell death; GO:0009873,ethylene-activated signaling pathway; GO:0010286,heat acclimation; GO:0045893,positive regulation of transcription, DNA-templated; GO:0009735,response to cytokinin; GO:0009723…	AP2 domain
	gene:TraesCS5B02G315500	2.799	AP2/ERF-ERF	TF	AP2/ERF->AP2/ERF-ERF	15	57	1.91	up	5B	497504283	497505423	+	TraesCS5B02G315500	protein_coding	K09286 EREBP-like factor | (RefSeq) ethylene-responsive transcription factor RAP2-3 (A)	unnamed protein product [Triticum aestivum]	RecName: Full=Ethylene-responsive transcription factor ERF071;	SubName: Full=Uncharacterized protein {ECO:0000313|EMBL:CDM86356.1, ECO:0000313|EnsemblPlants:TRIAE_CS42_5BL_TGACv1_406895_AA1351260.2};	--	GO:0005634,nucleus; GO:0003677,DNA binding; GO:0003700,DNA-binding transcription factor activity; GO:0009873,ethylene-activated signaling pathway; GO:2000280,regulation of root development; GO:0034059,response to anoxia; GO:0006351,transcription, DNA-templated	AP2 domain
	gene:TraesCS5B02G486900	1.629	AP2/ERF-ERF	TF	AP2/ERF->AP2/ERF-ERF	295	1170	1.988	up	5B	658092415	658095219	-	TraesCS5B02G486900	protein_coding	K09284 AP2-like factor, euAP2 lineage | (RefSeq) floral homeotic protein APETALA 2 isoform X1 (A)	spelt factor protein, partial [Triticum dicoccoides]	RecName: Full=Floral homeotic protein APETALA 2 {ECO:0000303|PubMed:7919989};	SubName: Full=Uncharacterized protein {ECO:0000313|EnsemblPlants:TRIAE_CS42_5BL_TGACv1_408657_AA1364080.1};	--	GO:0005634,nucleus; GO:0003677,DNA binding; GO:0003700,DNA-binding transcription factor activity; GO:0030154,cell differentiation; GO:0009908,flower development; GO:0010073,meristem maintenance; GO:0048481,plant ovule development; GO:0048316,seed development; GO:0010093,specification of floral organ identity; GO:0006351,transcription, DNA-templated	AP2 domain
	gene:TraesCS6D02G238200	1.704	AP2/ERF-ERF	TF	AP2/ERF->AP2/ERF-ERF	51	115	1.181	up	6D	338513942	338515186	+	gene:TraesCS6D02G238200	AP2 domain CBF protein [Source:UniProtKB/TrEMBL%3BAcc:K9M7G7]	K09286 EREBP-like factor | (RefSeq) ethylene-responsive transcription factor ERF039-like (A)	dehydration-responsive element-binding protein 1G-like [Aegilops tauschii subsp. tauschii]	RecName: Full=Dehydration-responsive element-binding protein 1G; Short=Protein DREB1G;	SubName: Full=AP2 domain CBF protein {ECO:0000313|EMBL:AFR67775.1, ECO:0000313|EnsemblPlants:TRIAE_CS42_6DL_TGACv1_527421_AA1703740.1};	--	GO:0005634,nucleus; GO:0003677,DNA binding; GO:0003700,DNA-binding transcription factor activity; GO:0006351,transcription, DNA-templated	AP2 domain
	gene:TraesCS7D02G469200	3.595	AP2/ERF-ERF	TF	AP2/ERF->AP2/ERF-ERF	2	68	5.076	up	7D	582458439	582458942	+	TraesCS7D02G469200	protein_coding	K09286 EREBP-like factor | (RefSeq) ethylene-responsive transcription factor RAP2-4 (A)	ethylene-responsive transcription factor RAP2-13-like [Aegilops tauschii subsp. tauschii]	RecName: Full=Ethylene-responsive transcription factor RAP2-13; AltName: Full=Ethylene-responsive transcription factor ERF058; AltName: Full=Protein RELATED TO APETALA2 13;	SubName: Full=Uncharacterized protein {ECO:0000313|EnsemblPlants:TRIAE_CS42_7DL_TGACv1_606411_AA2010000.1};	--	GO:0005634,nucleus; GO:0003700,DNA-binding transcription factor activity; GO:0043565,sequence-specific DNA binding; GO:0009873,ethylene-activated signaling pathway; GO:0009409,response to cold; GO:0006970,response to osmotic stress; GO:0009414,response to water deprivation; GO:0006351,transcription, DNA-templated	AP2 domain
	gene:TraesCS2B02G572500	-3.032	AP2/ERF-ERF	TF	MYB->MYB-related	77	8	-3.314	down	1A	576065343	576065888	-	TraesCS1A02G419000	protein_coding	--	DnaJ homolog subfamily C member 2 [Triticum urartu]	RecName: Full=Protein RADIALIS-like 1; Short=AtRL1; Short=Protein RAD-like 1; AltName: Full=Protein RADIALIS-LIKE SANT/MYB 2; Short=Protein RSM2;	SubName: Full=Uncharacterized protein {ECO:0000313|EnsemblPlants:TRIAE_CS42_1AL_TGACv1_001818_AA0035590.1};	Zuotin and related molecular chaperones (DnaJ superfamily), contains DNA-binding domains	GO:0005634,nucleus; GO:0003677,DNA binding; GO:0003700,DNA-binding transcription factor activity; GO:0006351,transcription, DNA-templated	Myb-like DNA-binding domain
	gene:TraesCS5A02G310000	-2.854	AP2/ERF-ERF	TF	WRKY	25	0	-7.135	down	1D	398550101	398551507	-	TraesCS1D02G300500	protein_coding	K13424 WRKY transcription factor 33 | (RefSeq) probable WRKY transcription factor 33 (A)	probable WRKY transcription factor 70 [Aegilops tauschii subsp. tauschii]	RecName: Full=Probable WRKY transcription factor 70; AltName: Full=WRKY DNA-binding protein 70;	SubName: Full=Uncharacterized protein {ECO:0000313|EnsemblPlants:TRIAE_CS42_1DL_TGACv1_061263_AA0190450.1};	--	GO:0005634,nucleus; GO:0003700,DNA-binding transcription factor activity; GO:0043565,sequence-specific DNA binding; GO:0042742,defense response to bacterium; GO:0050832,defense response to fungus; GO:0009864,induced systemic resistance, jasmonic acid mediated signaling pathway; GO:1900056,negative regulation of leaf senescence; GO:0045892,negative regulation of transcription, DNA-templated; GO:00…	WRKY DNA -binding domain
	gene:TraesCS5A02G311300	-4.464	AP2/ERF-ERF	TF	AP2/ERF->AP2/ERF-ERF	631	215	-1.552	down	1D	410071174	410072405	-	gene:TraesCS1D02G314800	Ethylene-responsive factor-like transcription factor ERFL2b [Source:UniProtKB/TrEMBL%3BAcc:A7XA03]	K09286 EREBP-like factor | (RefSeq) ethylene-responsive transcription factor 4 (A)	ethylene-responsive transcription factor 8-like [Aegilops tauschii subsp. tauschii]	RecName: Full=Ethylene-responsive transcription factor 8; Short=AtERF8; AltName: Full=Ethylene-responsive element-binding factor 8; Short=EREBP-8;	SubName: Full=Ethylene-responsive factor-like transcription factor ERFL2b {ECO:0000313|EMBL:ABC65856.1, ECO:0000313|EnsemblPlants:TRIAE_CS42_1DL_TGACv1_061441_AA0195350.1};	--	GO:0005634,nucleus; GO:0003677,DNA binding; GO:0003700,DNA-binding transcription factor activity; GO:0009873,ethylene-activated signaling pathway; GO:0006351,transcription, DNA-templated	AP2 domain
	gene:TraesCS2D02G000800	8.466	ARID	TR	ARID	0	101	9.087	up	2D	386164	389633	+	TraesCS2D02G000800	protein_coding	--	AT-rich interactive domain-containing protein 2-like [Aegilops tauschii subsp. tauschii]	RecName: Full=AT-rich interactive domain-containing protein 2; Short=ARID domain-containing protein 2; AltName: Full=ARID and ELM2 domain-containing protein 2;	SubName: Full=Uncharacterized protein {ECO:0000313|EnsemblPlants:TRIAE_CS42_2DS_TGACv1_178385_AA0594820.1};	--	GO:0005634,nucleus; GO:0005773,vacuole; GO:0003677,DNA binding; GO:0006355,regulation of transcription, DNA-templated; GO:0006351,transcription, DNA-templated	ARID/BRIGHT DNA binding domain
	gene:TraesCS1B02G100300	10.125	AUX/IAA	TR	AUX/IAA	0	366	10.94	up	1B	108301978	108303426	-	gene:TraesCS1B02G100300	Auxin-responsive protein [Source:UniProtKB/TrEMBL%3BAcc:A0A1D5SLT6]	K14484 auxin-responsive protein IAA | (RefSeq) auxin-responsive protein IAA8 isoform X1 (A)	auxin-responsive protein IAA8-like [Aegilops tauschii subsp. tauschii]	RecName: Full=Auxin-responsive protein IAA8; AltName: Full=Indoleacetic acid-induced protein 8;	RecName: Full=Auxin-responsive protein {ECO:0000256|RuleBase:RU004549};	--	GO:0005634,nucleus; GO:0009734,auxin-activated signaling pathway; GO:0006355,regulation of transcription, DNA-templated; GO:0009733,response to auxin; GO:0006351,transcription, DNA-templated	AUX/IAA family
	gene:TraesCS1B02G138100	2.813	AUX/IAA	TR	AUX/IAA	242	2107	3.119	up	1B	177835833	177838463	-	gene:TraesCS1B02G138100	Auxin-responsive protein [Source:UniProtKB/TrEMBL%3BAcc:W4ZYX4]	K14484 auxin-responsive protein IAA | (RefSeq) auxin-responsive protein IAA15 isoform X1 (A)	auxin-responsive protein IAA15-like [Aegilops tauschii subsp. tauschii]	RecName: Full=Auxin-responsive protein IAA15; AltName: Full=Indoleacetic acid-induced protein 15;	RecName: Full=Auxin-responsive protein {ECO:0000256|RuleBase:RU004549};	--	GO:0005634,nucleus; GO:0009734,auxin-activated signaling pathway; GO:0006355,regulation of transcription, DNA-templated; GO:0009733,response to auxin; GO:0006351,transcription, DNA-templated	AUX/IAA family
	gene:TraesCS6A02G112000	2.317	AUX/IAA	TR	AUX/IAA	3	136	5.665	up	6A	81108400	81110913	-	gene:TraesCS6A02G112000	Auxin-responsive protein [Source:UniProtKB/TrEMBL%3BAcc:W5GGM1]	K14486 auxin response factor | (RefSeq) auxin response factor 11-like (A)	Auxin response factor 5 [Triticum urartu]	RecName: Full=Auxin response factor 5;	RecName: Full=Auxin-responsive protein {ECO:0000256|RuleBase:RU004549};	--	GO:0005634,nucleus; GO:0003677,DNA binding; GO:0009734,auxin-activated signaling pathway; GO:0006355,regulation of transcription, DNA-templated; GO:0006351,transcription, DNA-templated	PB1 domain
	gene:TraesCS6D02G100800	6.366	AUX/IAA	TR	AUX/IAA	0	29	7.27	up	6D	63732994	63734547	-	gene:TraesCS6D02G100800	Auxin-responsive protein [Source:UniProtKB/TrEMBL%3BAcc:A0A1D6BF77]	K14486 auxin response factor | (RefSeq) auxin response factor 11-like (A)	auxin response factor 5-like [Aegilops tauschii subsp. tauschii]	RecName: Full=Auxin response factor 5;	RecName: Full=Auxin-responsive protein {ECO:0000256|RuleBase:RU004549};	--	GO:0005634,nucleus; GO:0003677,DNA binding; GO:0009734,auxin-activated signaling pathway; GO:0006355,regulation of transcription, DNA-templated; GO:0006351,transcription, DNA-templated	AUX/IAA family
	gene:TraesCS1B02G051600	3.274	B3	TF	B3->B3	53	593	3.502	up	1B	31856704	31860904	-	TraesCS1B02G051600	protein_coding	--	uncharacterized protein LOC109787361 [Aegilops tauschii subsp. tauschii]	RecName: Full=B3 domain-containing protein Os03g0619800;	SubName: Full=Uncharacterized protein {ECO:0000313|EnsemblPlants:TRIAE_CS42_1BS_TGACv1_050093_AA0167290.1};	--	GO:0005634,nucleus; GO:0003677,DNA binding; GO:0006355,regulation of transcription, DNA-templated; GO:0006351,transcription, DNA-templated	B3 DNA binding domain
	gene:TraesCS2B02G178300	1.52	B3	TF	B3->B3	16	67	2.107	up	2B	153580219	153584049	+	TraesCS2B02G178300	protein_coding	--	B3 domain-containing protein Os06g0194400-like [Aegilops tauschii subsp. tauschii]	RecName: Full=B3 domain-containing protein Os06g0194400;	SubName: Full=Uncharacterized protein {ECO:0000313|EnsemblPlants:TRIAE_CS42_U_TGACv1_646280_AA2146310.1};	--	GO:0005634,nucleus; GO:0003677,DNA binding; GO:0006355,regulation of transcription, DNA-templated; GO:0006351,transcription, DNA-templated	B3 DNA binding domain
	gene:TraesCS3B02G530300	8.402	B3	TF	B3->B3	0	155	9.7	up	3B	771399904	771410318	-	TraesCS3B02G530300	protein_coding	--	B3 domain-containing protein Os03g0619600-like [Aegilops tauschii subsp. tauschii]	RecName: Full=B3 domain-containing protein Os03g0620400;	SubName: Full=Uncharacterized protein {ECO:0000313|EnsemblPlants:TRIAE_CS42_3B_TGACv1_224091_AA0792160.2};	--	GO:0005634,nucleus; GO:0003677,DNA binding; GO:0006355,regulation of transcription, DNA-templated; GO:0006351,transcription, DNA-templated	Plastocyanin-like domain
	gene:TraesCS4B02G019500	5.43	B3	TF	B3->B3	2	21	3.411	up	4B	14028030	14028317	-	TraesCS4B02G019500	protein_coding	--	unnamed protein product [Triticum aestivum]	RecName: Full=Putative B3 domain-containing protein Os03g0621600;	SubName: Full=Uncharacterized protein {ECO:0000313|EnsemblPlants:TRIAE_CS42_1DL_TGACv1_064137_AA0232800.1};	--	GO:0005634,nucleus; GO:0003677,DNA binding; GO:0006355,regulation of transcription, DNA-templated; GO:0006351,transcription, DNA-templated	B3 DNA binding domain
	gene:TraesCS5B02G073500	4.476	B3	TF	B3->B3	10	199	4.399	up	5B	87289756	87295425	+	TraesCS5B02G073500	protein_coding	--	B3 domain-containing protein LOC_Os12g40080-like isoform X1 [Aegilops tauschii subsp. tauschii]	RecName: Full=B3 domain-containing protein LOC_Os12g40080;	SubName: Full=Uncharacterized protein {ECO:0000313|EnsemblPlants:TRIAE_CS42_5BS_TGACv1_424477_AA1389960.1};	--	GO:0005634,nucleus; GO:0003677,DNA binding; GO:0006355,regulation of transcription, DNA-templated; GO:0006351,transcription, DNA-templated	B3 DNA binding domain
	gene:TraesCS5D02G076900	2.387	B3	TF	B3->B3	14	42	1.606	up	5D	76213896	76222078	-	TraesCS5D02G076900	protein_coding	--	B3 domain-containing protein LOC_Os12g40080-like isoform X1 [Aegilops tauschii subsp. tauschii]	RecName: Full=B3 domain-containing protein LOC_Os12g40080;	SubName: Full=Uncharacterized protein {ECO:0000313|EnsemblPlants:TRIAE_CS42_5DS_TGACv1_457381_AA1485770.1};	--	GO:0005634,nucleus; GO:0003677,DNA binding; GO:0006355,regulation of transcription, DNA-templated; GO:0006351,transcription, DNA-templated	B3 DNA binding domain
	gene:TraesCS5D02G078200	2.903	B3	TF	B3->B3	19	50	1.398	up	5D	78050914	78055504	+	TraesCS5D02G078200	protein_coding	--	B3 domain-containing protein LOC_Os12g40080-like [Aegilops tauschii subsp. tauschii]	RecName: Full=B3 domain-containing protein LOC_Os12g40080;	SubName: Full=Uncharacterized protein {ECO:0000313|EnsemblPlants:TRIAE_CS42_5AS_TGACv1_393381_AA1272020.1};	--	GO:0005634,nucleus; GO:0003677,DNA binding; GO:0006355,regulation of transcription, DNA-templated; GO:0006351,transcription, DNA-templated	B3 DNA binding domain
	gene:TraesCS5D02G134700	3.108	B3	TF	B3->B3	1	31	4.524	up	5D	214918171	214919787	-	TraesCS5D02G134700	protein_coding	K09287 RAV-like factor | (RefSeq) AP2/ERF and B3 domain-containing protein Os01g0693400 (A)	B3 domain-containing protein Os11g0156000-like [Aegilops tauschii subsp. tauschii]	RecName: Full=B3 domain-containing protein Os11g0156000;	SubName: Full=Uncharacterized protein {ECO:0000313|EnsemblPlants:TRIAE_CS42_5AL_TGACv1_375550_AA1223520.1};	--	GO:0005634,nucleus; GO:0003677,DNA binding; GO:0006355,regulation of transcription, DNA-templated; GO:0006351,transcription, DNA-templated	B3 DNA binding domain
	gene:TraesCS6D02G384000	3.409	B3	TF	B3->B3	35	387	3.493	up	6D	462602783	462605957	+	TraesCS6D02G384000	protein_coding	--	uncharacterized protein LOC109761911 [Aegilops tauschii subsp. tauschii]	RecName: Full=B3 domain-containing protein Os03g0619600;	SubName: Full=Uncharacterized protein {ECO:0000313|EnsemblPlants:TRIAE_CS42_6DL_TGACv1_527381_AA1703090.3};	--	GO:0005634,nucleus; GO:0003677,DNA binding; GO:0006355,regulation of transcription, DNA-templated; GO:0006351,transcription, DNA-templated	B3 DNA binding domain
	gene:TraesCS7D02G020700	1.337	B3	TF	B3->B3	82	368	2.176	up	7D	9303950	9309014	-	TraesCS7D02G020700	protein_coding	K13457 disease resistance protein RPM1 | (RefSeq) disease resistance protein RPM1 (A)	putative disease resistance RPP13-like protein 2 [Aegilops tauschii subsp. tauschii]	RecName: Full=B3 domain-containing protein Os04g0581400;	SubName: Full=Uncharacterized protein {ECO:0000313|EnsemblPlants:TRIAE_CS42_7DS_TGACv1_623313_AA2051850.2};	Apoptotic ATPase	GO:0005634,nucleus; GO:0003677,DNA binding; GO:0006355,regulation of transcription, DNA-templated; GO:0006351,transcription, DNA-templated	B3 DNA binding domain
	gene:TraesCS1A02G039100	-2.891	B3	TF	B3->B3	987	157	-2.649	down	1A	21281532	21285458	-	TraesCS1A02G039100	protein_coding	--	uncharacterized protein LOC109787361 [Aegilops tauschii subsp. tauschii]	RecName: Full=B3 domain-containing protein Os03g0619800;	SubName: Full=Uncharacterized protein {ECO:0000313|EnsemblPlants:TRIAE_CS42_1AS_TGACv1_019058_AA0059250.1};	--	GO:0005634,nucleus; GO:0003677,DNA binding; GO:0006355,regulation of transcription, DNA-templated; GO:0006351,transcription, DNA-templated	B3 DNA binding domain
	gene:TraesCS4A02G242300	-5.912	B3	TF	bHLH	9	0	-5.636	down	1D	79937738	79944977	+	TraesCS1D02G094200	protein_coding	K13422 transcription factor MYC2 | (RefSeq) transcription factor MYC2 (A)	basic helix-loop-helix protein A [Aegilops tauschii subsp. tauschii]	RecName: Full=Basic helix-loop-helix protein A;	SubName: Full=Uncharacterized protein {ECO:0000313|EnsemblPlants:TRIAE_CS42_1DS_TGACv1_081152_AA0258100.1};	--	GO:0005634,nucleus; GO:0046983,protein dimerization activity; GO:0009813,flavonoid biosynthetic process; GO:0006355,regulation of transcription, DNA-templated; GO:0006351,transcription, DNA-templated	ACT domain
	gene:TraesCS4D02G080200	-3.405	B3	TF	OFP	223	77	-1.524	down	1D	370917273	370918280	-	TraesCS1D02G275200	protein_coding	--	transcription repressor OFP13-like [Aegilops tauschii subsp. tauschii]	RecName: Full=Transcription repressor OFP13; AltName: Full=Ovate family protein 13; Short=AtOFP13;	SubName: Full=Uncharacterized protein {ECO:0000313|EnsemblPlants:TRIAE_CS42_1DL_TGACv1_061311_AA0192180.1};	--	GO:0005634,nucleus; GO:0045892,negative regulation of transcription, DNA-templated; GO:0006351,transcription, DNA-templated	Transcriptional repressor, ovate
	gene:TraesCS5B02G365800	-7.323	B3	TF	MYB->MYB-related	665	208	-1.68	down	1D	479758741	479759639	-	TraesCS1D02G427000	protein_coding	--	protein RADIALIS-like 3 [Aegilops tauschii subsp. tauschii]	RecName: Full=Protein RADIALIS-like 6; Short=AtRL6; Short=Protein RAD-like 6; AltName: Full=Protein RADIALIS-LIKE SANT/MYB 3; Short=Protein RSM3;	SubName: Full=Uncharacterized protein {ECO:0000313|EnsemblPlants:TRIAE_CS42_1DL_TGACv1_061147_AA0186960.1};	Zuotin and related molecular chaperones (DnaJ superfamily), contains DNA-binding domains	GO:0005634,nucleus; GO:0003677,DNA binding; GO:0003700,DNA-binding transcription factor activity; GO:0006355,regulation of transcription, DNA-templated; GO:0006351,transcription, DNA-templated	Myb-like DNA-binding domain
	gene:TraesCS1B02G097000	5.066	bHLH	TF	bHLH	0	35	7.548	up	1B	101232804	101233918	-	TraesCS1B02G097000	protein_coding	--	uncharacterized protein LOC109773057 [Aegilops tauschii subsp. tauschii]	--	SubName: Full=Uncharacterized protein {ECO:0000313|EnsemblPlants:TRIAE_CS42_1BS_TGACv1_049881_AA0163510.1};	--	GO:0046983,protein dimerization activity	ACT domain
	gene:TraesCS1B02G100400	2.615	bHLH	TF	bHLH	97	283	1.54	up	1B	109210867	109213568	+	gene:TraesCS1B02G100400	Helix-loop-helix DNA-binding domain containing protein [Source: Projected from Oryza sativa (Os05g0139100)]	K16189 phytochrome-interacting factor 4 | (RefSeq) transcription factor PIF4 isoform X1 (A)	transcription factor APG-like [Aegilops tauschii subsp. tauschii]	RecName: Full=Transcription factor APG; AltName: Full=Basic helix-loop-helix protein 106; Short=OsbHLH106; AltName: Full=Protein ANTAGONIST OF PGL1; AltName: Full=bHLH transcription factor bHLH106;	SubName: Full=Uncharacterized protein {ECO:0000313|EnsemblPlants:TRIAE_CS42_1BS_TGACv1_049601_AA0157510.1};	--	GO:0005634,nucleus; GO:0046983,protein dimerization activity; GO:0009742,brassinosteroid mediated signaling pathway; GO:0080113,regulation of seed growth; GO:0006355,regulation of transcription, DNA-templated; GO:0006351,transcription, DNA-templated	Helix-loop-helix DNA-binding domain
	gene:TraesCS2A02G442700	6.74	bHLH	TF	bHLH	0	55	8.193	up	2A	692754161	692757947	+	TraesCS2A02G442700	protein_coding	K13422 transcription factor MYC2 | (RefSeq) transcription factor MYC2 (A)	transcription factor EAT1-like [Aegilops tauschii subsp. tauschii]	RecName: Full=Transcription factor EAT1 {ECO:0000305}; AltName: Full=Basic helix-loop-helix protein 141 {ECO:0000305}; Short=OsbHLH141 {ECO:0000303|PubMed:16896230}; AltName: Full=Protein DELAYED TAPETUM DEGENERATION {ECO:0000303|PubMed:23519457}; AltName: Full=Protein ETERNAL TAPETUM 1 {ECO:0000303|PubMed:23385589};	SubName: Full=Transcription factor bHLH91 {ECO:0000313|EMBL:EMT07628.1, ECO:0000313|EnsemblPlants:EMT07628};	--	GO:0005634,nucleus; GO:0046983,protein dimerization activity; GO:0048658,anther wall tapetum development; GO:0009555,pollen development; GO:0043068,positive regulation of programmed cell death; GO:0006355,regulation of transcription, DNA-templated; GO:0006351,transcription, DNA-templated	Helix-loop-helix DNA-binding domain
	gene:TraesCS2B02G289700	1.708	bHLH	TF	bHLH	44	97	1.161	up	2B	401146115	401151436	-	TraesCS2B02G289700	protein_coding	K13422 transcription factor MYC2 | (RefSeq) transcription factor MYC2 (A)	transcription factor bHLH35-like isoform X2 [Aegilops tauschii subsp. tauschii]	RecName: Full=Transcription factor bHLH35; AltName: Full=Basic helix-loop-helix protein 35; Short=AtbHLH35; Short=bHLH 35; AltName: Full=Transcription factor EN 41; AltName: Full=bHLH transcription factor bHLH035;	SubName: Full=Uncharacterized protein {ECO:0000313|EnsemblPlants:TRIAE_CS42_2BL_TGACv1_129521_AA0386920.1};	--	GO:0005634,nucleus; GO:0003677,DNA binding; GO:0046983,protein dimerization activity; GO:0006355,regulation of transcription, DNA-templated; GO:0006351,transcription, DNA-templated	Helix-loop-helix DNA-binding domain
	gene:TraesCS3B02G002700	3.337	bHLH	TF	bHLH	0	47	7.033	up	3B	2169304	2172368	-	TraesCS3B02G002700	protein_coding	--	predicted protein [Hordeum vulgare subsp. vulgare]	RecName: Full=Transcription factor bHLH168 {ECO:0000305}; AltName: Full=Basic helix-loop-helix protein 168 {ECO:0000305}; Short=AtbHLH168 {ECO:0000305}; Short=bHLH 168 {ECO:0000305}; AltName: Full=bHLH transcription factor bHLH168 {ECO:0000305};	SubName: Full=Uncharacterized protein {ECO:0000313|EnsemblPlants:TRIAE_CS42_3B_TGACv1_221074_AA0729360.1};	--	GO:0090575,RNA polymerase II transcription factor complex; GO:0046983,protein dimerization activity; GO:0000977,RNA polymerase II regulatory region sequence-specific DNA binding; GO:0006357,regulation of transcription by RNA polymerase II; GO:0006351,transcription, DNA-templated	Helix-loop-helix DNA-binding domain
	gene:TraesCS3D02G009200	6.955	bHLH	TF	bHLH	0	92	8.951	up	3D	3087876	3089485	-	TraesCS3D02G009200	protein_coding	--	uncharacterized protein LOC109769325 [Aegilops tauschii subsp. tauschii]	RecName: Full=Transcription factor bHLH167 {ECO:0000305}; AltName: Full=Basic helix-loop-helix protein 167 {ECO:0000305}; Short=AtbHLH167 {ECO:0000305}; Short=bHLH 167 {ECO:0000305}; AltName: Full=bHLH transcription factor bHLH167 {ECO:0000305};	SubName: Full=Uncharacterized protein {ECO:0000313|EnsemblPlants:TRIAE_CS42_3DS_TGACv1_271634_AA0904430.1};	--	GO:0005737,cytoplasm; GO:0005634,nucleus; GO:0090575,RNA polymerase II transcription factor complex; GO:0003700,DNA-binding transcription factor activity; GO:0046983,protein dimerization activity; GO:0000977,RNA polymerase II regulatory region sequence-specific DNA binding; GO:0006357,regulation of transcription by RNA polymerase II; GO:0006355,regulation of transcription, DNA-templated; GO:00063…	Helix-loop-helix DNA-binding domain
	gene:TraesCS3D02G009400	2.642	bHLH	TF	bHLH	0	12	5.979	up	3D	3196435	3199383	-	TraesCS3D02G009400	protein_coding	--	uncharacterized protein LOC109776589 [Aegilops tauschii subsp. tauschii]	RecName: Full=Transcription factor bHLH167 {ECO:0000305}; AltName: Full=Basic helix-loop-helix protein 167 {ECO:0000305}; Short=AtbHLH167 {ECO:0000305}; Short=bHLH 167 {ECO:0000305}; AltName: Full=bHLH transcription factor bHLH167 {ECO:0000305};	SubName: Full=Uncharacterized protein {ECO:0000313|EnsemblPlants:TRIAE_CS42_3DS_TGACv1_272524_AA0921760.1};	--	GO:0005737,cytoplasm; GO:0005634,nucleus; GO:0090575,RNA polymerase II transcription factor complex; GO:0003700,DNA-binding transcription factor activity; GO:0046983,protein dimerization activity; GO:0000977,RNA polymerase II regulatory region sequence-specific DNA binding; GO:0006357,regulation of transcription by RNA polymerase II; GO:0006355,regulation of transcription, DNA-templated; GO:00063…	Helix-loop-helix DNA-binding domain
	gene:TraesCS4B02G397300	8.776	bHLH	TF	bHLH	0	173	9.856	up	4B	671696059	671698835	+	TraesCS4B02G397300	protein_coding	K13422 transcription factor MYC2 | (RefSeq) transcription factor MYC2 (A)	anthocyanin regulatory R-S protein-like isoform X2 [Aegilops tauschii subsp. tauschii]	RecName: Full=Anthocyanin regulatory R-S protein;	SubName: Full=Uncharacterized protein {ECO:0000313|EnsemblPlants:TRIAE_CS42_4BL_TGACv1_320724_AA1047110.1};	--	GO:0005634,nucleus; GO:0003677,DNA binding; GO:0046983,protein dimerization activity; GO:0006355,regulation of transcription, DNA-templated; GO:0006351,transcription, DNA-templated	bHLH-MYC and R2R3-MYB transcription factors N-terminal
	gene:TraesCS5A02G306200	1.001	bHLH	TF	bHLH	0	7	5.284	up	5A	515494843	515496141	-	TraesCS5A02G306200	protein_coding	K13422 transcription factor MYC2 | (RefSeq) transcription factor MYC2 (A)	transcription factor MYC2-like [Aegilops tauschii subsp. tauschii]	RecName: Full=Transcription factor MYC3; AltName: Full=Basic helix-loop-helix protein 5; Short=AtbHLH5; Short=bHLH 5; AltName: Full=Protein ALTERED TRYPTOPHAN REGULATION 2; AltName: Full=Transcription factor ATR2; AltName: Full=Transcription factor EN 36; AltName: Full=bHLH transcription factor bHLH005;	SubName: Full=Uncharacterized protein {ECO:0000313|EnsemblPlants:TRIAE_CS42_5AL_TGACv1_373941_AA1184950.1};	--	GO:0005634,nucleus; GO:0043425,bHLH transcription factor binding; GO:0003677,DNA binding; GO:0003700,DNA-binding transcription factor activity; GO:0046983,protein dimerization activity; GO:0009718,anthocyanin-containing compound biosynthetic process; GO:0006952,defense response; GO:0045893,positive regulation of transcription, DNA-templated; GO:0006355,regulation of transcription, DNA-templated; …	Helix-loop-helix DNA-binding domain
	gene:TraesCS7B02G152800	11.956	bHLH	TF	bHLH	0	2071	13.44	up	7B	203027560	203030111	-	TraesCS7B02G152800	protein_coding	K16189 phytochrome-interacting factor 4 | (RefSeq) transcription factor PIF4 isoform X1 (A)	transcription factor bHLH78-like isoform X1 [Aegilops tauschii subsp. tauschii]	RecName: Full=Transcription factor bHLH62; AltName: Full=Basic helix-loop-helix protein 62; Short=AtbHLH62; Short=bHLH 62; AltName: Full=Transcription factor EN 85; AltName: Full=bHLH transcription factor bHLH062;	SubName: Full=Uncharacterized protein {ECO:0000313|EnsemblPlants:TRIAE_CS42_7BS_TGACv1_592241_AA1934170.2};	--	GO:0005634,nucleus; GO:0003677,DNA binding; GO:0003700,DNA-binding transcription factor activity; GO:0046983,protein dimerization activity; GO:0006355,regulation of transcription, DNA-templated; GO:0006351,transcription, DNA-templated	Helix-loop-helix DNA-binding domain
	gene:TraesCSU02G075200	5.615	bHLH	TF	bHLH	0	8	5.396	up	Un	67357494	67359088	+	TraesCSU02G075200	protein_coding	K13422 transcription factor MYC2 | (RefSeq) transcription factor MYC2 (A)	transcription factor bHLH18-like [Aegilops tauschii subsp. tauschii]	RecName: Full=Transcription factor bHLH25; AltName: Full=Basic helix-loop-helix protein 25; Short=AtbHLH25; Short=bHLH 25; AltName: Full=Transcription factor EN 29; AltName: Full=bHLH transcription factor bHLH025;	SubName: Full=Uncharacterized protein {ECO:0000313|EnsemblPlants:TRIAE_CS42_5BL_TGACv1_407899_AA1360160.2};	--	GO:0005634,nucleus; GO:0003677,DNA binding; GO:0003700,DNA-binding transcription factor activity; GO:0046983,protein dimerization activity; GO:0006355,regulation of transcription, DNA-templated; GO:0006351,transcription, DNA-templated	Helix-loop-helix DNA-binding domain
	gene:TraesCS2D02G221200	-2.025	bHLH	TR	mTERF	20	2	-3.608	down	1B	630649800	630652567	+	TraesCS1B02G399500	protein_coding	K15032 mTERF domain-containing protein, mitochondrial | (RefSeq) uncharacterized protein LOC4340542 (A)	uncharacterized protein LOC109764942 [Aegilops tauschii subsp. tauschii]	RecName: Full=Transcription termination factor MTEF18, mitochondrial {ECO:0000305}; AltName: Full=Mitochondrial transcription termination factor 18 {ECO:0000303|PubMed:23087700}; AltName: Full=Protein SUPPRESSOR OF HOT1-4 1 {ECO:0000303|PubMed:22942382}; Flags: Precursor;	SubName: Full=Uncharacterized protein {ECO:0000313|EnsemblPlants:TRIAE_CS42_1BL_TGACv1_034237_AA0143930.1};	Mitochondrial transcription termination factor, mTERF	GO:0009507,chloroplast; GO:0005739,mitochondrion; GO:0003690,double-stranded DNA binding; GO:0019843,rRNA binding; GO:0003727,single-stranded RNA binding; GO:0009658,chloroplast organization; GO:0032502,developmental process; GO:0006353,DNA-templated transcription, termination; GO:0007005,mitochondrion organization; GO:0006355,regulation of transcription, DNA-templated; GO:0042255,ribosome assemb…	mTERF
	gene:TraesCS3A02G000400	-3.177	bHLH	TF	CPP	6	0	-5.164	down	1B	646682762	646687533	+	TraesCS1B02G423800	protein_coding	--	uncharacterized protein LOC109762116 [Aegilops tauschii subsp. tauschii]	--	SubName: Full=Uncharacterized protein {ECO:0000313|EnsemblPlants:TRIAE_CS42_1BL_TGACv1_030407_AA0089750.1};	--	--	Tesmin/TSO1-like CXC domain, cysteine-rich domain
	gene:TraesCS3A02G395000	-2.595	bHLH	TF	MYB->MYB-related	664	234	-1.507	down	1B	667965638	667966493	+	TraesCS1B02G449200	protein_coding	--	DnaJ homolog subfamily C member 2 [Triticum urartu]	RecName: Full=Protein RADIALIS-like 6; Short=AtRL6; Short=Protein RAD-like 6; AltName: Full=Protein RADIALIS-LIKE SANT/MYB 3; Short=Protein RSM3;	SubName: Full=Uncharacterized protein {ECO:0000313|EnsemblPlants:TRIAE_CS42_1AL_TGACv1_001818_AA0035580.1};	Zuotin and related molecular chaperones (DnaJ superfamily), contains DNA-binding domains	GO:0005634,nucleus; GO:0003677,DNA binding; GO:0003700,DNA-binding transcription factor activity; GO:0006355,regulation of transcription, DNA-templated; GO:0006351,transcription, DNA-templated	Myb-like DNA-binding domain
	gene:TraesCS4B02G021100	-9.375	bHLH	TR	GNAT	930	443	-1.069	down	1D	140044615	140052103	-	gene:TraesCS1D02G127500	N-alpha-acetyltransferase MAK3 [Source:Projected from Arabidopsis thaliana (AT2G38130) UniProtKB/Swiss-Prot%3BAcc:O80438]	K00670 N-alpha-acetyltransferase 30 [EC:2.3.1.256] | (RefSeq) N-alpha-acetyltransferase MAK3 (A)	N-alpha-acetyltransferase MAK3 [Aegilops tauschii subsp. tauschii]	RecName: Full=N-alpha-acetyltransferase MAK3; EC=2.3.1.256 {ECO:0000303|PubMed:12897255}; AltName: Full=N-acetyltransferase MAK3 homolog; Short=AtMAK3; AltName: Full=Protein PHOTOSYNTHESIS ALTERED MUTANT 21;	SubName: Full=Uncharacterized protein {ECO:0000313|EnsemblPlants:TRIAE_CS42_1DS_TGACv1_080431_AA0247800.1};	N-acetyltransferase	GO:0005737,cytoplasm; GO:0031417,NatC complex; GO:0004596,peptide alpha-N-acetyltransferase activity; GO:0006474,N-terminal protein amino acid acetylation	Acetyltransferase (GNAT) domain
	gene:TraesCS4D02G018700	-2.337	bHLH	TF	C2H2	41	11	-1.895	down	1D	300024917	300026561	-	TraesCS1D02G214900	protein_coding	--	zinc finger protein ZAT9-like [Aegilops tauschii subsp. tauschii]	RecName: Full=Zinc finger protein ZAT9;	SubName: Full=Uncharacterized protein {ECO:0000313|EnsemblPlants:TRIAE_CS42_1BL_TGACv1_030484_AA0092170.1};	FOG: Zn-finger	GO:0005634,nucleus; GO:0003700,DNA-binding transcription factor activity; GO:0046872,metal ion binding; GO:0044212,transcription regulatory region DNA binding; GO:0006355,regulation of transcription, DNA-templated; GO:0006351,transcription, DNA-templated	Sorting nexin, N-terminal domain
	gene:TraesCS7A02G340300	-2.187	bHLH	TF	TCP	29	9	-1.702	down	2A	618266685	618267625	-	TraesCS2A02G376000	protein_coding	K16221 transcription factor TCP21 (protein CCA1 HIKING EXPEDITION) | (RefSeq) transcription factor TCP21-like (A)	transcription factor TCP7-like [Aegilops tauschii subsp. tauschii]	RecName: Full=Transcription factor TCP21; AltName: Full=Protein CCA1 HIKING EXPEDITION; AltName: Full=Protein CHE;	SubName: Full=Uncharacterized protein {ECO:0000313|EnsemblPlants:TRIAE_CS42_U_TGACv1_642672_AA2121330.1};	--	GO:0005634,nucleus; GO:0003677,DNA binding; GO:0003700,DNA-binding transcription factor activity; GO:0043433,negative regulation of DNA-binding transcription factor activity; GO:0042752,regulation of circadian rhythm; GO:0006355,regulation of transcription, DNA-templated; GO:0048511,rhythmic process; GO:0006351,transcription, DNA-templated	TCP family transcription factor
	gene:TraesCS1B02G091500	3.14	bZIP	TF	bZIP	171	2939	4.097	up	1B	92872054	92872506	+	gene:TraesCS1B02G091500	Basic region/leucine zipper protein [Source:UniProtKB/TrEMBL%3BAcc:A9ZPJ0]	--	basic region/leucine zipper protein [Triticum aestivum]	RecName: Full=bZIP transcription factor 53 {ECO:0000303|PubMed:11906833}; Short=AtbZIP53 {ECO:0000303|PubMed:11906833};	SubName: Full=Basic region/leucine zipper protein {ECO:0000313|EMBL:BAF99131.1};	--	GO:0005634,nucleus; GO:0003700,DNA-binding transcription factor activity; GO:0045735,nutrient reservoir activity; GO:0046982,protein heterodimerization activity; GO:0043565,sequence-specific DNA binding; GO:0009267,cellular response to starvation; GO:0006971,hypotonic response; GO:2000693,positive regulation of seed maturation; GO:0045893,positive regulation of transcription, DNA-templated; GO:00…	Cell division protein ZapB
	gene:TraesCS2D02G536700	2.035	bZIP	TF	bZIP	2	30	3.89	up	2D	619045678	619046800	-	TraesCS2D02G536700	protein_coding	K14432 ABA responsive element binding factor | (RefSeq) ABSCISIC ACID-INSENSITIVE 5-like protein 2 isoform X1 (A)	bZIP transcription factor 27-like [Aegilops tauschii subsp. tauschii]	RecName: Full=Protein FD {ECO:0000303|PubMed:16099980}; AltName: Full=bZIP transcription factor 14 {ECO:0000303|PubMed:11906833}; Short=AtbZIP14 {ECO:0000303|PubMed:11906833};	SubName: Full=Uncharacterized protein {ECO:0000313|EnsemblPlants:TRIAE_CS42_2DL_TGACv1_159083_AA0532000.1};	--	GO:0005634,nucleus; GO:0003677,DNA binding; GO:0003700,DNA-binding transcription factor activity; GO:0043621,protein self-association; GO:0009648,photoperiodism; GO:0009911,positive regulation of flower development; GO:0045893,positive regulation of transcription, DNA-templated; GO:0009909,regulation of flower development; GO:2000028,regulation of photoperiodism, flowering; GO:0006355,regulation …	Basic region leucine zipper
	gene:TraesCS5A02G405200	-6.762	bZIP	TF	AP2/ERF->AP2/ERF-RAV	23	4	-2.314	down	1D	454456730	454458522	-	TraesCS1D02G378400	protein_coding	K09287 RAV-like factor | (RefSeq) AP2/ERF and B3 domain-containing protein Os05g0549800 (A)	AP2/ERF and B3 domain-containing protein Os05g0549800-like [Aegilops tauschii subsp. tauschii]	RecName: Full=AP2/ERF and B3 domain-containing protein Os05g0549800;	SubName: Full=Uncharacterized protein {ECO:0000313|EnsemblPlants:TRIAE_CS42_1DL_TGACv1_061710_AA0202080.1};	--	GO:0005634,nucleus; GO:0003677,DNA binding; GO:0003700,DNA-binding transcription factor activity; GO:0006351,transcription, DNA-templated	AP2 domain
	gene:TraesCS6B02G182500	-7.317	bZIP	TF	C3H	1759	857	-1.039	down	2A	3442301	3447773	+	gene:TraesCS2A02G007800	tRNA-dihydrouridine(47) synthase [NAD(P)(+)] [Source:UniProtKB/TrEMBL%3BAcc:A0A1D5TPW8]	K05544 tRNA-dihydrouridine synthase 3 [EC:1.3.1.89] | (RefSeq) LOW QUALITY PROTEIN: tRNA-dihydrouridine(47) synthase [NAD(P)(+)]-like (A)	tRNA-dihydrouridine(47) synthase [NAD(P)(+)]	RecName: Full=tRNA-dihydrouridine(47) synthase [NAD(P)(+)]-like; EC=1.3.1.-; AltName: Full=Zinc finger CCCH domain-containing protein 26; Short=OsC3H26; AltName: Full=tRNA-dihydrouridine synthase 3-like;	RecName: Full=tRNA-dihydrouridine(47) synthase [NAD(P)(+)] {ECO:0000256|RuleBase:RU291113}; EC=1.3.1.- {ECO:0000256|RuleBase:RU291113}; AltName: Full=tRNA-dihydrouridine synthase 3 {ECO:0000256|RuleBase:RU291113};	Uncharacterized conserved protein	GO:0005773,vacuole; GO:0050660,flavin adenine dinucleotide binding; GO:0046872,metal ion binding; GO:0017150,tRNA dihydrouridine synthase activity	Zinc finger C-x8-C-x5-C-x3-H type (and similar)
	gene:TraesCS6A02G286400	1.016	C2C2-CO-like	TF	C2C2->C2C2-CO-like	80	175	1.138	up	6A	518666410	518670650	+	gene:TraesCS6A02G286400	CONSTANS-like protein%2C Heading promotion under long-day conditio [Source: Projected from Oryza sativa (Os02g0724000)]	--	zinc finger protein CONSTANS-LIKE 10-like isoform X1 [Aegilops tauschii subsp. tauschii]	RecName: Full=Zinc finger protein CONSTANS-LIKE 10;	SubName: Full=Uncharacterized protein {ECO:0000313|EnsemblPlants:TRIAE_CS42_6AL_TGACv1_472550_AA1523490.1};	--	GO:0005634,nucleus; GO:0005886,plasma membrane; GO:0003700,DNA-binding transcription factor activity; GO:0008270,zinc ion binding	B-box zinc finger
	gene:TraesCS1B02G045000	3.119	C2C2-Dof	TF	C2C2->C2C2-Dof	9	75	3.059	up	1B	24931849	24933749	-	TraesCS1B02G045000	protein_coding	--	dof zinc finger protein DOF3.6-like isoform X1 [Aegilops tauschii subsp. tauschii]	RecName: Full=Dof zinc finger protein DOF3.6; Short=AtDOF3.6; AltName: Full=OBF-binding protein 3;	SubName: Full=Uncharacterized protein {ECO:0000313|EnsemblPlants:TRIAE_CS42_1BS_TGACv1_050216_AA0169110.2};	--	GO:0005634,nucleus; GO:0003677,DNA binding; GO:0046872,metal ion binding; GO:0006355,regulation of transcription, DNA-templated; GO:0006351,transcription, DNA-templated	Dof domain, zinc finger
	gene:TraesCS2D02G563200	1.894	C2C2-Dof	TF	C2C2->C2C2-Dof	32	90	1.497	up	2D	634574520	634575606	-	TraesCS2D02G563200	protein_coding	--	dof zinc finger protein DOF5.8-like [Aegilops tauschii subsp. tauschii]	RecName: Full=Dof zinc finger protein DOF5.8; Short=AtDOF5.8;	SubName: Full=Uncharacterized protein {ECO:0000313|EnsemblPlants:TRIAE_CS42_2DL_TGACv1_159531_AA0539410.1};	--	GO:0005634,nucleus; GO:0003700,DNA-binding transcription factor activity; GO:0046872,metal ion binding; GO:0000976,transcription regulatory region sequence-specific DNA binding; GO:0006355,regulation of transcription, DNA-templated; GO:0006351,transcription, DNA-templated	Dof domain, zinc finger
	gene:TraesCS1B02G126600	2.325	C2C2-GATA	TF	C2C2->C2C2-GATA	202	1023	2.341	up	1B	155404645	155406696	+	TraesCS1B02G126600	protein_coding	K17604 zinc finger SWIM domain-containing protein 3 | (RefSeq) protein FAR1-RELATED SEQUENCE 5 isoform X1 (A)	GATA transcription factor 17-like [Aegilops tauschii subsp. tauschii]	RecName: Full=GATA transcription factor 23;	SubName: Full=Uncharacterized protein {ECO:0000313|EnsemblPlants:TRIAE_CS42_1BS_TGACv1_050808_AA0175770.1};	GATA-4/5/6 transcription factors	GO:0005634,nucleus; GO:0005667,transcription factor complex; GO:0003682,chromatin binding; GO:0000977,RNA polymerase II regulatory region sequence-specific DNA binding; GO:0001085,RNA polymerase II transcription factor binding; GO:0001228,DNA-binding transcription activator activity, RNA polymerase II-specific; GO:0008270,zinc ion binding; GO:0030154,cell differentiation; GO:0048527,lateral root …	Spt20 family
	gene:TraesCS2A02G561200	-5.842	C2C2-GATA	TF	B3->B3	21	1	-4.074	down	1A	361173339	361174748	-	TraesCS1A02G200500	protein_coding	K09287 RAV-like factor | (RefSeq) AP2/ERF and B3 domain-containing protein Os01g0693400 (A)	putative B3 domain-containing protein Os10g0537100 [Aegilops tauschii subsp. tauschii]	RecName: Full=Putative B3 domain-containing protein Os10g0537100;	SubName: Full=Uncharacterized protein {ECO:0000313|EnsemblPlants:TRIAE_CS42_1AL_TGACv1_001794_AA0035250.1};	--	GO:0005634,nucleus; GO:0003677,DNA binding; GO:0006355,regulation of transcription, DNA-templated; GO:0006351,transcription, DNA-templated	B3 DNA binding domain
	gene:TraesCS6B02G285300	-9.255	C2C2-GATA	TF	WRKY	122	60	-1.017	down	2A	4161106	4165285	+	TraesCS2A02G011000	protein_coding	K18835 WRKY transcription factor 2 | (RefSeq) probable WRKY transcription factor 2 (A)	probable WRKY transcription factor 75 [Aegilops tauschii subsp. tauschii]	RecName: Full=Probable WRKY transcription factor 75; AltName: Full=WRKY DNA-binding protein 75;	SubName: Full=Uncharacterized protein {ECO:0000313|EnsemblPlants:TRIAE_CS42_2BS_TGACv1_146868_AA0474290.1};	--	GO:0005634,nucleus; GO:0003700,DNA-binding transcription factor activity; GO:0000978,RNA polymerase II proximal promoter sequence-specific DNA binding; GO:0044212,transcription regulatory region DNA binding; GO:0010055,atrichoblast differentiation; GO:0048527,lateral root development; GO:0000122,negative regulation of transcription by RNA polymerase II; GO:0043620,regulation of DNA-templated tran…	WRKY DNA -binding domain
	gene:TraesCS1B02G022700	4.576	C2H2	TF	C2H2	25	564	4.493	up	1B	10103676	10106964	-	TraesCS1B02G022700	protein_coding	K09191 general transcription factor IIIA | (RefSeq) zinc finger protein 729 (A)	uncharacterized zinc finger protein At4g06634-like [Aegilops tauschii subsp. tauschii]	RecName: Full=Zinc finger transcription factor YY1 {ECO:0000303|PubMed:22508367}; AltName: Full=Protein YIN YANG 1 {ECO:0000303|PubMed:22508367}; Short=AtYY1 {ECO:0000303|PubMed:22508367};	SubName: Full=Uncharacterized protein {ECO:0000313|EnsemblPlants:TRIAE_CS42_1BS_TGACv1_049968_AA0165020.1};	FOG: Zn-finger	GO:0005634,nucleus; GO:0046872,metal ion binding; GO:0043565,sequence-specific DNA binding; GO:0009738,abscisic acid-activated signaling pathway; GO:0006952,defense response; GO:0009788,negative regulation of abscisic acid-activated signaling pathway; GO:0045892,negative regulation of transcription, DNA-templated; GO:0045893,positive regulation of transcription, DNA-templated; GO:1900150,regulati…	FOXP coiled-coil domain
	gene:TraesCS1B02G071700	2.225	C2H2	TF	C2H2	116	710	2.606	up	1B	56879308	56883044	-	gene:TraesCS1B02G071700	transcription factor IIIA [Source:Projected from Arabidopsis thaliana (AT1G72050) TAIR%3BAcc:AT1G72050]	K09191 general transcription factor IIIA | (RefSeq) transcription factor IIIA isoform X1 (A)	PREDICTED: zinc finger protein 43-like isoform X1 [Brachypodium distachyon]	RecName: Full=Transcription factor IIIA {ECO:0000303|PubMed:12711688}; Short=AtTFIIIA {ECO:0000303|PubMed:12711688};	SubName: Full=Uncharacterized protein {ECO:0000313|EnsemblPlants:TRIAE_CS42_1BS_TGACv1_050006_AA0165770.1};	FOG: Zn-finger	GO:0005730,nucleolus; GO:0005634,nucleus; GO:0080084,5S rDNA binding; GO:0008097,5S rRNA binding; GO:0003700,DNA-binding transcription factor activity; GO:0046872,metal ion binding; GO:0003723,RNA binding; GO:0007275,multicellular organism development; GO:0006351,transcription, DNA-templated	Zinc-finger of C2H2 type
	gene:TraesCS2D02G004100	2.947	C2H2	TF	C2H2	71	820	3.521	up	2D	2475035	2480695	+	TraesCS2D02G004100	protein_coding	K13094 RNA-binding protein 5/10 | (RefSeq) RNA-binding protein 5 isoform X1 (A)	G patch domain-containing protein 8 [Aegilops tauschii subsp. tauschii]	RecName: Full=SURP and G-patch domain-containing protein 1-like protein; AltName: Full=Splicing factor 4-like protein; Short=SF4-like protein;	SubName: Full=Uncharacterized protein {ECO:0000313|EnsemblPlants:TRIAE_CS42_2DS_TGACv1_177783_AA0584520.1};	--	GO:0005634,nucleus; GO:0003723,RNA binding; GO:0006397,mRNA processing; GO:0008380,RNA splicing	Zinc-finger double-stranded RNA-binding
	gene:TraesCS2D02G004200	7.07	C2H2	TF	C2H2	15	1826	6.942	up	2D	2492159	2496015	+	TraesCS2D02G004200	protein_coding	--	uncharacterized protein LOC109751701 [Aegilops tauschii subsp. tauschii]	--	SubName: Full=Uncharacterized protein {ECO:0000313|EnsemblPlants:TRIAE_CS42_2DS_TGACv1_177783_AA0584540.1};	--	GO:0003676,nucleic acid binding	Zinc finger, C2H2 type
	gene:TraesCS3B02G347200	1.469	C2H2	TF	C2H2	53	234	2.136	up	3B	556645507	556648123	+	TraesCS3B02G347200	protein_coding	--	unnamed protein product [Triticum aestivum]	RecName: Full=Protein UPSTREAM OF FLC;	SubName: Full=Uncharacterized protein {ECO:0000313|EMBL:CDM84459.1, ECO:0000313|EnsemblPlants:TRIAE_CS42_3B_TGACv1_223765_AA0786870.1};	--	--	Domain of unknown function (DUF966)
	gene:TraesCS5B02G347900	3.313	C2H2	TF	C2H2	31	228	2.882	up	5B	528780525	528784513	+	TraesCS5B02G347900	protein_coding	K22381 E3 ubiquitin-protein ligase ZNF598 [EC:2.3.2.27] | (RefSeq) E3 ubiquitin-protein ligase hel2 (A)	zinc finger protein 598-like [Aegilops tauschii subsp. tauschii]	--	SubName: Full=Uncharacterized protein {ECO:0000313|EnsemblPlants:TRIAE_CS42_5BL_TGACv1_404114_AA1284620.1};	Predicted E3 ubiquitin ligase	GO:0003676,nucleic acid binding	Zinc finger, C3HC4 type (RING finger)
	gene:TraesCS7A02G513200	3.778	C2H2	TF	C2H2	39	634	4.04	up	7A	700207250	700209815	-	TraesCS7A02G513200	protein_coding	K08242 24-methylenesterol C-methyltransferase [EC:2.1.1.143] | (RefSeq) 24-methylenesterol C-methyltransferase 2 (A)	uncharacterized methyltransferase At2g41040, chloroplastic-like isoform X2 [Aegilops tauschii subsp. tauschii]	RecName: Full=Uncharacterized methyltransferase At2g41040, chloroplastic; EC=2.1.1.-; Flags: Precursor;	SubName: Full=Uncharacterized protein {ECO:0000313|EnsemblPlants:TRIUR3_28784-P1};	--	GO:0009507,chloroplast; GO:0010287,plastoglobule; GO:0008168,methyltransferase activity; GO:0080167,response to karrikin	Putative methyltransferase
	gene:TraesCS1A02G445700	-2.84	C2H2	TF	B3->B3	32	7	-2.299	down	1A	58840182	58845652	-	TraesCS1A02G075800	protein_coding	--	B3 domain-containing protein Os01g0234100-like isoform X3 [Aegilops tauschii subsp. tauschii]	RecName: Full=B3 domain-containing protein Os01g0234100;	SubName: Full=Uncharacterized protein {ECO:0000313|EnsemblPlants:TRIAE_CS42_1AS_TGACv1_019983_AA0073560.1};	--	GO:0005634,nucleus; GO:0003677,DNA binding; GO:0006355,regulation of transcription, DNA-templated; GO:0006351,transcription, DNA-templated	Protein of unknown function (DUF724)
	gene:TraesCS5B02G490600	-2.893	C2H2	TR	ARID	255	113	-1.172	down	2A	500410	504019	+	TraesCS2A02G000900	protein_coding	--	AT-rich interactive domain-containing protein 2-like [Aegilops tauschii subsp. tauschii]	RecName: Full=AT-rich interactive domain-containing protein 2; Short=ARID domain-containing protein 2; AltName: Full=ARID and ELM2 domain-containing protein 2;	SubName: Full=Uncharacterized protein {ECO:0000313|EnsemblPlants:TRIAE_CS42_2AS_TGACv1_112906_AA0347340.1};	--	GO:0005634,nucleus; GO:0005773,vacuole; GO:0003677,DNA binding; GO:0006355,regulation of transcription, DNA-templated; GO:0006351,transcription, DNA-templated	ELM2 domain
	gene:TraesCS7D02G397800	-8.534	C2H2	TR	SET	389	152	-1.351	down	2A	717821002	717825761	-	TraesCS2A02G479500	protein_coding	K11426 SET and MYND domain-containing protein | (RefSeq) histone-lysine N-methyltransferase ASHR1 isoform X1 (A)	Histone-lysine N-methyltransferase ATXR2 [Triticum urartu]	RecName: Full=Histone-lysine N-methyltransferase ATXR2; EC=2.1.1.43; AltName: Full=Protein SET DOMAIN GROUP 36; AltName: Full=Trithorax-related protein 2; Short=TRX-related protein 2;	SubName: Full=Uncharacterized protein {ECO:0000313|EnsemblPlants:TRIAE_CS42_2AL_TGACv1_094784_AA0303130.1};	Predicted histone tail methylase containing SET domain	GO:0005634,nucleus; GO:0018024,histone-lysine N-methyltransferase activity; GO:0046872,metal ion binding	MYND finger
	gene:TraesCS1B02G136300	6.003	C3H	TF	C3H	0	8	5.478	up	1B	174104651	174108006	+	TraesCS1B02G136300	protein_coding	--	zinc finger CCCH domain-containing protein 34-like [Aegilops tauschii subsp. tauschii]	RecName: Full=Zinc finger CCCH domain-containing protein 34; Short=OsC3H34;	SubName: Full=Zinc finger CCCH domain-containing protein 34 {ECO:0000313|EMBL:EMT20925.1, ECO:0000313|EnsemblPlants:EMT20925};	Uncharacterized conserved protein	GO:0003677,DNA binding; GO:0046872,metal ion binding	RNA-binding, Nab2-type zinc finger
	gene:TraesCS2B02G051800	3.416	C3H	TF	C3H	66	590	3.17	up	2B	25278322	25285794	-	TraesCS2B02G051800	protein_coding	K15332 tRNA (uracil-5-)-methyltransferase [EC:2.1.1.-] | (RefSeq) zinc finger CCCH domain-containing protein 24 (A)	zinc finger CCCH domain-containing protein 24 [Aegilops tauschii subsp. tauschii]	RecName: Full=Zinc finger CCCH domain-containing protein 24; Short=AtC3H24; EC=2.1.1.-;	SubName: Full=Uncharacterized protein {ECO:0000313|EnsemblPlants:TRIAE_CS42_2BS_TGACv1_146588_AA0468790.2};	tRNA uracil-5-methyltransferase and related tRNA-modifying enzymes	GO:0003677,DNA binding; GO:0046872,metal ion binding; GO:0008173,RNA methyltransferase activity; GO:0006396,RNA processing	RNA recognition motif. (a.k.a. RRM, RBD, or RNP domain)
	gene:TraesCS2D02G009600	9.412	C3H	TF	C3H	2	1773	9.571	up	2D	5158603	5164177	+	gene:TraesCS2D02G009600	tRNA-dihydrouridine(47) synthase [NAD(P)(+)] [Source:UniProtKB/TrEMBL%3BAcc:A0A1D5UVK8]	K05544 tRNA-dihydrouridine synthase 3 [EC:1.3.1.89] | (RefSeq) LOW QUALITY PROTEIN: tRNA-dihydrouridine(47) synthase [NAD(P)(+)]-like (A)	tRNA-dihydrouridine(47) synthase [NAD(P)(+)]	RecName: Full=tRNA-dihydrouridine(47) synthase [NAD(P)(+)]-like; EC=1.3.1.-; AltName: Full=Zinc finger CCCH domain-containing protein 26; Short=OsC3H26; AltName: Full=tRNA-dihydrouridine synthase 3-like;	RecName: Full=tRNA-dihydrouridine(47) synthase [NAD(P)(+)] {ECO:0000256|RuleBase:RU291113}; EC=1.3.1.- {ECO:0000256|RuleBase:RU291113}; AltName: Full=tRNA-dihydrouridine synthase 3 {ECO:0000256|RuleBase:RU291113};	Uncharacterized conserved protein	GO:0005773,vacuole; GO:0050660,flavin adenine dinucleotide binding; GO:0046872,metal ion binding; GO:0017150,tRNA dihydrouridine synthase activity	Zinc finger C-x8-C-x5-C-x3-H type (and similar)
	gene:TraesCS2D02G037700	4.307	C3H	TF	C3H	71	686	3.27	up	2D	13906127	13913266	-	TraesCS2D02G037700	protein_coding	K15332 tRNA (uracil-5-)-methyltransferase [EC:2.1.1.-] | (RefSeq) zinc finger CCCH domain-containing protein 24 (A)	zinc finger CCCH domain-containing protein 24 [Aegilops tauschii subsp. tauschii]	RecName: Full=Zinc finger CCCH domain-containing protein 24; Short=AtC3H24; EC=2.1.1.-;	SubName: Full=Uncharacterized protein {ECO:0000313|EnsemblPlants:TRIAE_CS42_2DS_TGACv1_177488_AA0578590.1};	tRNA uracil-5-methyltransferase and related tRNA-modifying enzymes	GO:0003677,DNA binding; GO:0046872,metal ion binding; GO:0008173,RNA methyltransferase activity; GO:0006396,RNA processing	Protein-L-isoaspartate(D-aspartate) O-methyltransferase (PCMT)
	gene:TraesCS2B02G578700	-3.283	C3H	TF	C2H2	8491	1443	-2.556	down	1A	593395820	593400047	-	TraesCS1A02G445700	protein_coding	--	histone deacetylase HDAC2 [Triticum aestivum]	RecName: Full=Histone deacetylase HDT2; AltName: Full=Histone deacetylase 2b; Short=HD2b; AltName: Full=Zm-HD2b;	SubName: Full=Histone deacetylase HDAC2 {ECO:0000313|EMBL:ABG43091.1};	--	GO:0005730,nucleolus; GO:0016787,hydrolase activity; GO:0046872,metal ion binding; GO:0003676,nucleic acid binding; GO:0016569,covalent chromatin modification; GO:0006355,regulation of transcription, DNA-templated; GO:0006351,transcription, DNA-templated	C2H2-type zinc finger
	gene:TraesCS4A02G349800	3.336	CAMTA	TF	CAMTA	64	623	3.287	up	4A	626307387	626329052	-	TraesCS4A02G349800	protein_coding	K21596 calmodulin-binding transcription activator | (RefSeq) calmodulin-binding transcription activator 1 isoform X1 (A)	uncharacterized protein LOC109745746 [Aegilops tauschii subsp. tauschii]	RecName: Full=Calmodulin-binding transcription activator 3 {ECO:0000303|PubMed:11925432}; Short=AtCAMTA3 {ECO:0000303|PubMed:11925432}; AltName: Full=Ethylene-induced calmodulin-binding protein 1 {ECO:0000303|PubMed:11162426}; Short=EICBP1 {ECO:0000303|PubMed:11162426}; AltName: Full=Ethylene-induced calmodulin-binding protein a {ECO:0000303|PubMed:11782485}; Short=EICBP.a {ECO:0000303|PubMed:117…	SubName: Full=Uncharacterized protein {ECO:0000313|EnsemblPlants:TRIAE_CS42_U_TGACv1_642282_AA2115030.1};	Uncharacterized conserved protein, contains IPT/TIG domain	GO:0005634,nucleus; GO:0005516,calmodulin binding; GO:0003700,DNA-binding transcription factor activity; GO:0043565,sequence-specific DNA binding; GO:0001077,proximal promoter DNA-binding transcription activator activity, RNA polymerase II-specific; GO:0070417,cellular response to cold; GO:0042742,defense response to bacterium; GO:0050832,defense response to fungus; GO:0010150,leaf senescence; GO…	NTPase
	gene:TraesCS5B02G301400	3.773	Coactivator p15	TR	Coactivator p15	24	216	3.17	up	5B	486069477	486074820	+	gene:TraesCS5B02G301400	ssDNA-binding transcriptional regulator [Source:Projected from Arabidopsis thaliana (AT5G09250) TAIR%3BAcc:AT5G09250]	--	RNA polymerase II transcriptional coactivator KIWI-like [Aegilops tauschii subsp. tauschii]	RecName: Full=RNA polymerase II transcriptional coactivator KIWI;	SubName: Full=Uncharacterized protein {ECO:0000313|EnsemblPlants:TRIAE_CS42_5BL_TGACv1_404315_AA1295180.1};	Transcriptional coactivator	GO:0005634,nucleus; GO:0005667,transcription factor complex; GO:0003677,DNA binding; GO:0003713,transcription coactivator activity; GO:0060261,positive regulation of transcription initiation from RNA polymerase II promoter; GO:0006351,transcription, DNA-templated	Transcriptional Coactivator p15 (PC4)
	gene:TraesCS2A02G122300	8.784	CPP	TF	CPP	1	151	7.229	up	2A	71665769	71671190	-	TraesCS2A02G122300	protein_coding	--	hypothetical protein TRIUR3_11141 [Triticum urartu]	RecName: Full=Protein tesmin/TSO1-like CXC 5; Short=AtTCX5;	SubName: Full=Uncharacterized protein {ECO:0000313|EnsemblPlants:TRIAE_CS42_2AS_TGACv1_112698_AA0343590.3};	Metallothionein-like protein	GO:0005634,nucleus; GO:0003700,DNA-binding transcription factor activity; GO:0046872,metal ion binding; GO:0007275,multicellular organism development; GO:0006355,regulation of transcription, DNA-templated	Tesmin/TSO1-like CXC domain, cysteine-rich domain
	gene:TraesCS3D02G233200	-3.22	CPP	TR	TRAF	48	18	-1.45	down	1D	79115513	79117078	+	TraesCS1D02G093200	protein_coding	K10523 speckle-type POZ protein | (RefSeq) BTB/POZ and MATH domain-containing protein 1-like (A)	BTB/POZ and MATH domain-containing protein 1-like [Aegilops tauschii subsp. tauschii]	RecName: Full=BTB/POZ and MATH domain-containing protein 1; AltName: Full=Protein BTB-POZ AND MATH DOMAIN 1; Short=AtBPM1;	SubName: Full=Uncharacterized protein {ECO:0000313|EnsemblPlants:TRIAE_CS42_1DS_TGACv1_081237_AA0259110.2};	Speckle-type POZ protein SPOP and related proteins with TRAF, MATH and BTB/POZ domains	GO:0005634,nucleus; GO:0042802,identical protein binding; GO:0071472,cellular response to salt stress; GO:0042631,cellular response to water deprivation; GO:0016567,protein ubiquitination; GO:0006970,response to osmotic stress	BTB/POZ domain
	gene:TraesCS7A02G108400	1.627	DBB	TF	DBB	357	1306	1.871	up	7A	65969778	65975971	+	TraesCS7A02G108400	protein_coding	--	B-box zinc finger protein 22 [Aegilops tauschii subsp. tauschii]	RecName: Full=B-box zinc finger protein 22 {ECO:0000303|PubMed:19920209}; AltName: Full=Protein DOUBLE B-BOX 3 {ECO:0000303|PubMed:18540109}; AltName: Full=Protein LIGHT-REGULATED ZINC FINGER PROTEIN 1 {ECO:0000303|PubMed:18796637}; AltName: Full=Protein SALT TOLERANCE HOMOLOG 3;	SubName: Full=Uncharacterized protein {ECO:0000313|EnsemblPlants:TRIAE_CS42_7AS_TGACv1_569870_AA1825950.1};	--	GO:0005634,nucleus; GO:0000989,NA; GO:0008270,zinc ion binding; GO:0006355,regulation of transcription, DNA-templated; GO:0006351,transcription, DNA-templated	Cytoplasmic polyadenylation element-binding protein ZZ domain
	gene:TraesCS1B02G095600	2.821	DBP	TF	DBP	178	3130	4.13	up	1B	99592301	99594876	+	TraesCS1B02G095600	protein_coding	K14803 protein phosphatase PTC2/3 [EC:3.1.3.16] | (RefSeq) probable protein phosphatase 2C 47 (A)	probable protein phosphatase 2C 47 [Aegilops tauschii subsp. tauschii]	RecName: Full=Probable protein phosphatase 2C 47; Short=OsPP2C47; EC=3.1.3.16;	SubName: Full=Uncharacterized protein {ECO:0000313|EnsemblPlants:TRIAE_CS42_1BS_TGACv1_050864_AA0176280.1};	Serine/threonine protein phosphatase	GO:0046872,metal ion binding; GO:0004722,protein serine/threonine phosphatase activity	Protein phosphatase 2C
	gene:TraesCS2B02G043500	-3.86	E2F-DP	TF	AP2/ERF->AP2/ERF-ERF	1325	462	-1.521	down	1A	505924971	505926207	-	gene:TraesCS1A02G314300	Ethylene-responsive factor-like transcription factor ERFL2c [Source:UniProtKB/TrEMBL%3BAcc:A7XA05]	K09286 EREBP-like factor | (RefSeq) ethylene-responsive transcription factor 4 (A)	ethylene-responsive factor-like transcription factor ERFL2c [Triticum aestivum]	RecName: Full=Ethylene-responsive transcription factor 8; Short=AtERF8; AltName: Full=Ethylene-responsive element-binding factor 8; Short=EREBP-8;	SubName: Full=Ethylene-responsive factor-like transcription factor ERFL2c {ECO:0000313|EMBL:ABC65857.1, ECO:0000313|EnsemblPlants:TRIAE_CS42_1AL_TGACv1_000905_AA0021520.1};	--	GO:0005634,nucleus; GO:0003677,DNA binding; GO:0003700,DNA-binding transcription factor activity; GO:0009873,ethylene-activated signaling pathway; GO:0006351,transcription, DNA-templated	AP2 domain
	gene:TraesCS7B02G049000	-2.706	GARP-ARR-B	TF	HSF	277	85	-1.698	down	2A	655218457	655219888	-	gene:TraesCS2A02G401600	Similar to Heat stress transcription factor Spl7 (Heat shock transcription factor) (Heat shock factor RHSF10) [Source: Projected from Oryza sativa (Os04g0568700)]	K09419 heat shock transcription factor, other eukaryote | (RefSeq) heat stress transcription factor B-2a (A)	heat stress transcription factor B-2a-like [Aegilops tauschii subsp. tauschii]	RecName: Full=Heat stress transcription factor B-2a; AltName: Full=Heat stress transcription factor 1; Short=rHsf1; AltName: Full=Heat stress transcription factor 14; Short=OsHsf-14;	SubName: Full=Uncharacterized protein {ECO:0000313|EnsemblPlants:TRIAE_CS42_2AL_TGACv1_094650_AA0301090.1};	Heat shock transcription factor	GO:0005737,cytoplasm; GO:0005634,nucleus; GO:0003700,DNA-binding transcription factor activity; GO:0043565,sequence-specific DNA binding; GO:0006351,transcription, DNA-templated	HSF-type DNA-binding
	gene:TraesCS2B02G135600	1.598	GARP-G2-like	TF	GARP->GARP-G2-like	43	99	1.189	up	2B	102125791	102127163	+	gene:TraesCS2B02G135600	Nitrate-inducible and autorepressible transcriptional repressor%2C Nitrogen respons [Source: Projected from Oryza sativa (Os02g0325600)]	K14491 two-component response regulator ARR-B family | (RefSeq) two-component response regulator ORR24 (A)	myb family transcription factor EFM-like [Aegilops tauschii subsp. tauschii]	RecName: Full=Transcription factor NIGT1 {ECO:0000305}; AltName: Full=MYB-domain transcription factor NIGT1 {ECO:0000305}; AltName: Full=Protein NITRATE-INDUCIBLE GARP-TYPE TRANSCRIPTIONAL REPRESSOR 1 {ECO:0000303|PubMed:23324170};	SubName: Full=Uncharacterized protein {ECO:0000313|EnsemblPlants:TRIAE_CS42_2BS_TGACv1_146156_AA0457050.2};	--	GO:0005634,nucleus; GO:0043565,sequence-specific DNA binding; GO:0045892,negative regulation of transcription, DNA-templated; GO:0006351,transcription, DNA-templated	Myb-like DNA-binding domain
	gene:TraesCS3B02G594300	3.049	GARP-G2-like	TF	GARP->GARP-G2-like	16	118	2.94	up	3B	817577365	817578228	+	gene:TraesCS3B02G594300	LUX-B [Source:UniProtKB/TrEMBL%3BAcc:W0M178]	K14491 two-component response regulator ARR-B family | (RefSeq) two-component response regulator ORR24 (A)	LUX-B [Triticum aestivum]	RecName: Full=Transcription factor PCL1; AltName: Full=Protein PHYTOCLOCK 1 homolog; Short=OsPCL1;	SubName: Full=LUX-B {ECO:0000313|EMBL:AHG29011.1}; SubName: Full=PHYTOCLOCK 1 {ECO:0000313|EMBL:BAW18775.1};	--	GO:0005634,nucleus; GO:0003677,DNA binding; GO:0003700,DNA-binding transcription factor activity; GO:0007623,circadian rhythm; GO:0009909,regulation of flower development; GO:0006355,regulation of transcription, DNA-templated; GO:0006351,transcription, DNA-templated	Myb-like DNA-binding domain
	gene:TraesCS5D02G158300	1.939	GARP-G2-like	TF	GARP->GARP-G2-like	3	163	5.589	up	5D	246303005	246304806	+	TraesCS5D02G158300	protein_coding	K14491 two-component response regulator ARR-B family | (RefSeq) two-component response regulator ORR21 (A)	transcription factor LUX-like [Aegilops tauschii subsp. tauschii]	RecName: Full=Putative Myb family transcription factor At1g14600;	SubName: Full=Putative Myb family transcription factor {ECO:0000313|EMBL:EMT11720.1, ECO:0000313|EnsemblPlants:EMT11720};	--	GO:0005634,nucleus; GO:0003677,DNA binding; GO:0003700,DNA-binding transcription factor activity; GO:0006355,regulation of transcription, DNA-templated; GO:0006351,transcription, DNA-templated	Myb-like DNA-binding domain
	gene:TraesCS7A02G411100	8.756	GARP-G2-like	TF	GARP->GARP-G2-like	1	162	7.324	up	7A	600551390	600557153	+	TraesCS7A02G411100	protein_coding	K14491 two-component response regulator ARR-B family | (RefSeq) two-component response regulator ORR24 (A)	uncharacterized protein LOC109742549 isoform X1 [Aegilops tauschii subsp. tauschii]	RecName: Full=Two-component response regulator ARR2; AltName: Full=Receiver-like protein 5;	SubName: Full=Uncharacterized protein {ECO:0000313|EnsemblPlants:TRIAE_CS42_7AL_TGACv1_557256_AA1778860.1};	GATA-4/5/6 transcription factors	GO:0005634,nucleus; GO:0003677,DNA binding; GO:0003700,DNA-binding transcription factor activity; GO:0000156,phosphorelay response regulator activity; GO:0071368,cellular response to cytokinin stimulus; GO:0009736,cytokinin-activated signaling pathway; GO:0009873,ethylene-activated signaling pathway; GO:0010150,leaf senescence; GO:0010082,regulation of root meristem growth; GO:0080113,regulation …	Myb-like DNA-binding domain
	gene:TraesCS1B02G102600	7.34	GNAT	TR	GNAT	12	680	5.807	up	1B	112694868	112697878	-	TraesCS1B02G102600	protein_coding	--	uncharacterized protein LOC109733070 [Aegilops tauschii subsp. tauschii]	--	SubName: Full=Uncharacterized protein {ECO:0000313|EnsemblPlants:TRIAE_CS42_1BS_TGACv1_051129_AA0177970.1};	--	GO:0009507,chloroplast; GO:0008080,N-acetyltransferase activity	Acetyltransferase (GNAT) domain
	gene:TraesCS1B02G145200	2.933	GNAT	TR	GNAT	88	543	2.617	up	1B	198638064	198642372	+	gene:TraesCS1B02G145200	N-alpha-acetyltransferase MAK3 [Source:Projected from Arabidopsis thaliana (AT2G38130) UniProtKB/Swiss-Prot%3BAcc:O80438]	K00670 N-alpha-acetyltransferase 30 [EC:2.3.1.256] | (RefSeq) N-alpha-acetyltransferase MAK3 (A)	N-alpha-acetyltransferase MAK3 [Aegilops tauschii subsp. tauschii]	RecName: Full=N-alpha-acetyltransferase MAK3; EC=2.3.1.256 {ECO:0000303|PubMed:12897255}; AltName: Full=N-acetyltransferase MAK3 homolog; Short=AtMAK3; AltName: Full=Protein PHOTOSYNTHESIS ALTERED MUTANT 21;	SubName: Full=Uncharacterized protein {ECO:0000313|EnsemblPlants:TRIAE_CS42_1BS_TGACv1_050947_AA0176840.1};	N-acetyltransferase	GO:0005737,cytoplasm; GO:0031417,NatC complex; GO:0004596,peptide alpha-N-acetyltransferase activity; GO:0006474,N-terminal protein amino acid acetylation	Acetyltransferase (GNAT) domain
	gene:TraesCS2B02G215900	1.653	GNAT	TR	GNAT	142	487	1.774	up	2B	201368754	201376304	-	TraesCS2B02G215900	protein_coding	K14682 amino-acid N-acetyltransferase [EC:2.3.1.1] | (RefSeq) probable amino-acid acetyltransferase NAGS2, chloroplastic (A)	probable amino-acid acetyltransferase NAGS2, chloroplastic isoform X1 [Aegilops tauschii subsp. tauschii]	RecName: Full=Probable amino-acid acetyltransferase NAGS2, chloroplastic; EC=2.3.1.1; AltName: Full=N-acetylglutamate synthase 2; Flags: Precursor;	SubName: Full=Uncharacterized protein {ECO:0000313|EnsemblPlants:TRIAE_CS42_2BS_TGACv1_147734_AA0487090.1};	Acetylglutamate kinase/acetylglutamate synthase	GO:0009507,chloroplast; GO:0004042,acetyl-CoA:L-glutamate N-acetyltransferase activity; GO:0103045,methione N-acyltransferase activity; GO:0006526,arginine biosynthetic process	Acetyltransferase (GNAT) domain
	gene:TraesCS1B02G037200	3.73	GRAS	TF	GRAS	0	29	6.348	up	1B	17734947	17737854	-	TraesCS1B02G037200	protein_coding	K14494 DELLA protein | (RefSeq) DELLA protein SLR1 (A)	scarecrow-like protein 30 [Aegilops tauschii subsp. tauschii]	RecName: Full=Scarecrow-like protein 9; Short=AtSCL9; AltName: Full=GRAS family protein 13; Short=AtGRAS-13;	SubName: Full=Uncharacterized protein {ECO:0000313|EnsemblPlants:TRIAE_CS42_1BS_TGACv1_049609_AA0157790.1};	--	GO:0005634,nucleus; GO:0003700,DNA-binding transcription factor activity; GO:0043565,sequence-specific DNA binding; GO:0006355,regulation of transcription, DNA-templated; GO:0006351,transcription, DNA-templated	GRAS domain family
	gene:TraesCS1B02G037300	5.955	GRAS	TF	GRAS	0	20	6.726	up	1B	17743746	17745933	-	TraesCS1B02G037300	protein_coding	K14494 DELLA protein | (RefSeq) DELLA protein SLR1 (A)	scarecrow-like protein 34 [Aegilops tauschii subsp. tauschii]	RecName: Full=Scarecrow-like protein 9; Short=AtSCL9; AltName: Full=GRAS family protein 13; Short=AtGRAS-13;	SubName: Full=Uncharacterized protein {ECO:0000313|EMBL:EMT06008.1, ECO:0000313|EnsemblPlants:EMT06008};	--	GO:0005634,nucleus; GO:0003700,DNA-binding transcription factor activity; GO:0043565,sequence-specific DNA binding; GO:0006355,regulation of transcription, DNA-templated; GO:0006351,transcription, DNA-templated	GRAS domain family
	gene:TraesCS1B02G037500	6.209	GRAS	TF	GRAS	0	24	6.976	up	1B	17784865	17786106	-	TraesCS1B02G037500	protein_coding	K14494 DELLA protein | (RefSeq) DELLA protein SLR1 (A)	scarecrow-like protein 34 [Aegilops tauschii subsp. tauschii]	RecName: Full=Scarecrow-like protein 9; Short=AtSCL9; AltName: Full=GRAS family protein 13; Short=AtGRAS-13;	SubName: Full=Uncharacterized protein {ECO:0000313|EMBL:EMT19595.1, ECO:0000313|EnsemblPlants:EMT19595};	--	GO:0005634,nucleus; GO:0003700,DNA-binding transcription factor activity; GO:0043565,sequence-specific DNA binding; GO:0006355,regulation of transcription, DNA-templated; GO:0006351,transcription, DNA-templated	GRAS domain family
	gene:TraesCS5B02G326100	7.121	GRAS	TF	GRAS	0	54	8.189	up	5B	510399456	510404862	-	TraesCS5B02G326100	protein_coding	K13457 disease resistance protein RPM1 | (RefSeq) disease resistance protein RPM1 (A)	putative disease resistance RPP13-like protein 2 [Aegilops tauschii subsp. tauschii]	RecName: Full=Chitin-inducible gibberellin-responsive protein 2;	SubName: Full=Uncharacterized protein {ECO:0000313|EnsemblPlants:TRIAE_CS42_5BL_TGACv1_404628_AA1306700.2};	--	GO:0005634,nucleus; GO:0003700,DNA-binding transcription factor activity; GO:0043565,sequence-specific DNA binding; GO:0006355,regulation of transcription, DNA-templated; GO:0006351,transcription, DNA-templated	NB-ARC domain
	gene:TraesCS5D02G422300	1.237	GRAS	TF	GRAS	399	1024	1.359	up	5D	482291584	482300946	+	TraesCS5D02G422300	protein_coding	K17302 coatomer subunit beta' | (RefSeq) uncharacterized protein LOC4350061 (A)	scarecrow-like protein 21 [Aegilops tauschii subsp. tauschii]	RecName: Full=Chitin-inducible gibberellin-responsive protein 2;	SubName: Full=Uncharacterized protein {ECO:0000313|EnsemblPlants:TRIAE_CS42_5DL_TGACv1_435424_AA1450460.1};	--	GO:0005634,nucleus; GO:0003700,DNA-binding transcription factor activity; GO:0043565,sequence-specific DNA binding; GO:0006355,regulation of transcription, DNA-templated; GO:0006351,transcription, DNA-templated	Calmodulin binding protein-like
	gene:TraesCS3D02G009700	6.216	HB-HD-ZIP	TF	HB->HB-HD-ZIP	0	33	7.483	up	3D	3293500	3295229	-	TraesCS3D02G009700	protein_coding	K09338 homeobox-leucine zipper protein | (RefSeq) homeobox-leucine zipper protein HOX1 (A)	homeobox-leucine zipper protein HOX15-like [Aegilops tauschii subsp. tauschii]	RecName: Full=Homeobox-leucine zipper protein HOX15; AltName: Full=HD-ZIP protein HOX15; AltName: Full=Homeodomain transcription factor HOX15; AltName: Full=OsHox15;	SubName: Full=Uncharacterized protein {ECO:0000313|EnsemblPlants:TRIAE_CS42_3DS_TGACv1_271613_AA0903860.1};	Transcription factor HEX, contains HOX and HALZ domains	GO:0005634,nucleus; GO:0003700,DNA-binding transcription factor activity; GO:0043565,sequence-specific DNA binding; GO:0006351,transcription, DNA-templated	Nuclear receptor-binding factor 2, autophagy regulator
	gene:TraesCS5A02G249000	2.116	HB-HD-ZIP	TF	HB->HB-HD-ZIP	1780	7131	2.003	up	5A	463451662	463453323	+	TraesCS5A02G249000	protein_coding	K09338 homeobox-leucine zipper protein | (RefSeq) homeobox-leucine zipper protein HOX4 (A)	homeobox-leucine zipper protein HOX4-like [Aegilops tauschii subsp. tauschii]	RecName: Full=Homeobox-leucine zipper protein HOX4; AltName: Full=HD-ZIP protein HOX4; AltName: Full=Homeodomain transcription factor HOX4; AltName: Full=OsHox4;	SubName: Full=Uncharacterized protein {ECO:0000313|EnsemblPlants:TRIAE_CS42_5AL_TGACv1_374741_AA1207970.1};	Transcription factor HEX, contains HOX and HALZ domains	GO:0005634,nucleus; GO:0003700,DNA-binding transcription factor activity; GO:0043565,sequence-specific DNA binding; GO:0006351,transcription, DNA-templated	Homeobox KN domain
	gene:TraesCS5B02G317400	1.114	HB-HD-ZIP	TF	HB->HB-HD-ZIP	1725	3600	1.061	up	5B	501463683	501465435	-	TraesCS5B02G317400	protein_coding	K09338 homeobox-leucine zipper protein | (RefSeq) homeobox-leucine zipper protein HOX6 (A)	HDZipI-3 [Triticum aestivum]	RecName: Full=Homeobox-leucine zipper protein HOX6; AltName: Full=HD-ZIP protein HOX6; AltName: Full=Homeodomain transcription factor HOX6; AltName: Full=OsHox6;	SubName: Full=Uncharacterized protein {ECO:0000313|EnsemblPlants:TRIAE_CS42_5BL_TGACv1_404627_AA1306660.1};	Transcription factor HEX, contains HOX and HALZ domains	GO:0005634,nucleus; GO:0003700,DNA-binding transcription factor activity; GO:0043565,sequence-specific DNA binding; GO:0006351,transcription, DNA-templated	Homeobox KN domain
	gene:TraesCS1B02G135600	4.133	HB-KNOX	TF	HB->HB-KNOX	7	861	7.067	up	1B	172892474	172895596	+	TraesCS1B02G135600	protein_coding	--	predicted protein, partial [Hordeum vulgare subsp. vulgare]	RecName: Full=Homeobox protein knotted-1-like 11; AltName: Full=Homeobox protein HOS59;	SubName: Full=Uncharacterized protein {ECO:0000313|EnsemblPlants:TRIAE_CS42_5AS_TGACv1_392838_AA1265240.2};	Transcription factor MEIS1 and related HOX domain proteins	GO:0005634,nucleus; GO:0003677,DNA binding; GO:0006355,regulation of transcription, DNA-templated	Homeobox domain
	gene:TraesCS1B02G140400	1.651	HMG	TR	HMG	744	2612	1.811	up	1B	186459171	186464924	+	gene:TraesCS1B02G140400	FACT complex subunit SSRP1 [Source:UniProtKB/TrEMBL%3BAcc:W5A850]	K09272 structure-specific recognition protein 1 | (RefSeq) FACT complex subunit SSRP1-B (A)	FACT complex subunit SSRP1-B [Aegilops tauschii subsp. tauschii]	RecName: Full=FACT complex subunit SSRP1-B; AltName: Full=Facilitates chromatin transcription complex subunit SSRP1-B; AltName: Full=Recombination signal sequence recognition protein 1-B;	RecName: Full=FACT complex subunit SSRP1 {ECO:0000256|RuleBase:RU364013};	Nucleosome-binding factor SPN, POB3 subunit	GO:0005694,chromosome; GO:0005634,nucleus; GO:0003677,DNA binding; GO:0006281,DNA repair; GO:0006260,DNA replication; GO:0006355,regulation of transcription, DNA-templated; GO:0006351,transcription, DNA-templated	HMG-box domain
	gene:TraesCS6D02G083800	1.792	HSF	TF	HSF	26	118	2.156	up	6D	48719360	48723191	+	gene:TraesCS6D02G083800	Heat shock factor (HSF)-type%2C DNA-binding domain containing protein [Source: Projected from Oryza sativa (Os02g0496100)]	K09419 heat shock transcription factor, other eukaryote | (RefSeq) heat stress transcription factor A-5 (A)	heat stress transcription factor A-5 [Aegilops tauschii subsp. tauschii]	RecName: Full=Heat stress transcription factor A-5; AltName: Full=Heat stress transcription factor 6; Short=OsHsf-06;	SubName: Full=Uncharacterized protein {ECO:0000313|EnsemblPlants:TRIAE_CS42_6DS_TGACv1_543918_AA1745290.1};	Heat shock transcription factor	GO:0005737,cytoplasm; GO:0005634,nucleus; GO:0003700,DNA-binding transcription factor activity; GO:0043565,sequence-specific DNA binding; GO:0006351,transcription, DNA-templated	HSF-type DNA-binding
	gene:TraesCS1B02G146900	3.226	Jumonji	TR	Jumonji	52	635	3.626	up	1B	207265720	207272943	+	TraesCS1B02G146900	protein_coding	K11446 histone demethylase JARID1 [EC:1.14.11.-] | (RefSeq) putative lysine-specific demethylase JMJ16 (A)	Lysine-specific demethylase 5A [Triticum urartu]	RecName: Full=Lysine-specific demethylase JMJ18; EC=1.14.11.-; AltName: Full=Jumonji domain-containing protein 18; AltName: Full=Lysine-specific histone demethylase JMJ18; AltName: Full=Protein JUMONJI 18;	SubName: Full=Uncharacterized protein {ECO:0000313|EnsemblPlants:TRIAE_CS42_1BS_TGACv1_049619_AA0158260.2};	DNA-binding protein jumonji/RBP2/SMCY, contains JmjC domain	GO:0005634,nucleus; GO:0051213,dioxygenase activity; GO:0003700,DNA-binding transcription factor activity; GO:0032453,histone demethylase activity (H3-K4 specific); GO:0046872,metal ion binding; GO:0043565,sequence-specific DNA binding; GO:0048573,photoperiodism, flowering; GO:0006355,regulation of transcription, DNA-templated; GO:0006351,transcription, DNA-templated	F/Y-rich N-terminus
	gene:TraesCS1B02G080600	5.125	LOB	TF	LOB	2	104	5.692	up	1B	63090600	63091536	-	TraesCS1B02G080600	protein_coding	K13944 LOB domain-containing protein 16 | (RefSeq) LOB domain-containing protein 16 (A)	LOB domain-containing protein 1-like [Aegilops tauschii subsp. tauschii]	RecName: Full=LOB domain-containing protein 1; AltName: Full=ASYMMETRIC LEAVES 2-like protein 8; Short=AS2-like protein 8;	SubName: Full=Uncharacterized protein {ECO:0000313|EnsemblPlants:TRIAE_CS42_1BS_TGACv1_049405_AA0152530.1};	--	GO:0005739,mitochondrion	Lateral organ boundaries (LOB) domain
	gene:TraesCS3D02G234700	2.288	LUG	TR	LUG	1056	6325	2.583	up	3D	324304837	324320279	+	TraesCS3D02G234700	protein_coding	K14963 COMPASS component SWD3 | (RefSeq) COMPASS-like H3K4 histone methylase component WDR5A (A)	transcriptional corepressor LEUNIG isoform X1 [Aegilops tauschii subsp. tauschii]	RecName: Full=Transcriptional corepressor LEUNIG {ECO:0000303|PubMed:11058164}; AltName: Full=Protein ROTUNDA2 {ECO:0000303|PubMed:15208345};	SubName: Full=Uncharacterized protein {ECO:0000313|EnsemblPlants:TRIAE_CS42_3DL_TGACv1_251273_AA0879530.1};	WD40 repeat-containing protein	GO:0005634,nucleus; GO:0030154,cell differentiation; GO:0006974,cellular response to DNA damage stimulus; GO:0071217,cellular response to external biotic stimulus; GO:0009908,flower development; GO:0010393,galacturonan metabolic process; GO:0010073,meristem maintenance; GO:0080001,mucilage extrusion from seed coat; GO:0048359,mucilage metabolic process involved in seed coat development; GO:004589…	LisH
	gene:TraesCS5D02G118200	2.268	MADS-MIKC	TF	MADS->MADS-MIKC	11	227	4.312	up	5D	156574094	156579643	-	gene:TraesCS5D02G118200	MADS-box transcription factor TaAGL31 [Source:UniProtKB/TrEMBL%3BAcc:Q1G161]	K09264 MADS-box transcription factor, plant | (RefSeq) MADS-box transcription factor 3 isoform X1 (A)	MADS-box transcription factor 13-like [Aegilops tauschii subsp. tauschii]	RecName: Full=MADS-box transcription factor 13; AltName: Full=OsMADS13; AltName: Full=RMADS206;	SubName: Full=MADS-box transcription factor TaAGL31 {ECO:0000313|EMBL:ABF57933.1, ECO:0000313|EnsemblPlants:TRIAE_CS42_5DS_TGACv1_457116_AA1482580.1}; SubName: Full=MADS-box transcription factor TaAGL9 {ECO:0000313|EMBL:ABF57948.1};	MADS box transcription factor	GO:0005634,nucleus; GO:0003700,DNA-binding transcription factor activity; GO:0046983,protein dimerization activity; GO:0000977,RNA polymerase II regulatory region sequence-specific DNA binding; GO:0048283,indeterminate inflorescence morphogenesis; GO:0048481,plant ovule development; GO:0045944,positive regulation of transcription by RNA polymerase II; GO:0010622,specification of ovule identity; G…	K-box region
	gene:TraesCS6D02G293200	3.738	MADS-MIKC	TF	MADS->MADS-MIKC	20	533	4.744	up	6D	403969791	403976317	-	gene:TraesCS6D02G293200	MIKC-type MADS-box transcription factor WM22B [Source:UniProtKB/TrEMBL%3BAcc:A9J206]	K09264 MADS-box transcription factor, plant | (RefSeq) MADS-box transcription factor 27 (A)	MIKC-type MADS-box transcription factor WM22B [Triticum aestivum]	RecName: Full=MADS-box transcription factor 22; AltName: Full=OsMADS22;	SubName: Full=MIKC-type MADS-box transcription factor WM22B {ECO:0000313|EMBL:CAM59068.1, ECO:0000313|EnsemblPlants:TRIAE_CS42_6DL_TGACv1_527648_AA1706840.1};	MADS box transcription factor	GO:0005634,nucleus; GO:0003700,DNA-binding transcription factor activity; GO:0046983,protein dimerization activity; GO:0000977,RNA polymerase II regulatory region sequence-specific DNA binding; GO:0030154,cell differentiation; GO:0009908,flower development; GO:0007275,multicellular organism development; GO:0045944,positive regulation of transcription by RNA polymerase II; GO:0006351,transcription…	K-box region
	gene:TraesCS7A02G319400	3.591	MADS-MIKC	TF	MADS->MADS-MIKC	6	86	3.975	up	7A	459626212	459628590	-	gene:TraesCS7A02G319400	MADS-box transcription factor%2C Regulator of both biotic and abiotic stress response [Source: Projected from Oryza sativa (Os08g0112700)]	K09264 MADS-box transcription factor, plant | (RefSeq) MADS-box transcription factor 27 (A)	MADS-box transcription factor TaAGL32 [Triticum aestivum]	RecName: Full=MADS-box transcription factor 26; AltName: Full=FDRMADS3; AltName: Full=OsMADS26; AltName: Full=RMADS220;	SubName: Full=Uncharacterized protein {ECO:0000313|EnsemblPlants:TRIAE_CS42_7BL_TGACv1_579758_AA1909910.2};	MADS box transcription factor	GO:0005634,nucleus; GO:0003700,DNA-binding transcription factor activity; GO:0046983,protein dimerization activity; GO:0000977,RNA polymerase II regulatory region sequence-specific DNA binding; GO:0045944,positive regulation of transcription by RNA polymerase II; GO:0006351,transcription, DNA-templated	Flagellar protein FlaF
	gene:TraesCS7B02G009900	6.418	MADS-MIKC	TF	MADS->MADS-MIKC	0	35	7.58	up	7B	6081397	6088796	-	TraesCS7B02G009900	protein_coding	K09264 MADS-box transcription factor, plant | (RefSeq) MADS-box transcription factor 27 (A)	agamous-like MADS-box protein AGL21 [Aegilops tauschii subsp. tauschii]	RecName: Full=MADS-box transcription factor 25; AltName: Full=OsMADS25;	SubName: Full=Uncharacterized protein {ECO:0000313|EnsemblPlants:TRIAE_CS42_7BS_TGACv1_593230_AA1949580.1};	MADS box transcription factor	GO:0005634,nucleus; GO:0003700,DNA-binding transcription factor activity; GO:0046983,protein dimerization activity; GO:0000977,RNA polymerase II regulatory region sequence-specific DNA binding; GO:0045944,positive regulation of transcription by RNA polymerase II; GO:0006351,transcription, DNA-templated	K-box region
	gene:TraesCS1D02G062500	5.095	MADS-M-type	TF	MADS->MADS-M-type	1	20	4.9	up	1D	42344334	42345212	+	TraesCS1D02G062500	protein_coding	K09264 MADS-box transcription factor, plant | (RefSeq) MADS-box transcription factor 16 (A)	uncharacterized protein LOC109773555 [Aegilops tauschii subsp. tauschii]	RecName: Full=Agamous-like MADS-box protein AGL29 {ECO:0000305};	SubName: Full=Uncharacterized protein {ECO:0000313|EnsemblPlants:TRIAE_CS42_1DS_TGACv1_081460_AA0260820.1};	MADS box transcription factor	GO:0005634,nucleus; GO:0003677,DNA binding; GO:0003700,DNA-binding transcription factor activity; GO:0046983,protein dimerization activity; GO:0006351,transcription, DNA-templated	SRF-type transcription factor (DNA-binding and dimerisation domain)
	gene:TraesCS1B02G399500	-3.581	mTERF	TR	GNAT	374	180	-1.053	down	1A	230132869	230165911	+	gene:TraesCS1A02G138200	Histone acetyltransferase GCN5 [Source:Projected from Arabidopsis thaliana (AT3G54610) UniProtKB/Swiss-Prot%3BAcc:Q9AR19]	K06062 histone acetyltransferase [EC:2.3.1.48] | (RefSeq) histone acetyltransferase GCN5 (A)	histone acetyltransferase GCN5 [Aegilops tauschii subsp. tauschii]	RecName: Full=Histone acetyltransferase GCN5; EC=2.3.1.48;	SubName: Full=Uncharacterized protein {ECO:0000313|EnsemblPlants:TRIAE_CS42_1AL_TGACv1_002065_AA0038310.1};	Histone acetyltransferase SAGA/ADA, catalytic subunit PCAF/GCN5 and related proteins	GO:0005634,nucleus; GO:0004402,histone acetyltransferase activity; GO:0006355,regulation of transcription, DNA-templated; GO:0006351,transcription, DNA-templated	Acetyltransferase (GNAT) domain
	gene:TraesCS5B02G378500	-6.504	mTERF	TR	Others	3240	1532	-1.08	down	2A	258830	262973	-	gene:TraesCS2A02G000200	Ethylene receptor [Source:UniProtKB/TrEMBL%3BAcc:A0A341PRE3]	K14509 ethylene receptor [EC:2.7.13.-] | (RefSeq) ethylene receptor 2 (A)	ethylene receptor 2-like [Aegilops tauschii subsp. tauschii]	RecName: Full=Ethylene receptor 2 {ECO:0000305}; Short=OsETR2 {ECO:0000305}; EC=2.7.13.3 {ECO:0000305}; AltName: Full=OsPK1 {ECO:0000312|EMBL:AAL29304.2};	RecName: Full=Ethylene receptor {ECO:0000256|PIRNR:PIRNR026389};	Sensory transduction histidine kinase	GO:0005789,endoplasmic reticulum membrane; GO:0016021,integral component of membrane; GO:0005524,ATP binding; GO:0051740,ethylene binding; GO:0038199,ethylene receptor activity; GO:0046872,metal ion binding; GO:0000155,phosphorelay sensor kinase activity; GO:0004674,protein serine/threonine kinase activity; GO:0010105,negative regulation of ethylene-activated signaling pathway; GO:2000904,regulat…	His Kinase A (phospho-acceptor) domain
	gene:TraesCS6B02G043100	-7.66	mTERF	TF	C2H2	210	103	-1.017	down	2A	1364422	1365450	-	TraesCS2A02G002400	protein_coding	--	zinc finger protein ZAT5-like [Aegilops tauschii subsp. tauschii]	RecName: Full=Zinc finger protein ZAT5;	SubName: Full=Uncharacterized protein {ECO:0000313|EMBL:OEL30177.1};	FOG: Zn-finger	GO:0005634,nucleus; GO:0003700,DNA-binding transcription factor activity; GO:0046872,metal ion binding; GO:0043565,sequence-specific DNA binding; GO:0006355,regulation of transcription, DNA-templated; GO:0006351,transcription, DNA-templated	RNA polymerases M/15 Kd subunit
	gene:TraesCS6D02G020000	-6.757	mTERF	TR	TAZ	594	278	-1.097	down	2A	16464148	16472158	-	TraesCS2A02G039500	protein_coding	K04498 E1A/CREB-binding protein [EC:2.3.1.48] | (RefSeq) probable histone acetyltransferase HAC-like 3 (A)	probable histone acetyltransferase HAC-like 3 isoform X1 [Aegilops tauschii subsp. tauschii]	RecName: Full=Probable histone acetyltransferase HAC-like 3; EC=2.3.1.48 {ECO:0000250|UniProtKB:Q9C5X9};	SubName: Full=Uncharacterized protein {ECO:0000313|EnsemblPlants:TRIAE_CS42_2BS_TGACv1_147236_AA0480290.1};	CREB binding protein/P300 and related TAZ Zn-finger proteins	GO:0005634,nucleus; GO:0004402,histone acetyltransferase activity; GO:0003712,transcription coregulator activity; GO:0008270,zinc ion binding; GO:0006355,regulation of transcription, DNA-templated; GO:0006351,transcription, DNA-templated	PHD-finger
	gene:TraesCS6D02G020100	-2.437	mTERF	TF	B3->B3	144	37	-1.979	down	2A	88983470	88988017	-	TraesCS2A02G144100	protein_coding	--	B3 domain-containing protein Os01g0234100-like isoform X1 [Aegilops tauschii subsp. tauschii]	RecName: Full=B3 domain-containing protein Os01g0234100;	SubName: Full=Uncharacterized protein {ECO:0000313|EnsemblPlants:TRIAE_CS42_U_TGACv1_641965_AA2108570.1};	--	GO:0005634,nucleus; GO:0003677,DNA binding; GO:0006355,regulation of transcription, DNA-templated; GO:0006351,transcription, DNA-templated	Protein of unknown function (DUF724)
	gene:TraesCS6D02G023600	-5.838	mTERF	TF	AP2/ERF->AP2/ERF-ERF	531	215	-1.301	down	2A	534318127	534318660	-	TraesCS2A02G310700	protein_coding	K09286 EREBP-like factor | (RefSeq) ethylene-responsive transcription factor ERF039-like (A)	ethylene-responsive transcription factor ERF021-like [Aegilops tauschii subsp. tauschii]	RecName: Full=Ethylene-responsive transcription factor ERF021;	SubName: Full=Uncharacterized protein {ECO:0000313|EnsemblPlants:TRIAE_CS42_2AL_TGACv1_093367_AA0278630.1};	--	GO:0005634,nucleus; GO:0003677,DNA binding; GO:0003700,DNA-binding transcription factor activity; GO:0009873,ethylene-activated signaling pathway; GO:0006351,transcription, DNA-templated	AP2 domain
	gene:TraesCS1B02G047700	9.689	mTERF	TR	mTERF	0	159	9.738	up	1B	27674856	27678226	-	TraesCS1B02G047700	protein_coding	K15032 mTERF domain-containing protein, mitochondrial | (RefSeq) uncharacterized protein LOC4340542 (A)	hypothetical protein TRIUR3_17744 [Triticum urartu]	--	SubName: Full=Uncharacterized protein {ECO:0000313|EnsemblPlants:TRIAE_CS42_1BS_TGACv1_049610_AA0157920.1};	Mitochondrial transcription termination factor, mTERF	GO:0003690,double-stranded DNA binding; GO:0006355,regulation of transcription, DNA-templated	mTERF
	gene:TraesCS1B02G063100	5.896	mTERF	TR	mTERF	0	16	6.384	up	1B	48060907	48062410	-	TraesCS1B02G063100	protein_coding	K15032 mTERF domain-containing protein, mitochondrial | (RefSeq) uncharacterized protein LOC4340542 (A)	transcription termination factor MTERF15, mitochondrial-like [Aegilops tauschii subsp. tauschii]	RecName: Full=Transcription termination factor MTERF4, chloroplastic {ECO:0000305}; AltName: Full=Mitochondrial transcription termination factor 4 {ECO:0000303|PubMed:23087700}; AltName: Full=Protein BELAYA SMERT' {ECO:0000303|PubMed:21464319}; AltName: Full=Protein RUGOSA2 {ECO:0000303|PubMed:21790815}; Flags: Precursor;	SubName: Full=Uncharacterized protein {ECO:0000313|EnsemblPlants:TRIAE_CS42_1BS_TGACv1_051266_AA0178900.1};	Mitochondrial transcription termination factor, mTERF	GO:0009507,chloroplast; GO:0005739,mitochondrion; GO:0009536,plastid; GO:0003690,double-stranded DNA binding; GO:0019843,rRNA binding; GO:0003727,single-stranded RNA binding; GO:0009658,chloroplast organization; GO:0032502,developmental process; GO:0006353,DNA-templated transcription, termination; GO:0009793,embryo development ending in seed dormancy; GO:0006355,regulation of transcription, DNA-t…	mTERF
	gene:TraesCS6A02G064700	5.517	mTERF	TR	mTERF	1	24	5.187	up	6A	34302299	34304036	-	TraesCS6A02G064700	protein_coding	K15032 mTERF domain-containing protein, mitochondrial | (RefSeq) uncharacterized protein LOC4340542 (A)	uncharacterized protein LOC109731911 [Aegilops tauschii subsp. tauschii]	RecName: Full=Transcription termination factor MTEF18, mitochondrial {ECO:0000305}; AltName: Full=Mitochondrial transcription termination factor 18 {ECO:0000303|PubMed:23087700}; AltName: Full=Protein SUPPRESSOR OF HOT1-4 1 {ECO:0000303|PubMed:22942382}; Flags: Precursor;	SubName: Full=Uncharacterized protein {ECO:0000313|EnsemblPlants:TRIAE_CS42_U_TGACv1_644618_AA2140790.2};	Mitochondrial transcription termination factor, mTERF	GO:0009507,chloroplast; GO:0005739,mitochondrion; GO:0003690,double-stranded DNA binding; GO:0019843,rRNA binding; GO:0003727,single-stranded RNA binding; GO:0009658,chloroplast organization; GO:0032502,developmental process; GO:0006353,DNA-templated transcription, termination; GO:0007005,mitochondrion organization; GO:0006355,regulation of transcription, DNA-templated; GO:0042255,ribosome assemb…	mTERF
	gene:TraesCS6A02G065200	8.157	mTERF	TR	mTERF	1	17	4.637	up	6A	34413082	34414739	-	TraesCS6A02G065200	protein_coding	K15032 mTERF domain-containing protein, mitochondrial | (RefSeq) uncharacterized protein LOC4340542 (A)	uncharacterized protein LOC109731911 [Aegilops tauschii subsp. tauschii]	RecName: Full=Transcription termination factor MTEF18, mitochondrial {ECO:0000305}; AltName: Full=Mitochondrial transcription termination factor 18 {ECO:0000303|PubMed:23087700}; AltName: Full=Protein SUPPRESSOR OF HOT1-4 1 {ECO:0000303|PubMed:22942382}; Flags: Precursor;	SubName: Full=Uncharacterized protein {ECO:0000313|EnsemblPlants:TRIAE_CS42_U_TGACv1_644618_AA2140790.2};	Mitochondrial transcription termination factor, mTERF	GO:0009507,chloroplast; GO:0005739,mitochondrion; GO:0003690,double-stranded DNA binding; GO:0019843,rRNA binding; GO:0003727,single-stranded RNA binding; GO:0009658,chloroplast organization; GO:0032502,developmental process; GO:0006353,DNA-templated transcription, termination; GO:0007005,mitochondrion organization; GO:0006355,regulation of transcription, DNA-templated; GO:0042255,ribosome assemb…	mTERF
	gene:TraesCS6B02G052800	1.207	mTERF	TR	mTERF	24	62	1.372	up	6B	32299890	32302029	-	TraesCS6B02G052800	protein_coding	K15032 mTERF domain-containing protein, mitochondrial | (RefSeq) uncharacterized protein LOC4340542 (A)	hypothetical protein TRIUR3_11492 [Triticum urartu]	RecName: Full=Transcription termination factor MTERF4, chloroplastic {ECO:0000305}; AltName: Full=Mitochondrial transcription termination factor 4 {ECO:0000303|PubMed:23087700}; AltName: Full=Protein BELAYA SMERT' {ECO:0000303|PubMed:21464319}; AltName: Full=Protein RUGOSA2 {ECO:0000303|PubMed:21790815}; Flags: Precursor;	SubName: Full=Uncharacterized protein {ECO:0000313|EnsemblPlants:TRIAE_CS42_6BS_TGACv1_513372_AA1639260.1};	Mitochondrial transcription termination factor, mTERF	GO:0009507,chloroplast; GO:0005739,mitochondrion; GO:0009536,plastid; GO:0003690,double-stranded DNA binding; GO:0019843,rRNA binding; GO:0003727,single-stranded RNA binding; GO:0009658,chloroplast organization; GO:0032502,developmental process; GO:0006353,DNA-templated transcription, termination; GO:0009793,embryo development ending in seed dormancy; GO:0006355,regulation of transcription, DNA-t…	mTERF
	gene:TraesCS6B02G100700	4.837	mTERF	TR	mTERF	0	34	7.52	up	6B	79037273	79037779	+	TraesCS6B02G100700	protein_coding	K15032 mTERF domain-containing protein, mitochondrial | (RefSeq) uncharacterized protein LOC4340542 (A)	uncharacterized protein LOC109753525 [Aegilops tauschii subsp. tauschii]	RecName: Full=Transcription termination factor MTEF1, chloroplastic {ECO:0000305}; AltName: Full=Mitochondrial transcription termination factor 1 {ECO:0000303|PubMed:23087700}; AltName: Full=Protein EMBRYO DEFECTIVE 93 {ECO:0000305}; AltName: Full=Protein SINGLET OXYGEN-LINKED DEATH ACTIVATOR 10 {ECO:0000303|PubMed:19563435}; Flags: Precursor;	SubName: Full=Uncharacterized protein {ECO:0000313|EnsemblPlants:TRIAE_CS42_6BS_TGACv1_514192_AA1656640.1};	Mitochondrial transcription termination factor, mTERF	GO:0009507,chloroplast; GO:0003690,double-stranded DNA binding; GO:0019843,rRNA binding; GO:0003727,single-stranded RNA binding; GO:0009658,chloroplast organization; GO:0006353,DNA-templated transcription, termination; GO:0009793,embryo development ending in seed dormancy; GO:0006355,regulation of transcription, DNA-templated; GO:0042255,ribosome assembly; GO:0008380,RNA splicing	mTERF
	gene:TraesCS7A02G200000	6.343	mTERF	TR	mTERF	7	34	2.196	up	7A	162572551	162578998	+	TraesCS7A02G200000	protein_coding	K15032 mTERF domain-containing protein, mitochondrial | (RefSeq) uncharacterized protein LOC4340542 (A)	uncharacterized protein LOC109731550 [Aegilops tauschii subsp. tauschii]	RecName: Full=Transcription termination factor MTERF9, chloroplastic {ECO:0000305}; AltName: Full=Mitochondrial transcription termination factor 9 {ECO:0000303|PubMed:23087700}; AltName: Full=Protein TWIRT1 {ECO:0000303|PubMed:21599977}; Flags: Precursor;	SubName: Full=Uncharacterized protein {ECO:0000313|EnsemblPlants:TRIAE_CS42_7AS_TGACv1_569084_AA1806840.1};	Mitochondrial transcription termination factor, mTERF	GO:0009507,chloroplast; GO:0003690,double-stranded DNA binding; GO:0019843,rRNA binding; GO:0003727,single-stranded RNA binding; GO:0009658,chloroplast organization; GO:0006353,DNA-templated transcription, termination; GO:0006355,regulation of transcription, DNA-templated; GO:0009651,response to salt stress; GO:0042255,ribosome assembly; GO:0008380,RNA splicing; GO:0048364,root development; GO:00…	mTERF
	gene:TraesCS2B02G583800	-3.696	MYB	TF	AP2/ERF->AP2/ERF-ERF	43	8	-2.362	down	1B	491231072	491233471	+	TraesCS1B02G282300	protein_coding	K09286 EREBP-like factor | (RefSeq) ethylene-responsive transcription factor ERF073 (A)	hypothetical protein PAHAL_C02870 [Panicum hallii]	RecName: Full=Ethylene-responsive transcription factor ERF110;	SubName: Full=Uncharacterized protein {ECO:0000313|EnsemblPlants:TRIAE_CS42_1DL_TGACv1_061734_AA0202680.1};	--	GO:0005634,nucleus; GO:0003677,DNA binding; GO:0003700,DNA-binding transcription factor activity; GO:0009873,ethylene-activated signaling pathway; GO:0045893,positive regulation of transcription, DNA-templated; GO:0048510,regulation of timing of transition from vegetative to reproductive phase; GO:0006351,transcription, DNA-templated	AP2 domain
	gene:TraesCS3B02G416400	-10.316	MYB	TF	MYB->MYB-related	699	107	-2.711	down	1B	667996876	667997245	-	TraesCS1B02G449300	protein_coding	--	protein RADIALIS-like 3 [Aegilops tauschii subsp. tauschii]	RecName: Full=Protein RADIALIS-like 1; Short=AtRL1; Short=Protein RAD-like 1; AltName: Full=Protein RADIALIS-LIKE SANT/MYB 2; Short=Protein RSM2;	SubName: Full=Uncharacterized protein {ECO:0000313|EnsemblPlants:TRIAE_CS42_1BL_TGACv1_034205_AA0143770.1};	Zuotin and related molecular chaperones (DnaJ superfamily), contains DNA-binding domains	GO:0005634,nucleus; GO:0003677,DNA binding; GO:0003700,DNA-binding transcription factor activity; GO:0006351,transcription, DNA-templated	Myb-like DNA-binding domain
	gene:TraesCS7B02G204800	-9.627	MYB	TF	AP2/ERF->AP2/ERF-ERF	695	168	-2.05	down	2A	680356634	680357869	-	TraesCS2A02G427700	protein_coding	K09286 EREBP-like factor | (RefSeq) ethylene-responsive transcription factor 11 (A)	ethylene-responsive transcription factor 4-like [Aegilops tauschii subsp. tauschii]	RecName: Full=Ethylene-responsive transcription factor 7; Short=AtERF7; AltName: Full=Ethylene-responsive element-binding factor 7; Short=EREBP-7;	SubName: Full=Uncharacterized protein {ECO:0000313|EnsemblPlants:TRIAE_CS42_2AL_TGACv1_094374_AA0296690.1};	--	GO:0005634,nucleus; GO:0003700,DNA-binding transcription factor activity; GO:0043565,sequence-specific DNA binding; GO:0044212,transcription regulatory region DNA binding; GO:0006952,defense response; GO:0009873,ethylene-activated signaling pathway; GO:0045892,negative regulation of transcription, DNA-templated; GO:0006355,regulation of transcription, DNA-templated; GO:0009737,response to abscisi…	AP2 domain
	gene:TraesCS7B02G443900	-4.966	MYB	TR	TRAF	9	0	-5.601	down	2A	713123506	713125344	-	TraesCS2A02G470400	protein_coding	K10523 speckle-type POZ protein | (RefSeq) BTB/POZ and MATH domain-containing protein 2 (A)	BTB/POZ and MATH domain-containing protein 2-like [Aegilops tauschii subsp. tauschii]	RecName: Full=BTB/POZ and MATH domain-containing protein 2; AltName: Full=Protein BTB-POZ AND MATH DOMAIN 2; Short=AtBPM2;	SubName: Full=Uncharacterized protein {ECO:0000313|EnsemblPlants:TRIAE_CS42_U_TGACv1_642923_AA2124880.1};	Speckle-type POZ protein SPOP and related proteins with TRAF, MATH and BTB/POZ domains	GO:0005634,nucleus; GO:0071472,cellular response to salt stress; GO:0042631,cellular response to water deprivation; GO:0016567,protein ubiquitination; GO:0006970,response to osmotic stress	BTB/POZ domain
	gene:TraesCS1B02G055200	5.543	MYB	TF	MYB->MYB	241	17270	6.166	up	1B	37798961	37800280	+	TraesCS1B02G055200	protein_coding	K09422 transcription factor MYB, plant | (RefSeq) myb-related protein MYBAS2 isoform X2 (A)	R2R3-MYB protein [Triticum aestivum]	RecName: Full=Myb-related protein MYBAS2;	SubName: Full=R2R3-MYB protein {ECO:0000313|EMBL:AEV91144.1};	Transcription factor, Myb superfamily	GO:0005634,nucleus; GO:0000981,DNA-binding transcription factor activity, RNA polymerase II-specific; GO:0043565,sequence-specific DNA binding; GO:0001135,RNA polymerase II transcription regulator recruiting activity; GO:0044212,transcription regulatory region DNA binding; GO:0030154,cell differentiation; GO:0006357,regulation of transcription by RNA polymerase II; GO:0006351,transcription, DNA-t…	Protein of unknown function (DUF3683)
	gene:TraesCS1B02G100600	2.494	MYB	TF	MYB->MYB	356	991	1.477	up	1B	109728173	109730564	+	TraesCS1B02G100600	protein_coding	K09422 transcription factor MYB, plant | (RefSeq) transcription factor MYB28 (A)	transcription factor LAF1-like [Aegilops tauschii subsp. tauschii]	RecName: Full=Transcription factor MYB61 {ECO:0000305}; AltName: Full=Myb-related protein 61 {ECO:0000305}; Short=AtMYB61 {ECO:0000303|PubMed:16005292};	SubName: Full=Uncharacterized protein {ECO:0000313|EnsemblPlants:TRIAE_CS42_1BS_TGACv1_050233_AA0169320.1};	Transcription factor, Myb superfamily	GO:0005634,nucleus; GO:0003700,DNA-binding transcription factor activity; GO:0000981,DNA-binding transcription factor activity, RNA polymerase II-specific; GO:0043565,sequence-specific DNA binding; GO:0001135,RNA polymerase II transcription regulator recruiting activity; GO:0044212,transcription regulatory region DNA binding; GO:0030154,cell differentiation; GO:0010087,phloem or xylem histogenesi…	Myb-like DNA-binding domain
	gene:TraesCS3B02G391900	1.409	MYB	TF	MYB->MYB	643	1385	1.106	up	3B	617428914	617434813	+	TraesCS3B02G391900	protein_coding	K09422 transcription factor MYB, plant | (RefSeq) transcription factor MYB122 (A)	unnamed protein product [Triticum aestivum]	RecName: Full=Transcription factor MYB3R-2 {ECO:0000305}; AltName: Full=Myb-related protein MYB3R-2 {ECO:0000305}; Short=OsMYB3R-2 {ECO:0000303|PubMed:17293435};	SubName: Full=Uncharacterized protein {ECO:0000313|EMBL:CDM84947.1, ECO:0000313|EnsemblPlants:TRIAE_CS42_3B_TGACv1_221577_AA0744740.1};	Transcription factor, Myb superfamily	GO:0005634,nucleus; GO:0000981,DNA-binding transcription factor activity, RNA polymerase II-specific; GO:0043565,sequence-specific DNA binding; GO:0001135,RNA polymerase II transcription regulator recruiting activity; GO:0044212,transcription regulatory region DNA binding; GO:0030154,cell differentiation; GO:1901002,positive regulation of response to salt stress; GO:1902584,positive regulation of…	SLIDE
	gene:TraesCS2B02G478700	-9.311	MYB-related	TF	OFP	63	29	-1.13	down	1A	527890246	527891277	-	TraesCS1A02G338100	protein_coding	--	uncharacterized protein LOC109783354 [Aegilops tauschii subsp. tauschii]	RecName: Full=Transcription repressor OFP4; AltName: Full=Ovate family protein 4; Short=AtOFP4;	SubName: Full=Uncharacterized protein {ECO:0000313|EnsemblPlants:TRIAE_CS42_1AL_TGACv1_003292_AA0049120.1};	--	GO:0005634,nucleus; GO:0003677,DNA binding; GO:0045892,negative regulation of transcription, DNA-templated; GO:2000652,regulation of secondary cell wall biogenesis; GO:0006351,transcription, DNA-templated	Transcriptional repressor, ovate
	gene:TraesCS7B02G204900	-6.906	MYB-related	TF	bHLH	7	0	-5.233	down	2A	692707285	692709299	+	TraesCS2A02G442500	protein_coding	--	PREDICTED: transcription factor bHLH91 [Oryza sativa Japonica Group]	RecName: Full=Transcription factor EAT1 {ECO:0000305}; AltName: Full=Basic helix-loop-helix protein 141 {ECO:0000305}; Short=OsbHLH141 {ECO:0000303|PubMed:16896230}; AltName: Full=Protein DELAYED TAPETUM DEGENERATION {ECO:0000303|PubMed:23519457}; AltName: Full=Protein ETERNAL TAPETUM 1 {ECO:0000303|PubMed:23385589};	SubName: Full=Uncharacterized protein {ECO:0000313|EnsemblPlants:TRIAE_CS42_2AL_TGACv1_096473_AA0319360.1};	--	GO:0005634,nucleus; GO:0046983,protein dimerization activity; GO:0048658,anther wall tapetum development; GO:0009555,pollen development; GO:0043068,positive regulation of programmed cell death; GO:0006355,regulation of transcription, DNA-templated; GO:0006351,transcription, DNA-templated	Helix-loop-helix DNA-binding domain
	gene:TraesCS3A02G056000	2.455	MYB-related	TF	MYB->MYB-related	1696	7074	2.061	up	3A	32251515	32253338	-	gene:TraesCS3A02G056000	GID2 protein isoform 1 [Source:UniProtKB/TrEMBL%3BAcc:A0A173FEH1]	K12133 MYB-related transcription factor LHY | (RefSeq) protein LHY isoform X1 (A)	GID2 protein isoform 1 [Triticum aestivum]	RecName: Full=Transcription factor DIVARICATA;	SubName: Full=GID2 protein isoform 1 {ECO:0000313|EMBL:ANG83975.1, ECO:0000313|EnsemblPlants:TRIAE_CS42_3AS_TGACv1_210940_AA0681860.1}; SubName: Full=GID2-A1 protein {ECO:0000313|EMBL:ANG83984.1};	Zuotin and related molecular chaperones (DnaJ superfamily), contains DNA-binding domains	GO:0005634,nucleus; GO:0003677,DNA binding; GO:0048262,determination of dorsal/ventral asymmetry; GO:0009908,flower development; GO:0006355,regulation of transcription, DNA-templated; GO:0006351,transcription, DNA-templated	Myb-like DNA-binding domain
	gene:TraesCS3A02G414100	2.337	MYB-related	TF	MYB->MYB-related	220	1349	2.616	up	3A	657922324	657928551	+	TraesCS3A02G414100	protein_coding	K11111 telomeric repeat-binding factor 2 | (RefSeq) uncharacterized protein LOC4340310 (A)	Telomere repeat-binding protein 4 [Triticum urartu]	RecName: Full=Telomere repeat-binding protein 4; AltName: Full=H-protein promoter binding factor-1; Short=AtTBP1; AltName: Full=Telomeric DNA-binding protein 1;	SubName: Full=Uncharacterized protein {ECO:0000313|EnsemblPlants:TRIAE_CS42_U_TGACv1_642685_AA2121510.1};	--	GO:0000781,chromosome, telomeric region; GO:0000783,nuclear telomere cap complex; GO:0003677,DNA binding; GO:0003691,double-stranded telomeric DNA binding; GO:0042162,telomeric DNA binding; GO:0006355,regulation of transcription, DNA-templated; GO:0000723,telomere maintenance; GO:0031627,telomeric loop formation; GO:0006351,transcription, DNA-templated	Myb-like DNA-binding domain
	gene:TraesCS7A02G017600	2.789	MYB-related	TF	MYB->MYB-related	169	1870	3.464	up	7A	7593222	7597690	+	TraesCS7A02G017600	protein_coding	K12133 MYB-related transcription factor LHY | (RefSeq) protein LHY isoform X1 (A)	protein REVEILLE 6-like isoform X3 [Aegilops tauschii subsp. tauschii]	RecName: Full=Protein REVEILLE 8; AltName: Full=MYB-like transcription factor; AltName: Full=Protein LHY-CCA1-like 5;	SubName: Full=Uncharacterized protein {ECO:0000313|EnsemblPlants:TRIAE_CS42_7DS_TGACv1_622168_AA2034370.1};	Zuotin and related molecular chaperones (DnaJ superfamily), contains DNA-binding domains	GO:0005634,nucleus; GO:0003700,DNA-binding transcription factor activity; GO:0043565,sequence-specific DNA binding; GO:0001190,NA; GO:0032922,circadian regulation of gene expression; GO:0043966,histone H3 acetylation; GO:0048573,photoperiodism, flowering; GO:0042753,positive regulation of circadian rhythm; GO:0010628,positive regulation of gene expression; GO:0042752,regulation of circadian rhyth…	Myb-like DNA-binding domain
	gene:TraesCS7B02G372500	1.131	MYB-related	TF	MYB->MYB-related	781	2237	1.518	up	7B	638129515	638134455	-	TraesCS7B02G372500	protein_coding	K12133 MYB-related transcription factor LHY | (RefSeq) protein LHY isoform X1 (A)	protein REVEILLE 8-like isoform X1 [Aegilops tauschii subsp. tauschii]	RecName: Full=Protein REVEILLE 6;	SubName: Full=Uncharacterized protein {ECO:0000313|EnsemblPlants:TRIAE_CS42_7BL_TGACv1_577383_AA1873900.2};	Zuotin and related molecular chaperones (DnaJ superfamily), contains DNA-binding domains	GO:0005634,nucleus; GO:0003677,DNA binding; GO:0003700,DNA-binding transcription factor activity; GO:0042752,regulation of circadian rhythm; GO:0009737,response to abscisic acid; GO:0046686,response to cadmium ion; GO:0009723,response to ethylene; GO:0009739,response to gibberellin; GO:0009753,response to jasmonic acid; GO:0009751,response to salicylic acid; GO:0009651,response to salt stress; GO…	Myb DNA-binding like
	gene:TraesCS5A02G411700	-4.462	NAC	TF	MYB->MYB-related	225	41	-2.46	down	1D	479737357	479737945	-	TraesCS1D02G426800	protein_coding	--	DnaJ homolog subfamily C member 2 [Triticum urartu]	RecName: Full=Protein RADIALIS-like 6; Short=AtRL6; Short=Protein RAD-like 6; AltName: Full=Protein RADIALIS-LIKE SANT/MYB 3; Short=Protein RSM3;	SubName: Full=Uncharacterized protein {ECO:0000313|EnsemblPlants:TRIAE_CS42_1DL_TGACv1_061147_AA0186980.1};	Zuotin and related molecular chaperones (DnaJ superfamily), contains DNA-binding domains	GO:0005634,nucleus; GO:0003677,DNA binding; GO:0003700,DNA-binding transcription factor activity; GO:0006355,regulation of transcription, DNA-templated; GO:0006351,transcription, DNA-templated	Myb-like DNA-binding domain
	gene:TraesCS2B02G355500	1.745	NAC	TF	NAC	22	72	1.695	up	2B	507503570	507507182	-	TraesCS2B02G355500	protein_coding	--	SUPPRESSOR OF GAMMA RESPONSE 1-like [Aegilops tauschii subsp. tauschii]	RecName: Full=SUPPRESSOR OF GAMMA RESPONSE 1 {ECO:0000303|PubMed:19549833}; AltName: Full=NAC domain-containing protein 8 {ECO:0000303|PubMed:15029955}; Short=ANAC008 {ECO:0000303|PubMed:15029955}; AltName: Full=Protein SOG1; AltName: Full=SUPPRESSOR OF GAMMA RADIATION 1;	SubName: Full=Uncharacterized protein {ECO:0000313|EnsemblPlants:TRIAE_CS42_2BL_TGACv1_130336_AA0409040.1};	--	GO:0005634,nucleus; GO:0003700,DNA-binding transcription factor activity; GO:0043565,sequence-specific DNA binding; GO:0000077,DNA damage checkpoint; GO:0040020,regulation of meiotic nuclear division; GO:0010332,response to gamma radiation; GO:0006351,transcription, DNA-templated	No apical meristem (NAM) protein
	gene:TraesCS3B02G421300	1.85	NAC	TF	NAC	14	47	1.742	up	3B	658462628	658463973	+	TraesCS3B02G421300	protein_coding	--	NAC domain-containing protein 55-like [Aegilops tauschii subsp. tauschii]	RecName: Full=NAC domain-containing protein 78 {ECO:0000303|PubMed:15029955}; Short=ANAC078 {ECO:0000303|PubMed:15029955}; AltName: Full=Protein NTM1-like 11 {ECO:0000303|PubMed:17158162};	SubName: Full=Uncharacterized protein {ECO:0000313|EnsemblPlants:TRIAE_CS42_3B_TGACv1_222551_AA0766670.1};	--	GO:0005737,cytoplasm; GO:0016021,integral component of membrane; GO:0005634,nucleus; GO:0003677,DNA binding; GO:0003700,DNA-binding transcription factor activity; GO:0045893,positive regulation of transcription, DNA-templated; GO:0009962,regulation of flavonoid biosynthetic process; GO:0009644,response to high light intensity; GO:0006351,transcription, DNA-templated	No apical meristem (NAM) protein
	gene:TraesCS7A02G068300	1.734	NAC	TF	NAC	100	260	1.378	up	7A	34517336	34519818	-	TraesCS7A02G068300	protein_coding	--	NAC domain-containing protein 66-like [Aegilops tauschii subsp. tauschii]	RecName: Full=NAC domain-containing protein 43; Short=ANAC043; AltName: Full=Protein EMBRYO DEFECTIVE 2301; AltName: Full=Protein NAC SECONDARY WALL THICKENING PROMOTING FACTOR 1;	SubName: Full=Uncharacterized protein {ECO:0000313|EnsemblPlants:TRIAE_CS42_7AS_TGACv1_570805_AA1841120.1};	--	GO:0005634,nucleus; GO:0003677,DNA binding; GO:0003700,DNA-binding transcription factor activity; GO:0010047,fruit dehiscence; GO:0009834,plant-type secondary cell wall biogenesis; GO:0045893,positive regulation of transcription, DNA-templated; GO:0006351,transcription, DNA-templated	No apical meristem (NAM) protein
	gene:TraesCS7A02G549000	1.112	NAC	TF	NAC	91	186	1.017	up	7A	723255093	723258234	-	TraesCS7A02G549000	protein_coding	--	NAC domain-containing protein 35-like [Aegilops tauschii subsp. tauschii]	RecName: Full=NAC domain-containing protein 22 {ECO:0000303|PubMed:15029955}; Short=ONAC022 {ECO:0000303|PubMed:15029955};	SubName: Full=Uncharacterized protein {ECO:0000313|EnsemblPlants:TRIAE_CS42_7AL_TGACv1_556597_AA1766590.1};	--	GO:0005634,nucleus; GO:0043565,sequence-specific DNA binding; GO:1901002,positive regulation of response to salt stress; GO:1902584,positive regulation of response to water deprivation; GO:0045893,positive regulation of transcription, DNA-templated; GO:0006351,transcription, DNA-templated	No apical meristem (NAM) protein
	gene:TraesCS6B02G366100	1.257	NF-YA	TF	NF-Y->NF-YA	108	352	1.707	up	6B	638828418	638831817	-	gene:TraesCS6B02G366100	CCAAT-binding transcription factor B [Source:UniProtKB/TrEMBL%3BAcc:W5GL75]	K08064 nuclear transcription factor Y, alpha | (RefSeq) nuclear transcription factor Y subunit A-4 isoform X1 (A)	CCAAT-binding transcription factor B [Triticum aestivum]	RecName: Full=Nuclear transcription factor Y subunit A-5; Short=AtNF-YA-5;	SubName: Full=CCAAT-binding transcription factor B {ECO:0000313|EMBL:AIZ68345.1, ECO:0000313|EnsemblPlants:TRIAE_CS42_6BL_TGACv1_499830_AA1592660.1};	CCAAT-binding factor, subunit B (HAP2)	GO:0016602,CCAAT-binding factor complex; GO:0003677,DNA binding; GO:0003700,DNA-binding transcription factor activity; GO:0009738,abscisic acid-activated signaling pathway; GO:0009785,blue light signaling pathway; GO:0009793,embryo development ending in seed dormancy; GO:0045892,negative regulation of transcription, DNA-templated; GO:0009414,response to water deprivation; GO:0048316,seed developm…	CCAAT-binding transcription factor (CBF-B/NF-YA) subunit B
	gene:TraesCS4B02G008300	3.32	NF-YB	TF	NF-Y->NF-YB	20	70	1.789	up	4B	5458308	5460603	-	TraesCS4B02G008300	protein_coding	K02326 DNA polymerase epsilon subunit 3 [EC:2.7.7.7] | (RefSeq) DNA polymerase epsilon subunit 3 (A)	class 2 transcription repressor beta subunit [Triticum aestivum]	RecName: Full=Nuclear transcription factor Y subunit B-2; Short=AtNF-YB-2; AltName: Full=Transcriptional activator HAP3B;	SubName: Full=Uncharacterized protein {ECO:0000313|EnsemblPlants:TRIAE_CS42_4BS_TGACv1_329496_AA1101960.1};	DNA polymerase epsilon, subunit D	GO:0005634,nucleus; GO:0003700,DNA-binding transcription factor activity; GO:0046982,protein heterodimerization activity; GO:0043565,sequence-specific DNA binding; GO:0003712,transcription coregulator activity; GO:0048574,long-day photoperiodism, flowering; GO:0006351,transcription, DNA-templated	Core histone H2A/H2B/H3/H4
	gene:TraesCS1A02G300100	1.037	OFP	TF	OFP	91	187	1.043	up	1A	495129373	495130893	+	TraesCS1A02G300100	protein_coding	--	transcription repressor OFP1-like [Aegilops tauschii subsp. tauschii]	RecName: Full=Transcription repressor OFP2; AltName: Full=Ovate family protein 2; Short=AtOFP2;	SubName: Full=Uncharacterized protein {ECO:0000313|EnsemblPlants:TRIAE_CS42_1AL_TGACv1_002202_AA0039700.1};	--	GO:0005634,nucleus; GO:0003677,DNA binding; GO:0045892,negative regulation of transcription, DNA-templated; GO:0006351,transcription, DNA-templated	DNA-binding domain
	gene:TraesCS2B02G582300	-2.723	Others	TF	AP2/ERF->AP2/ERF-ERF	12	1	-4.216	down	1B	350875711	350876696	-	TraesCS1B02G195700	protein_coding	K09286 EREBP-like factor | (RefSeq) ethylene-responsive transcription factor ERF039-like (A)	ethylene-responsive transcription factor ERF026-like [Aegilops tauschii subsp. tauschii]	RecName: Full=Dehydration-responsive element-binding protein 1F; Short=Protein DREB1F; AltName: Full=Protein C-repeat-binding factor 2; Short=rCBF2;	SubName: Full=Uncharacterized protein {ECO:0000313|EnsemblPlants:TRIAE_CS42_1BL_TGACv1_031419_AA0113650.1};	--	GO:0005634,nucleus; GO:0003677,DNA binding; GO:0003700,DNA-binding transcription factor activity; GO:0006351,transcription, DNA-templated	AP2 domain
	gene:TraesCS1B02G002000	2.164	Others	TR	Others	273	1391	2.345	up	1B	1522754	1534577	-	TraesCS1B02G002000	protein_coding	K11644 paired amphipathic helix protein Sin3a | (RefSeq) paired amphipathic helix protein Sin3-like 4 isoform X1 (A)	paired amphipathic helix protein Sin3-like 4 [Aegilops tauschii subsp. tauschii]	RecName: Full=Paired amphipathic helix protein Sin3-like 4;	SubName: Full=Uncharacterized protein {ECO:0000313|EnsemblPlants:TRIAE_CS42_1DS_TGACv1_081244_AA0259210.1};	Histone deacetylase complex, SIN3 component	GO:0000785,chromatin; GO:0000118,histone deacetylase complex; GO:0001106,NA; GO:0016575,histone deacetylation; GO:0000122,negative regulation of transcription by RNA polymerase II; GO:0006351,transcription, DNA-templated	Protein of unknown function (DUF1722)
	gene:TraesCS2D02G000500	7.892	Others	TR	Others	5	2311	8.934	up	2D	273562	277000	+	gene:TraesCS2D02G000500	Similar to Ethylene receptor-like protein 1 [Source: Projected from Oryza sativa (Os04g0169100)]	K14509 ethylene receptor [EC:2.7.13.-] | (RefSeq) ethylene receptor 2 (A)	ethylene receptor 2-like [Aegilops tauschii subsp. tauschii]	RecName: Full=Ethylene receptor 2 {ECO:0000305}; Short=OsETR2 {ECO:0000305}; EC=2.7.13.3 {ECO:0000305}; AltName: Full=OsPK1 {ECO:0000312|EMBL:AAL29304.2};	RecName: Full=Ethylene receptor {ECO:0000256|PIRNR:PIRNR026389};	Sensory transduction histidine kinase	GO:0005789,endoplasmic reticulum membrane; GO:0016021,integral component of membrane; GO:0005524,ATP binding; GO:0051740,ethylene binding; GO:0038199,ethylene receptor activity; GO:0046872,metal ion binding; GO:0000155,phosphorelay sensor kinase activity; GO:0004674,protein serine/threonine kinase activity; GO:0010105,negative regulation of ethylene-activated signaling pathway; GO:2000904,regulat…	His Kinase A (phospho-acceptor) domain
	gene:TraesCS2D02G016900	4.067	Others	TR	Others	44	1262	4.848	up	2D	8281359	8289277	-	TraesCS2D02G016900	protein_coding	--	protein DA1-related 1-like [Aegilops tauschii subsp. tauschii]	RecName: Full=Protein DA1; AltName: Full=Protein SUPPRESSOR OF LARGE SEED AND ORGAN PHENOTYPES OF DA1-1 1;	SubName: Full=Uncharacterized protein {ECO:0000313|EnsemblPlants:TRIAE_CS42_2DS_TGACv1_177271_AA0571610.3};	Adaptor protein Enigma and related PDZ-LIM proteins	GO:0046872,metal ion binding; GO:0008233,peptidase activity; GO:0043130,ubiquitin binding; GO:0008285,negative regulation of cell proliferation; GO:0046621,negative regulation of organ growth; GO:0048482,plant ovule morphogenesis; GO:1900057,positive regulation of leaf senescence; GO:0048317,seed morphogenesis	Ubiquitin interaction motif
	gene:TraesCS5D02G162800	1.64	Others	TR	Others	19	54	1.502	up	5D	254518879	254519840	-	TraesCS5D02G162800	protein_coding	K03539 ribonuclease P/MRP protein subunit RPP1 [EC:3.1.26.5] | (RefSeq) uncharacterized protein LOC4349529 isoform X1 (A)	uncharacterized protein LOC109787636 [Aegilops tauschii subsp. tauschii]	RecName: Full=Zinc finger protein CO3 {ECO:0000305}; AltName: Full=Protein CONSTANS-like CO3; Short=OsCO3 {ECO:0000303|PubMed:18449564};	SubName: Full=Uncharacterized protein {ECO:0000313|EnsemblPlants:TRIAE_CS42_5DL_TGACv1_435747_AA1454330.1};	--	GO:0005634,nucleus; GO:0003677,DNA binding; GO:0008270,zinc ion binding; GO:0009908,flower development; GO:0048577,negative regulation of short-day photoperiodism, flowering; GO:0009909,regulation of flower development; GO:0006355,regulation of transcription, DNA-templated; GO:0006351,transcription, DNA-templated	CCT motif
	gene:TraesCS1B02G083900	1.924	PHD	TR	PHD	183	1234	2.755	up	1B	68067908	68084234	+	gene:TraesCS1B02G083900	SUMO (small ubiquitin-related modifier) E3-ligase%2C Abiotic stress response%2C Stress adaptatio [Source: Projected from Oryza sativa (Os05g0125000)]	K04706 E3 SUMO-protein ligase PIAS1 | (RefSeq) E4 SUMO-protein ligase PIAL1 (A)	E3 SUMO-protein ligase SIZ1 isoform X1 [Aegilops tauschii subsp. tauschii]	RecName: Full=E3 SUMO-protein ligase SIZ1; EC=2.3.2.-; AltName: Full=E3 SUMO-protein transferase SIZ1 {ECO:0000305};	SubName: Full=Uncharacterized protein {ECO:0000313|EnsemblPlants:TRIAE_CS42_1DS_TGACv1_080154_AA0241640.3};	Zn-finger transcription factor	GO:0005634,nucleus; GO:0016874,ligase activity; GO:0061665,SUMO ligase activity; GO:0008270,zinc ion binding; GO:0016049,cell growth; GO:0031668,cellular response to extracellular stimulus; GO:0016925,protein sumoylation	Zinc-finger of the MIZ type in Nse subunit
	gene:TraesCS4B02G162200	10.789	RB	TR	RB	1	656	9.925	up	4B	324973062	324982425	-	TraesCS4B02G162200	protein_coding	K04681 retinoblastoma-like protein 1 | (RefSeq) retinoblastoma-related protein 2 (A)	retinoblastoma-related protein 2-like [Aegilops tauschii subsp. tauschii]	RecName: Full=Retinoblastoma-related protein 2; Short=OsRBR2;	SubName: Full=Uncharacterized protein {ECO:0000313|EnsemblPlants:TRIAE_CS42_4AS_TGACv1_306389_AA1007510.3};	Rb (Retinoblastoma tumor suppressor)-related protein	GO:0005634,nucleus; GO:0007049,cell cycle; GO:0051726,regulation of cell cycle; GO:0006357,regulation of transcription by RNA polymerase II; GO:0006351,transcription, DNA-templated	Rb C-terminal domain
	gene:TraesCS2A02G413900	3.967	SBP	TF	SBP	15	44	1.568	up	2A	670957294	670962629	-	TraesCS2A02G413900	protein_coding	--	squamosa promoter-binding-like protein 7 [Aegilops tauschii subsp. tauschii]	RecName: Full=Squamosa promoter-binding-like protein 7;	SubName: Full=Uncharacterized protein {ECO:0000313|EnsemblPlants:TRIAE_CS42_2DL_TGACv1_160861_AA0554740.1};	--	GO:0005634,nucleus; GO:0003677,DNA binding; GO:0046872,metal ion binding; GO:0006355,regulation of transcription, DNA-templated; GO:0006351,transcription, DNA-templated	SBP domain
	gene:TraesCS7D02G482500	6.079	SBP	TF	SBP	0	61	8.365	up	7D	592857673	592860198	-	gene:TraesCS7D02G482500	Squamosa promoter-binding-like protein 22 [Source:UniProtKB/TrEMBL%3BAcc:X5D555]	--	squamosa promoter-binding-like protein 10 [Aegilops tauschii subsp. tauschii]	RecName: Full=Squamosa promoter-binding-like protein 10;	SubName: Full=Squamosa promoter-binding-like protein 22 {ECO:0000313|EMBL:AHW57571.1, ECO:0000313|EnsemblPlants:TRIAE_CS42_7DL_TGACv1_603907_AA1990950.1};	--	GO:0005634,nucleus; GO:0003677,DNA binding; GO:0046872,metal ion binding; GO:0006355,regulation of transcription, DNA-templated; GO:0006351,transcription, DNA-templated	SBP domain
	gene:TraesCS2D02G566400	-10.302	SET	TF	MYB->MYB	165	48	-1.795	down	1B	631966428	631967910	-	TraesCS1B02G401700	protein_coding	K09422 transcription factor MYB, plant | (RefSeq) transcription factor RAX2 (A)	transcription repressor MYB6-like [Aegilops tauschii subsp. tauschii]	RecName: Full=Transcription factor RAX2; AltName: Full=Myb-related protein 38; Short=AtMYB38; AltName: Full=Protein REGULATOR OF AXILLARY MERISTEMS 2;	SubName: Full=Uncharacterized protein {ECO:0000313|EnsemblPlants:TRIAE_CS42_1BL_TGACv1_031611_AA0117150.1};	Transcription factor, Myb superfamily	GO:0005634,nucleus; GO:0003700,DNA-binding transcription factor activity; GO:0000981,DNA-binding transcription factor activity, RNA polymerase II-specific; GO:0043565,sequence-specific DNA binding; GO:0001135,RNA polymerase II transcription regulator recruiting activity; GO:0044212,transcription regulatory region DNA binding; GO:0009785,blue light signaling pathway; GO:0030154,cell differentiatio…	Myb-like DNA-binding domain
	gene:TraesCS1B02G055800	2.228	SET	TR	SET	3	27	3.155	up	1B	38832030	38835862	+	TraesCS1B02G055800	protein_coding	K11420 euchromatic histone-lysine N-methyltransferase [EC:2.1.1.43] | (RefSeq) histone-lysine N-methyltransferase family member SUVH9 (A)	histone-lysine N-methyltransferase family member SUVH9-like [Aegilops tauschii subsp. tauschii]	RecName: Full=Histone-lysine N-methyltransferase family member SUVH9; AltName: Full=Histone H3-K9 methyltransferase 9; Short=H3-K9-HMTase 9; AltName: Full=Protein SET DOMAIN GROUP 22; AltName: Full=Suppressor of variegation 3-9 homolog protein 9; Short=Su(var)3-9 homolog protein 9;	SubName: Full=Uncharacterized protein {ECO:0000313|EnsemblPlants:TRIAE_CS42_1BS_TGACv1_049440_AA0153760.2};	Histone H3 (Lys9) methyltransferase SUV39H1/Clr4, required for transcriptional silencing	GO:0000775,chromosome, centromeric region; GO:0005634,nucleus; GO:0003677,DNA binding; GO:0018024,histone-lysine N-methyltransferase activity; GO:0008270,zinc ion binding; GO:0009294,DNA mediated transformation; GO:0080188,RNA-directed DNA methylation	SET domain
	gene:TraesCS2B02G015500	1.189	SET	TR	SET	516	1518	1.557	up	2B	7428456	7443833	+	TraesCS2B02G015500	protein_coding	K11423 histone-lysine N-methyltransferase SETD2 [EC:2.1.1.43] | (RefSeq) LOW QUALITY PROTEIN: histone-lysine N-methyltransferase ASHR3 (A)	uncharacterized protein LOC109737463 [Aegilops tauschii subsp. tauschii]	RecName: Full=Histone-lysine N-methyltransferase ASHH2; EC=2.1.1.43; AltName: Full=ASH1 homolog 2 {ECO:0000303|PubMed:19915673}; AltName: Full=H3-K4-HMTase; AltName: Full=Histone H3-K36 methyltransferase 8; Short=H3-K36-HMTase 8; AltName: Full=Protein EARLY FLOWERING IN SHORT DAYS; AltName: Full=Protein LAZARUS 2 {ECO:0000303|PubMed:20949080}; AltName: Full=Protein SET DOMAIN GROUP 8;	RecName: Full=Histone-lysine N-methyltransferase {ECO:0000256|SAAS:SAAS00591749}; EC=2.1.1.43 {ECO:0000256|SAAS:SAAS00591749};	Clathrin coat binding protein/Huntingtin interacting protein HIP1, involved in regulation of endocytosis	GO:0000775,chromosome, centromeric region; GO:0005634,nucleus; GO:0042800,histone methyltransferase activity (H3-K4 specific); GO:0008270,zinc ion binding; GO:0048653,anther development; GO:0016116,carotenoid metabolic process; GO:0009553,embryo sac development; GO:0010452,histone H3-K36 methylation; GO:0009910,negative regulation of flower development; GO:0048481,plant ovule development; GO:0009…	CW-type Zinc Finger
	gene:TraesCS2B02G616200	3.092	SET	TR	SET	7	58	3.048	up	2B	793577867	793581591	-	TraesCS2B02G616200	protein_coding	K11420 euchromatic histone-lysine N-methyltransferase [EC:2.1.1.43] | (RefSeq) histone-lysine N-methyltransferase, H3 lysine-9 specific SUVH1-like (A)	probable inactive histone-lysine N-methyltransferase SUVR1 [Aegilops tauschii subsp. tauschii]	RecName: Full=Histone-lysine N-methyltransferase SUVR4; EC=2.1.1.43; AltName: Full=Protein SET DOMAIN GROUP 31; AltName: Full=Suppressor of variegation 3-9-related protein 4; Short=Su(var)3-9-related protein 4;	SubName: Full=Uncharacterized protein {ECO:0000313|EnsemblPlants:TRIAE_CS42_2DL_TGACv1_162257_AA0562260.1};	Histone H3 (Lys9) methyltransferase SUV39H1/Clr4, required for transcriptional silencing	GO:0005694,chromosome; GO:0005730,nucleolus; GO:0009506,plasmodesma; GO:0018024,histone-lysine N-methyltransferase activity; GO:0008270,zinc ion binding; GO:0034968,histone lysine methylation	Pre-SET motif
	gene:TraesCS2D02G007100	2.746	SET	TR	SET	290	1450	2.318	up	2D	3773856	3790417	-	TraesCS2D02G007100	protein_coding	K11423 histone-lysine N-methyltransferase SETD2 [EC:2.1.1.43] | (RefSeq) histone-lysine N-methyltransferase ASHH3 (A)	uncharacterized protein LOC109737463 [Aegilops tauschii subsp. tauschii]	RecName: Full=Histone-lysine N-methyltransferase ASHH2; EC=2.1.1.43; AltName: Full=ASH1 homolog 2 {ECO:0000303|PubMed:19915673}; AltName: Full=H3-K4-HMTase; AltName: Full=Histone H3-K36 methyltransferase 8; Short=H3-K36-HMTase 8; AltName: Full=Protein EARLY FLOWERING IN SHORT DAYS; AltName: Full=Protein LAZARUS 2 {ECO:0000303|PubMed:20949080}; AltName: Full=Protein SET DOMAIN GROUP 8;	RecName: Full=Histone-lysine N-methyltransferase {ECO:0000256|SAAS:SAAS00591749}; EC=2.1.1.43 {ECO:0000256|SAAS:SAAS00591749};	Clathrin coat binding protein/Huntingtin interacting protein HIP1, involved in regulation of endocytosis	GO:0000775,chromosome, centromeric region; GO:0005634,nucleus; GO:0042800,histone methyltransferase activity (H3-K4 specific); GO:0008270,zinc ion binding; GO:0048653,anther development; GO:0016116,carotenoid metabolic process; GO:0009553,embryo sac development; GO:0010452,histone H3-K36 methylation; GO:0009910,negative regulation of flower development; GO:0048481,plant ovule development; GO:0009…	CW-type Zinc Finger
	gene:TraesCS3A02G441200	2.271	SET	TR	SET	83	307	1.891	up	3A	683432804	683441632	+	TraesCS3A02G441200	protein_coding	K11420 euchromatic histone-lysine N-methyltransferase [EC:2.1.1.43] | (RefSeq) histone-lysine N-methyltransferase, H3 lysine-9 specific SUVH4 isoform X1 (A)	histone-lysine N-methyltransferase, H3 lysine-9 specific SUVH4-like [Aegilops tauschii subsp. tauschii]	RecName: Full=Histone-lysine N-methyltransferase, H3 lysine-9 specific SUVH4; EC=2.1.1.43; AltName: Full=Histone H3-K9 methyltransferase 4; Short=H3-K9-HMTase 4; AltName: Full=Protein KRYPTONITE; AltName: Full=Protein SET DOMAIN GROUP 33; AltName: Full=Suppressor of variegation 3-9 homolog protein 4; Short=Su(var)3-9 homolog protein 4;	SubName: Full=Uncharacterized protein {ECO:0000313|EnsemblPlants:TRIAE_CS42_3AL_TGACv1_194821_AA0640070.1};	Histone H3 (Lys9) methyltransferase SUV39H1/Clr4, required for transcriptional silencing	GO:0000775,chromosome, centromeric region; GO:0005634,nucleus; GO:0010385,double-stranded methylated DNA binding; GO:0046974,histone methyltransferase activity (H3-K9 specific); GO:0008327,methyl-CpG binding; GO:0010428,methyl-CpNpG binding; GO:0010429,methyl-CpNpN binding; GO:0008270,zinc ion binding; GO:0051567,histone H3-K9 methylation; GO:0016571,histone methylation; GO:0010216,maintenance of…	SET domain
	gene:TraesCS3D02G544800	7.276	SET	TR	SET	2	134	6.312	up	3D	614204249	614208876	-	TraesCS3D02G544800	protein_coding	K19199 histone-lysine N-methyltransferase SETD3 [EC:2.1.1.43] | (RefSeq) fructose-bisphosphate aldolase-lysine N-methyltransferase, chloroplastic-like isoform X1 (A)	fructose-bisphosphate aldolase-lysine N-methyltransferase, chloroplastic-like isoform X1 [Aegilops tauschii subsp. tauschii]	RecName: Full=[Fructose-bisphosphate aldolase]-lysine N-methyltransferase, chloroplastic; EC=2.1.1.259; AltName: Full=Aldolases N-methyltransferase; AltName: Full=[Ribulose-bisphosphate carboxylase]-lysine N-methyltransferase-like; Short=AtLSMT-L; Short=LSMT-like enzyme; Flags: Precursor;	SubName: Full=Uncharacterized protein {ECO:0000313|EnsemblPlants:TRIAE_CS42_3DL_TGACv1_251397_AA0881150.1};	Uncharacterized conserved protein	GO:0009507,chloroplast; GO:0009570,chloroplast stroma; GO:0030785,[ribulose-bisphosphate carboxylase]-lysine N-methyltransferase activity; GO:0016279,protein-lysine N-methyltransferase activity; GO:0018026,peptidyl-lysine monomethylation; GO:0018023,peptidyl-lysine trimethylation	SET domain
	gene:TraesCS7A02G128600	1.203	SET	TR	SET	10	58	2.528	up	7A	82506261	82516939	-	gene:TraesCS7A02G128600	Histone-lysine N-methyltransferase [Source:UniProtKB/TrEMBL%3BAcc:A0A1D6BWL1]	K11430 histone-lysine N-methyltransferase EZH2 [EC:2.1.1.43] | (RefSeq) histone-lysine N-methyltransferase EZ1 isoform X1 (A)	Histone-lysine N-methyltransferase EZ1 [Triticum urartu]	RecName: Full=Histone-lysine N-methyltransferase EZ1; EC=2.1.1.43; AltName: Full=Enhancer of zeste protein 1;	RecName: Full=Histone-lysine N-methyltransferase {ECO:0000256|PROSITE-ProRule:PRU00909}; EC=2.1.1.43 {ECO:0000256|PROSITE-ProRule:PRU00909};	Transcriptional repressor EZH1	GO:0031519,PcG protein complex; GO:0018024,histone-lysine N-methyltransferase activity; GO:0006355,regulation of transcription, DNA-templated; GO:0006351,transcription, DNA-templated	SET domain
	gene:TraesCS7B02G028500	2.177	SET	TR	SET	21	123	2.598	up	7B	26877608	26887222	-	gene:TraesCS7B02G028500	Histone-lysine N-methyltransferase [Source:UniProtKB/TrEMBL%3BAcc:A0A341Y6T8]	K11430 histone-lysine N-methyltransferase EZH2 [EC:2.1.1.43] | (RefSeq) histone-lysine N-methyltransferase EZ1 isoform X1 (A)	histone-lysine N-methyltransferase EZ1-like [Aegilops tauschii subsp. tauschii]	RecName: Full=Histone-lysine N-methyltransferase EZ1; EC=2.1.1.43; AltName: Full=Enhancer of zeste protein 1;	RecName: Full=Histone-lysine N-methyltransferase {ECO:0000256|PROSITE-ProRule:PRU00909}; EC=2.1.1.43 {ECO:0000256|PROSITE-ProRule:PRU00909};	Transcriptional repressor EZH1	GO:0031519,PcG protein complex; GO:0018024,histone-lysine N-methyltransferase activity; GO:0006355,regulation of transcription, DNA-templated; GO:0006351,transcription, DNA-templated	SET domain
	gene:TraesCSU02G137800	1.808	SET	TR	SET	144	397	1.459	up	Un	124963750	124965374	+	TraesCSU02G137800	protein_coding	K11420 euchromatic histone-lysine N-methyltransferase [EC:2.1.1.43] | (RefSeq) histone-lysine N-methyltransferase, H3 lysine-9 specific SUVH1-like (A)	probable inactive histone-lysine N-methyltransferase SUVR1 [Aegilops tauschii subsp. tauschii]	RecName: Full=Histone-lysine N-methyltransferase SUVR4; EC=2.1.1.43; AltName: Full=Protein SET DOMAIN GROUP 31; AltName: Full=Suppressor of variegation 3-9-related protein 4; Short=Su(var)3-9-related protein 4;	SubName: Full=Uncharacterized protein {ECO:0000313|EnsemblPlants:TRIAE_CS42_2AL_TGACv1_095037_AA0306230.1};	Histone H3 (Lys9) methyltransferase SUV39H1/Clr4, required for transcriptional silencing	GO:0005694,chromosome; GO:0005730,nucleolus; GO:0009506,plasmodesma; GO:0018024,histone-lysine N-methyltransferase activity; GO:0008270,zinc ion binding; GO:0034968,histone lysine methylation	SET domain
	gene:TraesCS1B02G106900	2.499	SNF2	TR	SNF2	88	626	2.835	up	1B	118509571	118527376	-	TraesCS1B02G106900	protein_coding	K11647 SWI/SNF-related matrix-associated actin-dependent regulator of chromatin subfamily A member 2/4 [EC:3.6.4.-] | (RefSeq) probable ATP-dependent DNA helicase CHR12 (A)	probable ATP-dependent DNA helicase CHR12 [Aegilops tauschii subsp. tauschii]	RecName: Full=Probable ATP-dependent DNA helicase CHR12; EC=3.6.4.12; AltName: Full=Protein CHROMATIN REMODELING 12 {ECO:0000303|PubMed:16547115}; Short=AtCHR12 {ECO:0000303|PubMed:17605754}; AltName: Full=Protein MINUSCULE 1 {ECO:0000303|PubMed:23062007};	SubName: Full=Transcription regulatory protein SNF2 {ECO:0000313|EMBL:EMS45332.1, ECO:0000313|EnsemblPlants:TRIUR3_29220-P1};	Chromatin remodeling complex SWI/SNF, component SWI2 and related ATPases (DNA/RNA helicase superfamily)	GO:0005634,nucleus; GO:0005524,ATP binding; GO:0004386,helicase activity; GO:0042393,histone binding; GO:0016569,covalent chromatin modification; GO:0010078,maintenance of root meristem identity; GO:0010231,maintenance of seed dormancy; GO:0010492,maintenance of shoot apical meristem identity; GO:0040008,regulation of growth; GO:0009408,response to heat; GO:0009651,response to salt stress; GO:000…	ERCC3/RAD25/XPB C-terminal helicase
	gene:TraesCS1B02G118900	3.303	SNF2	TR	SNF2	78	2293	4.878	up	1B	139658907	139669035	+	gene:TraesCS1B02G118900	Chromatin-remodeling complex ATPase [Source:UniProtKB/TrEMBL%3BAcc:A0A341P9J0]	K11654 SWI/SNF-related matrix-associated actin-dependent regulator of chromatin subfamily A member 5 [EC:3.6.4.-] | (RefSeq) probable chromatin-remodeling complex ATPase chain (A)	probable chromatin-remodeling complex ATPase chain [Aegilops tauschii subsp. tauschii]	RecName: Full=Probable chromatin-remodeling complex ATPase chain; EC=3.6.4.-; AltName: Full=ISW2-like; AltName: Full=Sucrose nonfermenting protein 2 homolog;	RecName: Full=Chromatin-remodeling complex ATPase {ECO:0000256|RuleBase:RU363119}; EC=3.6.4.- {ECO:0000256|RuleBase:RU363119};	Chromatin remodeling complex WSTF-ISWI, small subunit	GO:0016589,NURF complex; GO:0005524,ATP binding; GO:0016887,ATPase activity; GO:0003677,DNA binding; GO:0004386,helicase activity; GO:0031491,nucleosome binding; GO:0043044,ATP-dependent chromatin remodeling; GO:0016569,covalent chromatin modification	Domain of Unknown Function (DUF1086)
	gene:TraesCS2B02G164300	2.33	SNF2	TR	SNF2	13	70	2.385	up	2B	136617831	136624453	+	TraesCS2B02G164300	protein_coding	K10875 DNA repair and recombination protein RAD54 and RAD54-like protein [EC:3.6.4.-] | (RefSeq) protein CHROMATIN REMODELING 35 (A)	protein CHROMATIN REMODELING 35-like [Aegilops tauschii subsp. tauschii]	RecName: Full=Protein CHROMATIN REMODELING 35 {ECO:0000303|PubMed:16547115, ECO:0000303|PubMed:23770592}; AltName: Full=Protein DEFECTIVE IN MERISTEM SILENCING 1 {ECO:0000303|PubMed:18425128}; AltName: Full=Protein DEFECTIVE IN RNA-DIRECTED DNA METHYLATION 1 {ECO:0000303|PubMed:15120073};	SubName: Full=Uncharacterized protein {ECO:0000313|EnsemblPlants:TRIUR3_16479-P1};	DNA repair protein, SNF2 family	GO:0000419,RNA polymerase V complex; GO:0031618,nuclear pericentric heterochromatin; GO:0005634,nucleus; GO:0090577,RNA polymerase IV transcription factor complex; GO:0005524,ATP binding; GO:0003677,DNA binding; GO:0004386,helicase activity; GO:0071360,cellular response to exogenous dsRNA; GO:0050832,defense response to fungus; GO:0006306,DNA methylation; GO:0032776,DNA methylation on cytosine; G…	DEAD/DEAH box helicase
	gene:TraesCS4B02G162000	8.454	SNF2	TR	SNF2	6	2939	8.919	up	4B	323792487	323808637	-	TraesCS4B02G162000	protein_coding	K11665 DNA helicase INO80 [EC:3.6.4.12] | (RefSeq) DNA helicase INO80 (A)	DNA helicase INO80 [Aegilops tauschii subsp. tauschii]	RecName: Full=DNA helicase INO80; Short=AtINO80; EC=3.6.4.12; AltName: Full=Putative DNA helicase INO80 complex homolog 1;	SubName: Full=Uncharacterized protein {ECO:0000313|EnsemblPlants:TRIAE_CS42_4AS_TGACv1_307491_AA1020710.3};	SNF2 family DNA-dependent ATPase	GO:0031011,Ino80 complex; GO:0005524,ATP binding; GO:0016887,ATPase activity; GO:0003677,DNA binding; GO:0004386,helicase activity; GO:0006338,chromatin remodeling; GO:0016569,covalent chromatin modification; GO:0006281,DNA repair; GO:0006355,regulation of transcription, DNA-templated; GO:0006351,transcription, DNA-templated	DEAD/DEAH box helicase
	gene:TraesCS1B02G228000	1.658	STAT	TF	STAT	221	647	1.549	up	1B	409617611	409623141	-	TraesCS1B02G228000	protein_coding	--	uncharacterized protein LOC109779975 isoform X1 [Aegilops tauschii subsp. tauschii]	RecName: Full=SH2 domain-containing protein B {ECO:0000303|PubMed:15063865}; Short=AtSHB {ECO:0000303|PubMed:15063865}; AltName: Full=STAT-type linker-SH2 domain factor B {ECO:0000303|PubMed:15073273};	SubName: Full=Uncharacterized protein {ECO:0000313|EnsemblPlants:TRIAE_CS42_1BL_TGACv1_032191_AA0126580.2};	--	GO:0005634,nucleus; GO:0003700,DNA-binding transcription factor activity; GO:0004871,NA	Concanavalin A-like lectin/glucanases superfamily
	gene:TraesCS2D02G038100	4.512	TAZ	TR	TAZ	7	297	5.385	up	2D	14091001	14099684	-	TraesCS2D02G038100	protein_coding	K04498 E1A/CREB-binding protein [EC:2.3.1.48] | (RefSeq) probable histone acetyltransferase HAC-like 3 (A)	probable histone acetyltransferase HAC-like 3 isoform X1 [Aegilops tauschii subsp. tauschii]	RecName: Full=Probable histone acetyltransferase HAC-like 3; EC=2.3.1.48 {ECO:0000250|UniProtKB:Q9C5X9};	SubName: Full=Uncharacterized protein {ECO:0000313|EnsemblPlants:TRIAE_CS42_2BS_TGACv1_147236_AA0480290.1};	CREB binding protein/P300 and related TAZ Zn-finger proteins	GO:0005634,nucleus; GO:0004402,histone acetyltransferase activity; GO:0003712,transcription coregulator activity; GO:0008270,zinc ion binding; GO:0006355,regulation of transcription, DNA-templated; GO:0006351,transcription, DNA-templated	PHD-finger
	gene:TraesCS5A02G423900	1.501	TCP	TF	TCP	325	1068	1.718	up	5A	609619180	609621983	+	TraesCS5A02G423900	protein_coding	--	transcription factor PCF6-like [Aegilops tauschii subsp. tauschii]	RecName: Full=Transcription factor PCF6;	SubName: Full=Uncharacterized protein {ECO:0000313|EnsemblPlants:TRIAE_CS42_5AL_TGACv1_377211_AA1244910.1};	--	GO:0005634,nucleus; GO:0003677,DNA binding; GO:0007275,multicellular organism development; GO:0006355,regulation of transcription, DNA-templated; GO:0006351,transcription, DNA-templated	TCP family transcription factor
	gene:TraesCS2B02G534800	-2.175	Tify	TF	MYB->MYB-related	10	0	-5.817	down	1A	568122035	568123108	+	TraesCS1A02G404800	protein_coding	--	hypothetical protein TRIUR3_06410 [Triticum urartu]	RecName: Full=Protein RADIALIS-like 3; Short=AtRL3; Short=Protein RAD-like 3;	SubName: Full=Uncharacterized protein {ECO:0000313|EMBL:EMS65345.1, ECO:0000313|EnsemblPlants:TRIUR3_06410-P1};	Zuotin and related molecular chaperones (DnaJ superfamily), contains DNA-binding domains	GO:0005634,nucleus; GO:0003677,DNA binding; GO:0003700,DNA-binding transcription factor activity; GO:0006351,transcription, DNA-templated	Skp1 family, dimerisation domain
	gene:TraesCS6B02G470300	-6.267	TRAF	TF	C3H	1584	656	-1.272	down	2A	16398757	16406158	+	TraesCS2A02G039200	protein_coding	K15332 tRNA (uracil-5-)-methyltransferase [EC:2.1.1.-] | (RefSeq) zinc finger CCCH domain-containing protein 24 (A)	zinc finger CCCH domain-containing protein 24 [Aegilops tauschii subsp. tauschii]	RecName: Full=Zinc finger CCCH domain-containing protein 24; Short=AtC3H24; EC=2.1.1.-;	SubName: Full=Uncharacterized protein {ECO:0000313|EnsemblPlants:TRIAE_CS42_2AS_TGACv1_112618_AA0342370.1};	tRNA uracil-5-methyltransferase and related tRNA-modifying enzymes	GO:0003677,DNA binding; GO:0046872,metal ion binding; GO:0008173,RNA methyltransferase activity; GO:0006396,RNA processing	RNA recognition motif. (a.k.a. RRM, RBD, or RNP domain)
	gene:TraesCS7B02G373800	-8.087	TRAF	TF	NAC	1059	456	-1.215	down	2A	706639219	706642652	+	TraesCS2A02G459700	protein_coding	--	NAC domain-containing protein 67-like [Aegilops tauschii subsp. tauschii]	RecName: Full=NAC domain-containing protein 48 {ECO:0000303|PubMed:15029955}; Short=ONAC048 {ECO:0000303|PubMed:15029955}; AltName: Full=OsNAC6 {ECO:0000303|PubMed:10660065}; AltName: Full=Protein STRESS-RESPONSIVE NAC 2 {ECO:0000303|PubMed:18273684};	SubName: Full=Uncharacterized protein {ECO:0000313|EnsemblPlants:TRIAE_CS42_2AL_TGACv1_096957_AA0322260.1};	--	GO:0005634,nucleus; GO:0043565,sequence-specific DNA binding; GO:1901002,positive regulation of response to salt stress; GO:1902584,positive regulation of response to water deprivation; GO:0045893,positive regulation of transcription, DNA-templated; GO:1900150,regulation of defense response to fungus; GO:0040008,regulation of growth; GO:0009409,response to cold; GO:0048364,root development; GO:00…	No apical meristem (NAM) protein
	gene:TraesCS1B02G111900	8.539	TRAF	TR	TRAF	0	66	8.468	up	1B	130009790	130011412	+	TraesCS1B02G111900	protein_coding	K10523 speckle-type POZ protein | (RefSeq) BTB/POZ and MATH domain-containing protein 1-like (A)	BTB/POZ and MATH domain-containing protein 1-like [Aegilops tauschii subsp. tauschii]	RecName: Full=BTB/POZ and MATH domain-containing protein 2; AltName: Full=Protein BTB-POZ AND MATH DOMAIN 2; Short=AtBPM2;	SubName: Full=Uncharacterized protein {ECO:0000313|EnsemblPlants:TRIAE_CS42_1BS_TGACv1_050758_AA0175150.1};	Speckle-type POZ protein SPOP and related proteins with TRAF, MATH and BTB/POZ domains	GO:0005634,nucleus; GO:0071472,cellular response to salt stress; GO:0042631,cellular response to water deprivation; GO:0016567,protein ubiquitination; GO:0006970,response to osmotic stress	BTB/POZ domain
	gene:TraesCS1B02G121000	8.496	TRAF	TR	TRAF	0	135	9.5	up	1B	143053062	143053666	-	TraesCS1B02G121000	protein_coding	K10523 speckle-type POZ protein | (RefSeq) BTB/POZ and MATH domain-containing protein 1-like (A)	BTB/POZ and MATH domain-containing protein 2-like [Aegilops tauschii subsp. tauschii]	RecName: Full=BTB/POZ and MATH domain-containing protein 1; AltName: Full=Protein BTB-POZ AND MATH DOMAIN 1; Short=AtBPM1;	SubName: Full=Uncharacterized protein {ECO:0000313|EnsemblPlants:TRIAE_CS42_1AS_TGACv1_019467_AA0066960.1};	Speckle-type POZ protein SPOP and related proteins with TRAF, MATH and BTB/POZ domains	GO:0005634,nucleus; GO:0042802,identical protein binding; GO:0071472,cellular response to salt stress; GO:0042631,cellular response to water deprivation; GO:0016567,protein ubiquitination; GO:0006970,response to osmotic stress	LLGL2
	gene:TraesCS1B02G121700	9.495	TRAF	TR	TRAF	2	228	7.08	up	1B	145348923	145350465	+	TraesCS1B02G121700	protein_coding	K10523 speckle-type POZ protein | (RefSeq) BTB/POZ and MATH domain-containing protein 1-like (A)	predicted protein [Hordeum vulgare subsp. vulgare]	RecName: Full=BTB/POZ and MATH domain-containing protein 2; AltName: Full=Protein BTB-POZ AND MATH DOMAIN 2; Short=AtBPM2;	SubName: Full=Uncharacterized protein {ECO:0000313|EnsemblPlants:TRIAE_CS42_1BS_TGACv1_049680_AA0159480.2};	Speckle-type POZ protein SPOP and related proteins with TRAF, MATH and BTB/POZ domains	GO:0005634,nucleus; GO:0071472,cellular response to salt stress; GO:0042631,cellular response to water deprivation; GO:0016567,protein ubiquitination; GO:0006970,response to osmotic stress	BTB/POZ domain
	gene:TraesCS2B02G554200	4.61	TRAF	TR	TRAF	4	45	3.608	up	2B	749237622	749239349	-	TraesCS2B02G554200	protein_coding	K10523 speckle-type POZ protein | (RefSeq) BTB/POZ and MATH domain-containing protein 1-like (A)	BTB/POZ and MATH domain-containing protein 1-like [Aegilops tauschii subsp. tauschii]	RecName: Full=BTB/POZ and MATH domain-containing protein 1; AltName: Full=Protein BTB-POZ AND MATH DOMAIN 1; Short=AtBPM1;	SubName: Full=Uncharacterized protein {ECO:0000313|EnsemblPlants:TRIAE_CS42_2BL_TGACv1_132861_AA0440160.1};	Speckle-type POZ protein SPOP and related proteins with TRAF, MATH and BTB/POZ domains	GO:0005634,nucleus; GO:0042802,identical protein binding; GO:0071472,cellular response to salt stress; GO:0042631,cellular response to water deprivation; GO:0016567,protein ubiquitination; GO:0006970,response to osmotic stress	BTB/POZ domain
	gene:TraesCS3B02G091000	1.083	TRAF	TR	TRAF	47	120	1.374	up	3B	60139257	60143043	-	TraesCS3B02G091000	protein_coding	K10523 speckle-type POZ protein | (RefSeq) BTB/POZ and MATH domain-containing protein 1-like (A)	unnamed protein product [Triticum aestivum]	RecName: Full=BTB/POZ and MATH domain-containing protein 1; AltName: Full=Protein BTB-POZ AND MATH DOMAIN 1; Short=AtBPM1;	SubName: Full=Uncharacterized protein {ECO:0000313|EMBL:CDM81266.1, ECO:0000313|EnsemblPlants:TRIAE_CS42_3B_TGACv1_225836_AA0812270.1};	Speckle-type POZ protein SPOP and related proteins with TRAF, MATH and BTB/POZ domains	GO:0005634,nucleus; GO:0042802,identical protein binding; GO:0071472,cellular response to salt stress; GO:0042631,cellular response to water deprivation; GO:0016567,protein ubiquitination; GO:0006970,response to osmotic stress	BTB/POZ domain
	gene:TraesCS1B02G088500	3.305	Trihelix	TF	Trihelix	1	58	5.847	up	1B	84979619	84981060	-	TraesCS1B02G088500	protein_coding	--	trihelix transcription factor GT-3b-like [Aegilops tauschii subsp. tauschii]	RecName: Full=Trihelix transcription factor GT-3a; AltName: Full=Trihelix DNA-binding protein GT-3a;	SubName: Full=Uncharacterized protein {ECO:0000313|EnsemblPlants:TRIAE_CS42_1BS_TGACv1_049975_AA0165270.1};	Transcription factor GT-2 and related proteins, contains trihelix DNA-binding/SANT domain	GO:0005634,nucleus; GO:0003700,DNA-binding transcription factor activity; GO:0042802,identical protein binding; GO:0000981,DNA-binding transcription factor activity, RNA polymerase II-specific; GO:0043565,sequence-specific DNA binding; GO:0006355,regulation of transcription, DNA-templated; GO:0006351,transcription, DNA-templated	Myb/SANT-like DNA-binding domain
	gene:TraesCS4B02G192700	6.72	Trihelix	TF	Trihelix	0	39	7.7	up	4B	415766729	415767800	-	TraesCS4B02G192700	protein_coding	--	trihelix transcription factor ASIL1-like [Aegilops tauschii subsp. tauschii]	RecName: Full=Trihelix transcription factor ASIL2 {ECO:0000305}; AltName: Full=6B-interacting protein 1-like 2 {ECO:0000303|PubMed:21330492}; AltName: Full=Trihelix DNA-binding protein ASIL2 {ECO:0000305};	SubName: Full=Uncharacterized protein {ECO:0000313|EnsemblPlants:TRIAE_CS42_4BL_TGACv1_320917_AA1051670.1};	Transcription factor GT-2 and related proteins, contains trihelix DNA-binding/SANT domain	GO:0005634,nucleus; GO:0003700,DNA-binding transcription factor activity; GO:0043565,sequence-specific DNA binding; GO:0009793,embryo development ending in seed dormancy; GO:0006355,regulation of transcription, DNA-templated; GO:0010431,seed maturation; GO:0006351,transcription, DNA-templated	Alcohol dehydrogenase transcription factor Myb/SANT-like
	gene:TraesCS6B02G177300	-2.544	TUB	TR	SET	2945	1324	-1.154	down	2A	2637762	2653834	+	TraesCS2A02G005000	protein_coding	K11423 histone-lysine N-methyltransferase SETD2 [EC:2.1.1.43] | (RefSeq) histone-lysine N-methyltransferase ASHH3 (A)	uncharacterized protein LOC109737463 [Aegilops tauschii subsp. tauschii]	RecName: Full=Histone-lysine N-methyltransferase ASHH2; EC=2.1.1.43; AltName: Full=ASH1 homolog 2 {ECO:0000303|PubMed:19915673}; AltName: Full=H3-K4-HMTase; AltName: Full=Histone H3-K36 methyltransferase 8; Short=H3-K36-HMTase 8; AltName: Full=Protein EARLY FLOWERING IN SHORT DAYS; AltName: Full=Protein LAZARUS 2 {ECO:0000303|PubMed:20949080}; AltName: Full=Protein SET DOMAIN GROUP 8;	RecName: Full=Histone-lysine N-methyltransferase {ECO:0000256|SAAS:SAAS00591749}; EC=2.1.1.43 {ECO:0000256|SAAS:SAAS00591749};	Clathrin coat binding protein/Huntingtin interacting protein HIP1, involved in regulation of endocytosis	GO:0000775,chromosome, centromeric region; GO:0005634,nucleus; GO:0042800,histone methyltransferase activity (H3-K4 specific); GO:0008270,zinc ion binding; GO:0048653,anther development; GO:0016116,carotenoid metabolic process; GO:0009553,embryo sac development; GO:0010452,histone H3-K36 methylation; GO:0009910,negative regulation of flower development; GO:0048481,plant ovule development; GO:0009…	CW-type Zinc Finger
	gene:TraesCS3A02G343600	-6.468	WRKY	TF	CPP	45	1	-5.142	down	1B	646775147	646776631	+	TraesCS1B02G423900	protein_coding	--	protein lin-54-like [Aegilops tauschii subsp. tauschii]	--	SubName: Full=Uncharacterized protein {ECO:0000313|EnsemblPlants:TRIAE_CS42_1BL_TGACv1_030407_AA0089760.1};	--	--	Tesmin/TSO1-like CXC domain, cysteine-rich domain
	gene:TraesCS3D02G029100	-5.268	WRKY	TF	B3->B3	766	226	-1.761	down	1D	19875647	19879912	-	TraesCS1D02G040700	protein_coding	--	uncharacterized protein LOC109787361 [Aegilops tauschii subsp. tauschii]	RecName: Full=B3 domain-containing protein Os03g0619800;	SubName: Full=Uncharacterized protein {ECO:0000313|EnsemblPlants:TRIAE_CS42_1DS_TGACv1_080997_AA0256560.2};	--	GO:0005634,nucleus; GO:0003677,DNA binding; GO:0006355,regulation of transcription, DNA-templated; GO:0006351,transcription, DNA-templated	Plant mobile domain
	gene:TraesCS5B02G145300	-2.039	WRKY	TF	MYB->MYB-related	25	1	-5.265	down	1D	479750230	479750826	-	TraesCS1D02G426900	protein_coding	--	protein RADIALIS-like 3 [Aegilops tauschii subsp. tauschii]	RecName: Full=Protein RADIALIS-like 6; Short=AtRL6; Short=Protein RAD-like 6; AltName: Full=Protein RADIALIS-LIKE SANT/MYB 3; Short=Protein RSM3;	SubName: Full=Uncharacterized protein {ECO:0000313|EnsemblPlants:TRIAE_CS42_1DL_TGACv1_061147_AA0186970.1};	Zuotin and related molecular chaperones (DnaJ superfamily), contains DNA-binding domains	GO:0005634,nucleus; GO:0003677,DNA binding; GO:0003700,DNA-binding transcription factor activity; GO:0006355,regulation of transcription, DNA-templated; GO:0006351,transcription, DNA-templated	Myb-like DNA-binding domain
	gene:TraesCS1B02G088900	3.974	WRKY	TF	WRKY	20	986	5.631	up	1B	87731139	87733767	-	TraesCS1B02G088900	protein_coding	K13424 WRKY transcription factor 33 | (RefSeq) probable WRKY transcription factor 26 isoform X1 (A)	WRKY transcription factor, partial [Triticum aestivum]	RecName: Full=WRKY transcription factor WRKY24 {ECO:0000303|PubMed:16919842}; Short=OsWRKY24 {ECO:0000303|PubMed:16919842};	SubName: Full=Uncharacterized protein {ECO:0000313|EnsemblPlants:TRIAE_CS42_1BS_TGACv1_050906_AA0176590.1};	--	GO:0005634,nucleus; GO:0003700,DNA-binding transcription factor activity; GO:0043565,sequence-specific DNA binding; GO:0009738,abscisic acid-activated signaling pathway; GO:0009740,gibberellic acid mediated signaling pathway; GO:0009788,negative regulation of abscisic acid-activated signaling pathway; GO:0009938,negative regulation of gibberellic acid mediated signaling pathway; GO:0045893,positi…	WRKY DNA -binding domain
	gene:TraesCS2D02G011700	6.398	WRKY	TF	WRKY	0	68	8.512	up	2D	5668870	5674210	+	gene:TraesCS2D02G011700	WRKY transcription factor [Source:UniProtKB/TrEMBL%3BAcc:A3FBG3]	K18835 WRKY transcription factor 2 | (RefSeq) probable WRKY transcription factor 2 (A)	probable WRKY transcription factor 75 [Aegilops tauschii subsp. tauschii]	RecName: Full=Probable WRKY transcription factor 75; AltName: Full=WRKY DNA-binding protein 75;	SubName: Full=WRKY transcription factor {ECO:0000313|EMBL:ABN43184.1};	--	GO:0005634,nucleus; GO:0003700,DNA-binding transcription factor activity; GO:0000978,RNA polymerase II proximal promoter sequence-specific DNA binding; GO:0044212,transcription regulatory region DNA binding; GO:0010055,atrichoblast differentiation; GO:0048527,lateral root development; GO:0000122,negative regulation of transcription by RNA polymerase II; GO:0043620,regulation of DNA-templated tran…	WRKY DNA -binding domain
	gene:TraesCS5A02G344100	2.334	WRKY	TF	WRKY	65	501	2.952	up	5A	548603537	548611388	+	TraesCS5A02G344100	protein_coding	K13457 disease resistance protein RPM1 | (RefSeq) disease resistance protein RPM1 (A)	putative disease resistance RPP13-like protein 2 isoform X1 [Aegilops tauschii subsp. tauschii]	RecName: Full=Ankyrin repeat-containing protein At5g02620;	SubName: Full=Uncharacterized protein {ECO:0000313|EnsemblPlants:TRIAE_CS42_5AL_TGACv1_374266_AA1195550.1};	FOG: Ankyrin repeat	GO:0005783,endoplasmic reticulum; GO:0016021,integral component of membrane; GO:0005886,plasma membrane	AAA domain
