# Supplementary material for: Transcription-associated metabolomic profiling reveals the critical role of frost tolerance in wheat
Source: BMC Plant Biol. 2022 Jul 11;22:333. doi: 10.1186/s12870-022-03718-2 (PMC9275158; doi:10.1186/s12870-022-03718-2)
Supplement: Supplementary file 1 — Additional file 1: Table S1. Sequencing output statistics of 12 samples. Table S2. Detailed information of identified differentially expressed genes. Table S3. DEGs identified in all comparison groups. Table S4. GO enrichment analysis of the DEGs. Table S5. KEGG enrichment analysis of the DEGs. Table S6. Significant differences in transcription factors between CK and MU. Table S7. Differentially expressed metabolites identified in all comparison groups. Table S8. Venn diagram of differentially expressed metabolites were found in all comparison groups. Table S9. Significantly differential metabolites and DEGs annotated in phenylpropanoid/flavonoid biosynthesis pathways. Table S10. Significantly differential metabolites and DEGs annotated in sugar and amino acids metabolic pathways. Table S11. Primers of genes used in RT-qPCR. [file 12870_2022_3718_MOESM1_ESM.zip › 12870_2022_3718_MOESM7_ESM.xlsx]

## Sheet: Sheet1
	Supplementary Table 7 Differentially expressed metabolites identified in all comparison groups
	Index	Q1 (Da)	Q3 (Da)	Molecular Weight (Da)	Formula	Ionization model	Compounds	物质	Class I	物质一级分类	Class II	物质二级分类	CAS	Level	CK1-1	CK1-2	CK1-3	CK2-1	CK2-2	CK2-3	MU1-1	MU1-2	MU1-3	MU2-1	MU2-2	MU2-3	mix01	mix02	mix03	cpd_ID	kegg_map
	pmb0782	86.1	69.2	85.1	C5H11N	[M+H]+	Piperidine	哌啶	Alkaloids	生物碱	Alkaloids	生物碱	110-89-4	B	5192200	4790300	4514100	3547800	3065500	3198000	4480400	4139900	4353800	6655100	6480900	6502100	4972800	4945100	4746400	C01746	ko00960
	pme2292	89.11	72.08	88.1	C4H12N2	[M+H]+	Putrescine	腐胺	Alkaloids	生物碱	Phenolamine	酚胺	110-60-1	B	168970	137620	117760	73986	89428	74104	98473	108420	62958	74593	83203	75480	74463	76911	69697	C00134	ko00330,ko00472,ko00480,ko00960,ko01100,ko01110,ko02010
	pme3033	104.07	86	103.063	C4H9NO2	[M+H]+	N,N-Dimethylglycine*	N,N-二甲基甘氨酸*	Amino acids and derivatives	氨基酸及其衍生物	Amino acids and derivatives	氨基酸及其衍生物	1118-68-9	A	1107000	1098500	1111800	5217500	4826300	4886100	924850	965110	855780	3489600	3549300	3697200	2569600	2539900	2693200	C01026	ko00260,ko01100
	pme3017	104.07	58	103.063	C4H9NO2	[M+H]+	2-Aminoisobutyric acid*	2-氨基异丁酸*	Amino acids and derivatives	氨基酸及其衍生物	Amino acids and derivatives	氨基酸及其衍生物	62-57-7	A	1474600	1351800	1472200	4231700	3848900	3835500	1160200	1395600	1130000	3239400	3457500	3388100	2691200	2688500	2667100	C03665	--
	pme3011	104.07	68.8	103.063	C4H9NO2	[M+H]+	γ-Aminobutyric acid*	γ-氨基丁酸*	Organic acids	有机酸	Organic acids	有机酸	56-12-2	B	1429000	1335200	1397100	6623700	6948300	6872000	1209300	1207900	1036500	4587900	4797000	4847900	3590400	3820200	3602200	C00334	ko00250,ko00330,ko00410,ko00650,ko00760,ko01100
	pmb0484	104.1	60.1	103.091	C5H13NO	[M+H]+	Choline	胆碱	Alkaloids	生物碱	Alkaloids	生物碱	62-49-7	B	18163000	17833000	17229000	40238000	38628000	40120000	14062000	16594000	13763000	35157000	37054000	34989000	29067000	28543000	30082000	C00114	ko00260,ko00564,ko01100,ko02010
	ML10172161	103	59.01	104.011	C3H4O4	[M-H]-	Hydroxypyruvic acid*	羟基丙酮酸*	Organic acids	有机酸	Organic acids	有机酸	1113-60-6	B	339980	336950	354040	222820	185790	190230	289970	304540	274020	154740	156280	139860	247260	218240	264640	C00168	ko00260,ko00630,ko01100,ko01110,ko01200
	mws0574	103.04	57.03	104.047	C4H8O3	[M-H]-	2-Hydroxyisobutyric acid*	2-羟基异丁酸*	Organic acids	有机酸	Organic acids	有机酸	594-61-6	B	63650	42890	65688	22126	16179	13271	12808	15643	31323	7726.3	9738.5	15676	19745	29652	36445	C21297	--
	mws0576	103.04	59.1	104.047	C4H8O3	[M-H]-	3-Hydroxybutyric acid*	3-羟基丁酸*	Organic acids	有机酸	Organic acids	有机酸	300-85-6	B	1742300	1788200	1876700	1068200	1062100	934910	1609700	1500800	707500	840700	1026000	937340	1352900	1111200	1401300	C01089	ko00072,ko00650,ko01100
	pme1975	103	59	104.06	C3H4O4	[M-H]-	Malonic acid*	丙二酸*	Organic acids	有机酸	Organic acids	有机酸	141-82-2	B	2294300	2406400	2486200	1385400	1409000	1335400	1975600	1882600	855420	1189700	1294300	1252800	1681400	1404700	1807400	C00383	ko00061,ko00240,ko00410,ko01100,ko01212
	mws0255	112.05	95	111.043	C4H5N3O	[M+H]+	Cytosine	胞嘧啶	Nucleotides and derivatives	核苷酸及其衍生物	Nucleotides and derivatives	核苷酸及其衍生物	71-30-7	A	564480	586210	610730	927110	932090	899970	546880	557870	515120	912780	1068200	1057000	757440	722110	708630	C00380	ko00240,ko01100
	pme0257	111.02	80	112.027	C4H4N2O2	[M-H]-	Uracil	尿嘧啶	Nucleotides and derivatives	核苷酸及其衍生物	Nucleotides and derivatives	核苷酸及其衍生物	66-22-8	A	217470	207450	226910	123300	88806	97485	212990	233010	236400	77839	73886	62893	157620	130390	136800	C00106	ko00240,ko00410,ko00770,ko01100
	pme0275	115.05	97	115.04	C5H7O3-	[M]-	4-Oxopentanoic Acid	4-氧代戊酸	Organic acids	有机酸	Organic acids	有机酸	123-76-2	B	20167	17008	14921	14183	15185	16885	10432	11631	13665	9969.2	12544	13147	14764	10693	14355	--	--
	pme0006	116.07	70.1	115.063	C5H9NO2	[M+H]+	L-Proline	L-脯氨酸	Amino acids and derivatives	氨基酸及其衍生物	Amino acids and derivatives	氨基酸及其衍生物	147-85-3	A	503030	524790	612850	784140	854450	872550	215420	173420	130200	978880	959190	895050	545610	514430	620700	C00148	ko00330,ko00332,ko00970,ko01100,ko01110,ko01230,ko02010
	mws0376	115	71	116.011	C4H4O4	[M-H]-	Fumaric acid	延胡索酸(富马酸,反丁烯二酸)	Organic acids	有机酸	Organic acids	有机酸	110-17-8	A	327650	316910	291820	144920	101570	146300	191950	217860	189250	130980	123130	111930	157220	192760	225080	C00122	ko00020,ko00190,ko00220,ko00250,ko00350,ko00360,ko00620,ko00650,ko00760,ko01100,ko01110,ko01200
	mws0823	115.04	71	116.047	C5H8O3	[M-H]-	3-Methyl-2-Oxobutanoic acid	3-甲基-2-氧代-丁酸	Organic acids	有机酸	Organic acids	有机酸	759-05-7	B	86957	83746	72634	102770	104050	99948	66538	83493	76665	77886	74998	70314	85488	84155	78348	C00141	ko00280,ko00290,ko00770,ko00966,ko01100,ko01110,ko01210,ko01230
	pme3193	116.04	74	117.043	C4H7NO3	[M-H]-	N-Acetyl-L-glycine	N-乙酰-L-甘氨酸	Amino acids and derivatives	氨基酸及其衍生物	Amino acids and derivatives	氨基酸及其衍生物	543-24-8	B	8685.3	6422.4	8554.7	3189.6	3363.5	2321.8	3600.3	5399.3	1182.4	2869.2	5734.2	4766.5	7056.6	6887.5	7270.9	--	--
	pmb1096	118.07	91	117.058	C8H7N	[M+H]+	Indole	吲哚	Alkaloids	生物碱	Plumerane	吲哚类生物碱	120-72-9	A	120630	113870	126940	162770	179750	188500	105110	116240	115900	683010	598380	721810	302800	315980	310660	C00463	ko00380,ko00400,ko00402,ko01100,ko01110
	mws0191	118.09	59	117.079	C5H11NO2	[M+H]+	Betaine*	甜菜碱*	Alkaloids	生物碱	Alkaloids	生物碱	107-43-7	A	11069000	10337000	12590000	10783000	10198000	10209000	11007000	9557600	9853700	11346000	11902000	10646000	10874000	10503000	11056000	C00719	ko00260,ko01100,ko02010
	mws0256	118.09	72.1	117.079	C5H11NO2	[M+H]+	L-Valine*	L-缬氨酸*	Amino acids and derivatives	氨基酸及其衍生物	Amino acids and derivatives	氨基酸及其衍生物	72-18-4	A	8696800	9112100	8727000	5007800	5297400	5404800	9239600	8637800	8556000	10129000	9511200	9758800	7887100	7554500	7969600	C00183	ko00280,ko00290,ko00311,ko00460,ko00770,ko00966,ko00970,ko01100,ko01110,ko01210,ko01230,ko02010
	pme0120	118.09	101	117.079	C5H11NO2	[M+H]+	5-Aminovaleric acid*	5-氨基戊酸*	Amino acids and derivatives	氨基酸及其衍生物	Amino acids and derivatives	氨基酸及其衍生物	660-88-8	B	118650	101940	122390	149620	151610	129510	108150	100620	92929	102350	109940	97523	106580	89436	111800	C00431	ko00310,ko00330,ko01100
	mws0192	117.02	73	118.027	C4H6O4	[M-H]-	Succinic acid*	琥珀酸*	Organic acids	有机酸	Organic acids	有机酸	110-15-6	A	5031300	4784700	4809700	3699200	3329200	3712500	3255500	3317900	3369100	2319300	2187300	2436900	3091100	3487200	3528500	C00042	ko00020,ko00190,ko00250,ko00310,ko00350,ko00360,ko00620,ko00630,ko00640,ko00650,ko00760,ko00920,ko01100,ko01110,ko01200
	mws0470	117.02	73	118.027	C4H6O4	[M-H]-	Methylmalonic acid*	甲基丙二酸*	Organic acids	有机酸	Organic acids	有机酸	516-05-2	A	4832600	4617200	4574800	3596000	3269500	3567800	3158700	3270700	3187700	2243300	2101700	2223000	2995300	3343500	3493300	C02170	ko00240,ko00280,ko00640,ko01100
	pme1730	117	59	118.027	C4H6O4	[M-H]-	D-Erythronolactone*	D-赤酮酸内酯*	Organic acids	有机酸	Organic acids	有机酸	15667-21-7	B	28718	31226	35293	13946	12088	10140	20837	22038	18466	20058	19269	21037	25302	19388	23105	--	--
	mws0147	117.06	59	118.063	C5H10O3	[M-H]-	β-Hydroxyisovaleric acid	β-羟基异戊酸	Organic acids	有机酸	Organic acids	有机酸	625-08-1	B	134160	137110	125580	145980	141730	141910	113960	116530	121340	182200	188750	195160	139500	148520	155960	C20827	ko00280,ko01100
	pme3096	118	74	119.022	C3H5NO4	[M-H]-	Aminomalonic acid	氨基丙二酸	Organic acids	有机酸	Organic acids	有机酸	1068-84-4	B	5074800	4484200	4697200	3627200	3445300	3607400	3375600	3352200	3220700	2244900	2383400	2324600	3105000	3448300	3866600	C00872	--
	mws0671	120.07	74.1	119.058	C4H9NO3	[M+H]+	L-Homoserine*	L-高丝氨酸*	Organic acids	有机酸	Organic acids	有机酸	672-15-1	B	662240	658140	620650	656990	707980	695000	567810	603380	670220	719440	648790	681510	594490	652070	737330	C00263	ko00260,ko00270,ko00300,ko00920,ko01100,ko01110,ko01230
	mws0230	120.07	74	119.058	C4H9NO3	[M+H]+	L-Threonine*	L-苏氨酸*	Amino acids and derivatives	氨基酸及其衍生物	Amino acids and derivatives	氨基酸及其衍生物	72-19-5	A	548260	548250	732100	772740	750460	685900	586590	595880	710310	729370	744750	673780	804700	629300	805720	C00188	ko00260,ko00261,ko00290,ko00860,ko00970,ko01100,ko01110,ko01230,ko02010
	pma0134	121.04	93.06	120.042	C4H8O4	[M+H]+	D-(-)-Threose	D-(-)-苏阿糖	Others	其它类	Saccharides and Alcohols	糖及醇类	95-43-2	B	93354	93720	105270	97482	101710	104860	80257	74414	68585	53099	51660	49448	87653	83896	87755	C06463	--
	Lmbn002737	119.05	93.03	120.058	C8H8O	[M-H]-	3-Methylbenzaldehyde	3-甲基苯甲醛	Others	其它类	Others	其它	620-23-5	B	13205	14712	16264	10421	11877	7681.1	11388	8386.7	10645	7447.4	9524.8	8837	9503.9	10069	8761	C07209	ko01100
	pmb0069	122	105	121	C7H7NO	[M+H]+	Benzamide	苯甲酰胺	Phenolic acids	酚酸类	Phenolic acids	酚酸类	55-21-0	B	863620	659630	777340	220980	220460	231940	883550	828870	837560	207360	209880	232470	487460	509260	502510	C09815	--
	pme0195	120.02	62	121.02	C3H7NO2S	[M-H]-	L-Cysteine	L-半胱氨酸	Amino acids and derivatives	氨基酸及其衍生物	Amino acids and derivatives	氨基酸及其衍生物	52-90-4	B	184600	191890	199080	103760	117850	97881	127750	100080	102470	168150	169570	179510	133350	138460	129600	C00097	ko00260,ko00270,ko00311,ko00332,ko00430,ko00460,ko00480,ko00730,ko00770,ko00920,ko00970,ko01100,ko01110,ko01200,ko01230,ko04122
	mws0491	122.1	105	121.089	C8H11N	[M+H]+	Phenethylamine	2-苯乙胺	Others	其它类	Others	其它	64-04-0	B	3801300	3633900	3659900	1244800	1154000	1165500	4696900	4583700	4763900	1132100	1113700	1243400	2716900	2807300	2705200	C05332	ko00360,ko01100
	Lmbn001930	121.03	77.04	122.037	C7H6O2	[M-H]-	2-Hydroxybenzaldehyde (Salicylaldehyde)	2-羟基苯甲醛 (水杨醛)	Phenolic acids	酚酸类	Phenolic acids	酚酸类	90-02-8	B	28363	21240	29261	39076	50355	42483	26028	32650	34653	31114	31336	35645	38204	31053	35782	C06202	ko01100
	mws0133	123.06	79.9	122.048	C6H6N2O	[M+H]+	Nicotinamide	烟酰胺	Others	其它类	Vitamin	维生素	98-92-0	A	3666900	3605400	3374200	3375100	3660600	3710800	3179200	2919100	3082300	3013600	3465600	3274600	3145300	3295000	3323600	C00153	ko00760,ko01100
	pme2134	121	59	122.058	C4H10O4	[M-H]-	D-Threitol	D-苏糖醇	Others	其它类	Saccharides and Alcohols	糖及醇类	2418-52-2	B	250530	251320	269690	208420	204710	187230	289410	212530	281150	150880	179670	163630	184150	174870	142310	C16884	--
	ML10179289	105.07	77.04	122.073	C8H10O	[M+H-H2O]+	2-Phenylethanol	2-苯乙醇	Phenolic acids	酚酸类	Phenolic acids	酚酸类	60-12-8	A	517110	488620	455730	172130	152540	163130	502850	588670	606370	152950	119750	125870	319200	324420	318240	C05853	ko00360
	pme1216	122.03	78	123.032	C6H5NO2	[M-H]-	2-Picolinic acid*	2-吡啶甲酸*	Organic acids	有机酸	Organic acids	有机酸	98-98-6	B	194390	195990	205090	286580	303550	318760	157190	162020	70516	252200	308800	264150	244900	175970	246990	C10164	ko00380,ko01100
	pme0490	124.04	78	123.032	C6H5NO2	[M+H]+	Nicotinic acid*	烟酸*	Others	其它类	Vitamin	维生素	59-67-6	A	606420	722910	673070	728190	829840	938960	577220	556520	535820	786840	820370	629190	691110	714660	658010	C00253	ko00760,ko00960,ko01100,ko01110
	mws0572	126.07	109	125.059	C5H7N3O	[M+H]+	5-Methylcytosine	5-甲基胞嘧啶	Nucleotides and derivatives	核苷酸及其衍生物	Nucleotides and derivatives	核苷酸及其衍生物	554-01-8	B	28526	34668	27199	20279	39291	34447	14531	13989	25526	36453	37473	28691	16224	23118	25942	C02376	ko00240,ko01100
	mws0982	126.1	68	125.095	C6H11N3	[M+H]+	1-Methylhistamine	1-甲基组胺	Others	其它类	Others	其它	501-75-7	B	17046	13454	11638	11094	11840	10651	10866	12878	15117	10466	11479	11036	15448	12191	12316	C05127	ko00340,ko01100
	pmb0302	126.1	96	125.1	C2H8NO3P	[M+H]+	2-Aminoethylphosphonate	2-氨基乙基磷酸酯	Lipids	脂质	Glycerol ester	甘油酯	2041-14-7	B	63677	66711	55711	12101	10627	12456	38255	53673	33408	25105	46412	31845	39514	37716	34444	C03557	ko00440,ko01100,ko02010
	pmp000509	127.04	109.02	126.032	C6H6O3	[M+H]+	Maltol	麦芽酚	Others	其它类	Others	其它	118-71-8	B	254220	352240	275000	144310	177580	259070	258760	197670	157230	235700	199820	192950	253230	205500	227580	C11918	ko00523,ko01110
	mws0251	127.05	110	126.043	C5H6N2O2	[M+H]+	Thymine	胸腺嘧啶	Nucleotides and derivatives	核苷酸及其衍生物	Nucleotides and derivatives	核苷酸及其衍生物	65-71-4	A	73859	77857	77466	12745	14331	10932	47937	52006	48137	22429	27698	26202	34896	40482	32215	C00178	ko00240,ko01100
	ML10181668	130.09	84.08	129.079	C6H11NO2	[M+H]+	Cycloleucine*	环亮氨酸*	Amino acids and derivatives	氨基酸及其衍生物	Amino acids and derivatives	氨基酸及其衍生物	52-52-8	A	907120	991050	1031000	322760	311720	362810	1159400	1196800	1088800	335080	376320	430300	639310	628590	653870	C03969	--
	Rfmb319	130.09	84.08	129.079	C6H11NO2	[M+H]+	Pipecolic acid*	哌啶酸*	Amino acids and derivatives	氨基酸及其衍生物	Amino acids and derivatives	氨基酸及其衍生物	4043-87-2	A	13327000	12625000	13476000	3569100	2929900	3414700	17489000	17429000	15509000	4767600	4043300	4745300	8816100	8590600	9006700	C00408	ko00310,ko00960,ko01100,ko01110
	mws0425	129.02	85	130.027	C5H6O4	[M-H]-	Citraconic acid	甲基马来酸	Organic acids	有机酸	Organic acids	有机酸	498-23-7	A	4501800	4915000	4722300	441150	459810	439590	4504300	4139300	4253400	366520	621340	479720	2421400	2273700	2092700	C02226	ko00290,ko00660,ko01100,ko01210
	pme2693	131.12	114.09	130.111	C6H14N2O	[M+H]+	N-Acetylputrescine	N-乙酰腐胺	Alkaloids	生物碱	Phenolamine	酚胺	18233-70-0	B	18630	12689	17144	16868	13793	11227	8807.3	14653	5505	18502	10604	22143	18432	8506.8	13151	C02714	ko00330,ko01100
	mws0712	130.05	86	131.058	C5H9NO3	[M-H]-	N-Propionylglycine	N-丙酰甘氨酸	Amino acids and derivatives	氨基酸及其衍生物	Amino acids and derivatives	氨基酸及其衍生物	21709-90-0	B	1926500	2355100	2035800	1323900	1363500	1854900	1778500	1645000	921430	1592700	1827600	2020400	1980100	1611700	2070400	--	--
	pmp001198	132.1	57.1	131.095	C6H13NO2	[M+H]+	6-Deoxyfagomine*	6-脱氧荞麦碱*	Alkaloids	生物碱	Alkaloids	生物碱	197449-09-5	A	5635700	5468700	4710100	3689700	3534000	3611400	4780300	4446500	4712800	7143200	7594800	7053900	4971900	5364400	5425300	--	--
	mws0258	132.1	86	131.095	C6H13NO2	[M+H]+	L-Isoleucine*	L-异亮氨酸*	Amino acids and derivatives	氨基酸及其衍生物	Amino acids and derivatives	氨基酸及其衍生物	73-32-5	A	1175600	1107700	1049700	934040	824630	740820	1073900	927540	993100	1604200	1548600	1521900	1169200	1291100	1321000	C00407	ko00280,ko00290,ko00460,ko00960,ko00966,ko00970,ko01100,ko01110,ko01210,ko01230,ko02010
	pme0274	132.1	69	131.095	C6H13NO2	[M+H]+	6-Aminocaproic acid*	6-氨基己酸*	Organic acids	有机酸	Organic acids	有机酸	60-32-2	A	1856600	1739300	3339200	1338900	1418500	2372600	3512300	3893400	3930100	5212700	5057300	5655700	3846600	4058600	2562900	C02378	ko01100
	mws0227	132.1	86.2	131.095	C6H13NO2	[M+H]+	L-Leucine*	L-亮氨酸*	Amino acids and derivatives	氨基酸及其衍生物	Amino acids and derivatives	氨基酸及其衍生物	61-90-5	A	1161400	1146400	1046000	868230	817500	839620	1064600	918040	1033300	1578800	1545300	1443500	1194300	1178600	1256000	C00123	ko00280,ko00290,ko00966,ko00970,ko01100,ko01110,ko01210,ko01230,ko02010
	pme0243	131.03	87.05	132.042	C5H8O4	[M-H]-	Glutaric acid*	戊二酸*	Organic acids	有机酸	Organic acids	有机酸	110-94-1	B	1173700	1073600	1137100	425180	455790	452650	671310	669450	665860	246590	283730	260820	530930	509870	544430	C00489	ko00071,ko00310,ko01100
	Lmbn001364	131.03	87.05	132.042	C5H8O4	[M-H]-	4-Hydroxy-2-Oxopentanoic Acid*	4-羟基-2-氧代戊酸*	Organic acids	有机酸	Organic acids	有机酸	3318-73-8	B	64696	64685	60740	94293	90592	106140	42872	39742	51058	56662	53791	65040	53605	64542	67214	C03589	ko00360,ko01100
	mws0473	131.03	87.05	132.042	C5H8O4	[M-H]-	2-Methylsuccinic acid*	2-甲基丁二酸*	Organic acids	有机酸	Organic acids	有机酸	498-21-5	A	619690	616100	607910	939940	884860	876660	498030	488210	499750	563020	562060	567310	631790	652790	670460	--	--
	Lmgn000160	131.05	70.03	132.053	C4H8N2O3	[M-H]-	3-Ureidopropionic Acid	3-脲基丙酸	Organic acids	有机酸	Organic acids	有机酸	462-88-4	A	21047	25687	21520	212090	216290	226780	55810	58600	55320	163440	166730	186580	105790	114500	109100	C02642	ko00240,ko00410,ko00770,ko01100
	mws0341	131.07	85	132.079	C6H12O3	[M-H]-	2-Hydroxyisocaproic acid*	2-羟基异己酸*	Organic acids	有机酸	Organic acids	有机酸	20312-37-2	A	66552	55504	75078	36227	26102	10174	62490	85751	69509	43448	41772	31224	40464	46877	53236	C03264	--
	mws0972	131.07	85	132.079	C6H12O3	[M-H]-	6-Hydroxyhexanoic acid*	6-羟基己酸*	Organic acids	有机酸	Organic acids	有机酸	1191-25-9	B	35303	36442	41783	41514	33968	32050	23762	22537	21604	19312	20859	26452	33216	35208	33307	C06103	--
	pme2527	133	116	132.09	C5H12N2O2	[M+H]+	L-Ornithine	L-鸟氨酸	Amino acids and derivatives	氨基酸及其衍生物	Amino acids and derivatives	氨基酸及其衍生物	70-26-8	B	19679	21572	14066	35524	37599	37403	19993	23295	25099	15922	16352	15599	30701	23630	23320	C00077	ko00220,ko00330,ko00472,ko00480,ko01100,ko01110,ko01210,ko01230,ko02010
	mws0219	132.03	88	133.038	C4H7NO4	[M-H]-	L-Aspartic Acid	L-天冬氨酸	Amino acids and derivatives	氨基酸及其衍生物	Amino acids and derivatives	氨基酸及其衍生物	56-84-8	A	4412000	4701600	4640800	7630500	7618000	8092100	4029900	4349000	4272700	6658700	6528400	6475900	4552500	6183700	6192800	C00049	ko00220,ko00250,ko00260,ko00261,ko00270,ko00300,ko00340,ko00410,ko00460,ko00710,ko00760,ko00770,ko00970,ko01100,ko01110,ko01200,ko01210,ko01230,ko02010
	Lmbn000198	133.01	71.01	134.022	C4H6O5	[M-H]-	3-Dehydro-L-Threonic Acid*	3-脱氢-L-苏糖酸*	Organic acids	有机酸	Organic acids	有机酸	-	A	8101400	7769500	8304900	14903000	16431000	15144000	7039100	7013300	6769300	8441500	8833400	8841900	10072000	8802500	9400500	C03064	ko00053,ko01100
	mws0275	133.01	71	134.022	C4H6O5	[M-H]-	L-(-)-Malic acid*	L-(-)-苹果酸*	Organic acids	有机酸	Organic acids	有机酸	636-61-3	A	25310000	25554000	26856000	43503000	45276000	46456000	21598000	23365000	21680000	26566000	28964000	28988000	32582000	28022000	31183000	C00149	ko00020,ko00620,ko00630,ko00710,ko01100,ko01110,ko01200
	mws5028	136.04	80.06	135.032	C7H5NO2	[M+H]+	2-Benzoxazolinone	2-苯并唑啉酮	Others	其它类	Others	其它	59-49-4	B	14063	11689	16339	96030	102310	138960	9	9	9	9	9	8679.1	41929	33981	35019	--	--
	pme0057	136.04	118.1	135.035	C4H9NO2S	[M+H]+	L-Homocysteine	L-高半胱氨酸	Amino acids and derivatives	氨基酸及其衍生物	Amino acids and derivatives	氨基酸及其衍生物	6027-13-0	B	51655	53185	41770	70038	58474	78983	20095	15390	11560	9	9	9	33045	26419	37336	C00155	ko00270,ko00920,ko01100,ko01110,ko01230
	pmb0374	136.06	118.9	135.054	C5H5N5	[M+H]+	2-Aminopurine*	2-氨基嘌呤*	Alkaloids	生物碱	Alkaloids	生物碱	452-06-2	A	397890	322220	297580	328050	357920	356930	531770	442230	526920	725910	717160	854580	493390	553260	508020	--	--
	pme0040	136.06	119	135.054	C5H5N5	[M+H]+	Adenine*	腺嘌呤*	Nucleotides and derivatives	核苷酸及其衍生物	Nucleotides and derivatives	核苷酸及其衍生物	73-24-5	A	12950000	12734000	13056000	38517000	38755000	39278000	6896600	7583500	7076600	31425000	30314000	29983000	23686000	24760000	24655000	C00147	ko00230,ko00908,ko01100
	Lmbp000659	136.08	91.05	135.068	C8H9NO	[M+H]+	2-Phenylacetamide	2-苯乙酰胺	Alkaloids	生物碱	Alkaloids	生物碱	103-81-1	B	2365400	2503600	1965700	1085400	1079300	1078100	2104500	1769200	2011500	1394100	1370300	1299100	1589400	1606800	1676900	C02505	ko00360,ko01100
	mws0889	135.03	75.01	136.037	C4H8O5	[M-H]-	D-Threonic Acid	D-苏糖酸	Others	其它类	Saccharides and Alcohols	糖及醇类	3909-12-4	A	476230	449710	440250	167690	174580	176610	473510	441800	472490	117300	121210	89249	245930	318940	320800	C21649	--
	pme0033	137.05	119	136.039	C5H4N4O	[M+H]+	Hypoxanthine	次黄嘌呤	Nucleotides and derivatives	核苷酸及其衍生物	Nucleotides and derivatives	核苷酸及其衍生物	68-94-0	A	221620	229380	218910	629790	633440	635230	127170	138280	160240	458400	517420	474640	381890	350170	359780	C00262	ko00230,ko01100
	pme2268	138.05	94.07	137.048	C7H7NO2	[M+H]+	Trigonelline*	葫芦巴碱*	Alkaloids	生物碱	Alkaloids	生物碱	535-83-1	A	13282000	13842000	13450000	10609000	10340000	10767000	10697000	9197500	9303000	8476200	8080300	7708600	9623200	9243800	9997100	C01004	ko00760
	mws1078	138.05	92.1	137.048	C7H7NO2	[M+H]+	Anthranilic Acid*	邻氨基苯甲酸*	Phenolic acids	酚酸类	Phenolic acids	酚酸类	118-92-3	B	42131	25609	33833	63348	67718	80925	16476	30862	29539	42446	45285	65563	47658	42043	61031	C00108	ko00380,ko00400,ko00998,ko01058,ko01100,ko01110,ko01230
	mws0146	138.05	78	137.048	C7H7NO2	[M+H]+	Nicotinic Acid Methyl Ester(Methyl Nicotinate)*	烟酸甲酯*	Alkaloids	生物碱	Alkaloids	生物碱	93-60-7	B	53862	32908	43015	93417	93728	90439	33529	39059	21369	117040	99990	82842	47865	67107	64192	--	--
	pme1002	138.09	103	137.084	C8H11NO	[M+H]+	L-Tyramine	L-酪胺	Amino acids and derivatives	氨基酸及其衍生物	Amino acids and derivatives	氨基酸及其衍生物	51-67-2	A	2045000	1857000	1930500	1250300	1165200	1143300	1185000	1080400	1166000	690410	650020	680170	1211600	1256400	1279400	C00483	ko00350,ko00950,ko01100,ko01110
	Lmbn001981	137.02	93.03	138.032	C7H6O3	[M-H]-	2,5-Dihydroxybenzaldehyde*	2,5-二羟基苯甲醛*	Phenolic acids	酚酸类	Phenolic acids	酚酸类	1194-98-5	A	319150	274730	304760	221720	234030	282490	207780	271960	251240	379850	331650	312890	266240	248080	282130	C05585	ko00350,ko01100
	Lmbn002862	137.02	93.03	138.032	C7H6O3	[M-H]-	3-Hydroxybenzoic Acid*	3-羟基苯甲酸*	Organic acids	有机酸	Organic acids	有机酸	99-06-9	B	443030	427330	411920	746880	701180	678860	366660	349750	489620	462540	462950	486560	493050	481460	521300	C00587	ko00400
	mws0749	137.02	93	138.032	C7H6O3	[M-H]-	4-Hydroxybenzoic acid*	对羟基苯甲酸*	Phenolic acids	酚酸类	Phenolic acids	酚酸类	99-96-7	B	722260	627470	627480	565470	616180	566570	596220	554720	540130	760000	744550	743570	599830	612040	600500	C00156	ko00130,ko00790,ko01100,ko01110
	Hmgn001653	137.02	93.04	138.032	C7H6O3	[M-H]-	Protocatechuic aldehyde*	原儿茶醛*	Phenolic acids	酚酸类	Phenolic acids	酚酸类	139-85-5	B	526650	516030	460030	450710	425830	466480	397430	425660	452160	532890	576260	560040	456770	540310	477420	C16700	ko00950
	Lmgn001670	137.03	108.02	138.032	C7H6O3	[M-H]-	Salicylic acid*	水杨酸*	Phenolic acids	酚酸类	Phenolic acids	酚酸类	69-72-7	A	67408	66899	64905	15108	18272	16455	40659	41261	45839	20442	23863	20896	42379	39332	39340	C00805	ko00360,ko01100,ko01110,ko04075
	Zmzn002575	138.02	108.02	139.027	C6H5NO3	[M-H]-	2-Nitrophenol	2-硝基苯酚	Phenolic acids	酚酸类	Phenolic acids	酚酸类	88-75-5	A	263890	269620	267380	1589400	1618700	1555100	229900	274890	290410	879200	860840	823020	726180	786440	804550	C01988	--
	pma2987	142.1	124.09	141.09	C6H11N3O	[M+H]+	Histidinol	组氨醇	Others	其它类	Others	其它	501-28-0	B	15489000	13687000	16372000	15448000	13251000	13031000	12835000	14479000	13280000	19792000	20282000	21658000	16358000	15878000	15482000	C00860	ko00340,ko01100,ko01110,ko01230
	pme3207	141.02	59	142.027	C6H6O4	[M-H]-	Muconic acid	己二烯二酸	Organic acids	有机酸	Organic acids	有机酸	1119-72-8	A	4207000	4265600	4317700	2305900	2412400	2364700	3195100	3326900	3370200	2084000	2120800	2181300	2787700	2986900	2979500	C02480	ko01100
	pmb0764	144.05	113.2	143.04	C6H9NOS	[M+H]+	4-Methyl-5-thiazoleethanol	4-甲基-5-噻唑乙醇	Others	其它类	Others	其它	137-00-8	A	103190	93164	92973	25103	26124	30089	56239	66704	75577	29482	29278	22878	59412	56475	52762	C04294	ko00730,ko01100
	Rfmb320	144.1	84.08	143.095	C7H13NO2	[M+H]+	1-Methylpiperidine-2-carboxylic acid	1-甲基哌啶-2-羧酸	Amino acids and derivatives	氨基酸及其衍生物	Amino acids and derivatives	氨基酸及其衍生物	7730-87-2	B	227480	260930	301730	875550	1001300	1047400	14665000	13266000	12792000	14045000	13369000	12991000	6780500	6603100	6961700	--	--
	mws0340	143.03	111	144.042	C6H8O4	[M-H]-	2,3-Dimethylsuccinic acid	2,3-二甲基丁氨酸	Amino acids and derivatives	氨基酸及其衍生物	Amino acids and derivatives	氨基酸及其衍生物	13545-04-5	B	75697	66786	65478	109650	101280	109670	36588	47842	37109	40884	57391	41124	67072	67824	57773	--	--
	Rfmb318	144.1	84.08	144.092	C7H14NO2+	[M]+	D-Proline betaine	脯氨酸甜菜碱	Amino acids and derivatives	氨基酸及其衍生物	Amino acids and derivatives	氨基酸及其衍生物	1195-94-4	A	100280	96786	90619	394680	410480	439320	6175000	5739600	5855400	6427100	6164300	5814900	2919200	3034000	2921900	C21514	--
	mws0103	146.06	91	145.053	C9H7NO	[M+H]+	Indole-3-carboxaldehyde	吲哚-3-甲醛	Alkaloids	生物碱	Plumerane	吲哚类生物碱	487-89-8	B	228320	216960	219790	68131	74353	81879	181870	167860	167500	108830	107820	88678	139860	158780	162800	C08493	--
	pme0295	146.08	86	145.074	C6H11NO3	[M+H]+	4-Acetamidobutyric acid	4-乙酰氨基丁酸	Organic acids	有机酸	Organic acids	有机酸	3025-96-5	B	498670	449110	518740	272180	346290	388460	495930	436610	435000	513360	490250	413580	384470	409010	434040	C02946	ko00330,ko01100
	mws0567	146.09	87	145.085	C5H11N3O2	[M+H]+	4-Guanidinobutyric acid	4-胍基丁酸	Organic acids	有机酸	Organic acids	有机酸	463-00-3	A	4830000	5211400	4989000	5187800	5178800	5027000	5994400	6174100	5786900	4122600	4135700	4257800	4930300	4680800	4812100	C01035	ko00330,ko01100
	mws0017	146.17	72.2	145.158	C7H19N3	[M+H]+	Spermidine	亚精胺	Alkaloids	生物碱	Phenolamine	酚胺	124-20-9	B	241920	253900	208070	314100	251530	248910	226270	284320	326200	205350	177410	292340	69241	147290	120380	C00315	ko00330,ko00410,ko00480,ko00940,ko01100,ko02010
	Lmgn000224	145.01	57.03	146.022	C5H6O5	[M-H]-	(S)-2-methyl-3-oxosuccinic acid*	(S)-2-甲基-3-氧代琥珀酸*	Organic acids	有机酸	Organic acids	有机酸	-	A	85747	84066	76434	89462	70829	76283	113630	135310	120290	57333	51424	48440	92493	95343	92318	C06030	ko00660
	pme2380	145.01	101	146.022	C5H6O5	[M-H]-	α-Ketoglutaric acid*	α-酮戊二酸*	Organic acids	有机酸	Organic acids	有机酸	328-50-7	A	587050	684590	692820	719940	666720	674220	937170	885190	452870	564850	644310	641730	885900	731780	796530	C00026	ko00020,ko00040,ko00053,ko00220,ko00250,ko00300,ko00310,ko00340,ko00430,ko00630,ko00650,ko00660,ko01100,ko01110,ko01200,ko01210,ko01230
	mws0924	145.05	101	146.058	C6H10O4	[M-H]-	2-Methylglutaric acid*	2-甲基戊二酸*	Organic acids	有机酸	Organic acids	有机酸	617-62-9	B	59447	102200	78512	54230	46165	41923	70322	55953	66372	46195	82818	35783	63609	60705	62083	--	--
	Wmzn000227	145.06	109.04	146.058	C6H10O4	[M-H]-	2,2-Dimethylsuccinic acid*	2,2-二甲基琥珀酸*	Organic acids	有机酸	Organic acids	有机酸	597-43-3	B	4570.4	3863.5	4473	29148	26304	27545	5143.1	8461	9802.6	23015	19694	18757	15561	23094	18485	--	--
	mws0208	145.05	101	146.058	C6H10O4	[M-H]-	Adipic Acid*	己二酸*	Organic acids	有机酸	Organic acids	有机酸	124-04-9	B	232150	252850	233470	409100	379690	396280	205980	206530	219170	224080	208680	190150	272390	287720	269370	C06104	ko01100
	Lmbn001609	145.05	83.05	146.058	C6H10O4	[M-H]-	(S)-2-Acetyl-2-Hydroxybutanoic Acid*	(S)-2-乙酰-2-羟基丁酸*	Organic acids	有机酸	Organic acids	有机酸	-	B	21090	16920	23138	21924	16906	23536	21035	18678	19611	13215	15714	16459	22403	23339	21090	C06006	ko00290,ko01100,ko01110,ko01210,ko01230
	pme0193	147.08	84	146.069	C5H10N2O3	[M+H]+	L-Glutamine	L-谷氨酰胺	Amino acids and derivatives	氨基酸及其衍生物	Amino acids and derivatives	氨基酸及其衍生物	56-85-9	A	2527200	2489000	2546400	1634800	1612300	1639400	3101300	2976500	3050800	3456700	3529400	3544900	2808500	2853800	2717000	C00064	ko00220,ko00230,ko00240,ko00250,ko00630,ko00910,ko00970,ko01100,ko01230,ko02010
	pme0026	147.11	84	146.106	C6H14N2O2	[M+H]+	L-Lysine	L-赖氨酸	Amino acids and derivatives	氨基酸及其衍生物	Amino acids and derivatives	氨基酸及其衍生物	56-87-1	A	2624000	2579500	2559500	1672700	1635500	1724900	3037300	3151200	3171900	3572700	3527600	3807800	2880800	2848100	2733400	C00047	ko00300,ko00310,ko00780,ko00960,ko00970,ko01100,ko01110,ko01210,ko01230,ko02010
	Zmzn000113	146.05	102.06	147.053	C5H9NO4	[M-H]-	L-threo-3-Methylaspartate*	L-苏式-3-甲基天冬氨酸*	Amino acids and derivatives	氨基酸及其衍生物	Amino acids and derivatives	氨基酸及其衍生物	6061-13-8	A	1289600	1391700	1371200	1839800	1828400	1763700	1642600	1615200	1651200	1816900	1894400	1863600	1554600	1706900	1726700	C03618	ko00630,ko00660,ko01100,ko01200
	mws1050	148.06	88	147.053	C5H9NO4	[M+H]+	O-Acetylserine*	O-乙酰丝氨酸*	Amino acids and derivatives	氨基酸及其衍生物	Amino acids and derivatives	氨基酸及其衍生物	5147-00-2	B	960160	1022300	1223800	747780	743850	857480	1943300	1740500	1710000	498260	525200	470040	1032700	962500	1122900	C00979	ko00270,ko00908,ko00920,ko01100,ko01110,ko01200,ko01230,ko04122
	pme0014	148.06	84	147.053	C5H9NO4	[M+H]+	L-Glutamic acid*	L-谷氨酸*	Amino acids and derivatives	氨基酸及其衍生物	Amino acids and derivatives	氨基酸及其衍生物	56-86-0	A	12133000	15082000	16984000	16683000	19439000	14291000	20425000	16269000	21050000	17189000	13937000	20868000	18785000	18497000	20792000	C00025	ko00220,ko00250,ko00330,ko00332,ko00340,ko00430,ko00480,ko00630,ko00650,ko00660,ko00860,ko00910,ko00970,ko01100,ko01110,ko01200,ko01210,ko01230,ko02010
	pmp001285	149.02	65.04	148.016	C8H4O3	[M+H]+	Phthalic anhydride	邻苯二甲酸酐	Phenolic acids	酚酸类	Phenolic acids	酚酸类	85-44-9	A	1435200	1505200	1351500	6434700	6543000	6045100	1905500	2190800	2052000	8229800	7487700	8253300	4892500	4493400	4675300	--	--
	Lmbn000216	147.03	57.03	148.037	C5H8O5	[M-H]-	(2R,3S)-3-methylmalic acid*	(2R,3S)-3-甲基苹果酸*	Organic acids	有机酸	Organic acids	有机酸	152204-30-3	A	104630	137820	124200	68373	59244	62990	105050	143440	114740	68483	55119	45281	83274	79877	54781	C06032	ko00290,ko00660,ko01100,ko01210,ko01230
	Zmyn000247	147.03	57.03	148.037	C5H8O5	[M-H]-	(S)-2-Hydroxyglutaric Acid*	(S)-2-羟基戊二酸*	Organic acids	有机酸	Organic acids	有机酸	13095-48-2	A	120590	114810	128350	65099	79006	58048	115870	124360	108590	55061	47953	49780	75519	88293	68784	C03196	ko00310,ko01100
	mws2213	147.05	77.01	148.052	C9H8O2	[M-H]-	Cinnamic acid	肉桂酸	Phenolic acids	酚酸类	Phenolic acids	酚酸类	140-10-3	B	9310.5	7409.3	7923.5	4039.2	4441.8	4915.6	6906	5279.9	6272.2	3220.6	2478	2158.1	4243.1	5222.8	6126.2	C00423	ko00130,ko00360,ko00940,ko00998,ko01100,ko01110
	Lmgp000796	150.06	61.01	149.048	C8H7NO2	[M+H]+	4-Hydroxymandelonitrile	对羟基扁桃腈	Alkaloids	生物碱	Alkaloids	生物碱	13093-65-7	A	2037700	2146000	1809900	2813200	3019700	2915900	2023900	1823900	1924100	2460500	2251000	2316100	2273700	2164500	2284600	C00650	--
	pme1210	150.06	61	149.051	C5H11NO2S	[M+H]+	L-Methionine	L-蛋氨酸	Amino acids and derivatives	氨基酸及其衍生物	Amino acids and derivatives	氨基酸及其衍生物	63-68-3	A	2078300	2255200	1868100	3150500	3415100	3202400	2203100	1947600	2055900	2738100	2801200	2513000	2501100	2303700	2422800	C00073	ko00270,ko00966,ko00970,ko01100,ko01110,ko01210,ko01230
	mws0847	150.08	133	149.07	C6H7N5	[M+H]+	1-Methyladenine	1-甲基腺嘌呤	Nucleotides and derivatives	核苷酸及其衍生物	Nucleotides and derivatives	核苷酸及其衍生物	5142-22-3	B	53806	47083	43989	66531	73184	73806	48010	37258	51268	67464	60743	59375	56179	69400	69144	C02216	--
	mws1499	149.05	59.01	150.053	C5H10O5	[M-H]-	D-(-)-Arabinose*	D-(-)-阿拉伯糖*	Others	其它类	Saccharides and Alcohols	糖及醇类	10323-20-3	B	40612	34213	38078	58653	70084	68970	36044	61120	41779	31428	38756	26596	56451	79629	77950	C00216	--
	Zmgn000173	149.05	75.01	150.053	C5H10O5	[M-H]-	D-Ribose*	D-核糖*	Others	其它类	Saccharides and Alcohols	糖及醇类	50-69-1	A	28918	23637	30670	17640	21728	25463	28267	27439	30863	33682	29357	30159	37188	31028	31426	C00121	ko00030,ko01100,ko02010
	mws0921	149.06	131	150.068	C9H10O2	[M-H]-	p-Coumaryl alcohol	对香豆醇	Phenolic acids	酚酸类	Phenolic acids	酚酸类	3690-05-9	B	25701	32634	30665	18314	20626	21657	19663	31871	29282	22991	24213	33559	29453	25438	38924	C02646	ko00940,ko01100,ko01110
	pme1109	152.06	135	151.049	C5H5N5O	[M+H]+	Guanine	鸟嘌呤	Nucleotides and derivatives	核苷酸及其衍生物	Nucleotides and derivatives	核苷酸及其衍生物	73-40-5	A	1695600	1795500	1522000	3189000	3505300	3390000	1222200	1125400	1073400	2318900	2452300	2411200	2301400	2095300	2284400	C00242	ko00230,ko01100
	pme0256	151.03	151	152.033	C5H4N4O2	[M-H]-	Xanthine	黄嘌呤	Nucleotides and derivatives	核苷酸及其衍生物	Nucleotides and derivatives	核苷酸及其衍生物	69-89-6	A	50163	59543	54412	9	17809	17332	33627	31709	21668	11943	9	8231.7	30495	27241	33742	C00385	ko00230,ko00232,ko01100,ko01110
	mws0458	151.04	136	152.047	C8H8O3	[M-H]-	Vanillin	香草醛	Phenolic acids	酚酸类	Phenolic acids	酚酸类	121-33-5	A	2099000	2289100	2124400	2041900	1858000	2121600	1908400	1830600	2068600	3062800	3351000	2869100	2384300	2151200	2335900	C00755	ko00998,ko01100,ko01110
	pme0513	151.06	59	152.068	C5H12O5	[M-H]-	Xylitol*	木糖醇*	Others	其它类	Saccharides and Alcohols	糖及醇类	87-99-0	B	26212	21689	22155	9	1478.1	5931.5	42075	33031	42924	1706.1	5969	2143.3	10317	9425.4	14953	C00379	ko00040,ko01100,ko02010
	mws0213	151.06	71	152.068	C5H12O5	[M-H]-	Ribitol*	阿东糖醇*	Others	其它类	Saccharides and Alcohols	糖及醇类	488-81-3	B	34837	30446	33117	2618.3	3561.3	1817	74630	73588	72825	5847.7	5710.9	4498.9	15198	11485	16823	C00474	ko00040,ko00740,ko01100
	mws0437	151.06	71	152.068	C5H12O5	[M-H]-	D-Arabitol*	D-阿拉伯糖醇*	Others	其它类	Saccharides and Alcohols	糖及醇类	488-82-4	B	34834	32196	32745	3444.3	4237.6	5016.4	82587	79162	80779	6210.9	8660.5	7409.6	17439	19047	20516	C01904	ko00040,ko01100
	Lmgn002473	153.02	109.03	154.027	C7H6O4	[M-H]-	2,6-Dihydroxybenzoic acid*	2,6-二羟基苯甲酸*	Phenolic acids	酚酸类	Phenolic acids	酚酸类	303-07-1	B	249060	219180	247720	163490	191610	183990	138190	126380	152000	159230	162540	130840	163750	175820	171650	C21298	--
	mws0183	153.02	109.03	154.027	C7H6O4	[M-H]-	3,4-Dihydroxybenzoic acid (Protocatechuic acid)*	3,4-二羟基苯甲酸; 原儿茶酸*	Phenolic acids	酚酸类	Phenolic acids	酚酸类	99-50-3	A	942620	929970	931490	806670	792950	841390	322680	342850	330470	356170	669150	350030	565590	642620	594490	C00230	ko01100,ko01110
	pmb3099	153.03	125	154.039	C4H11O4P	[M-H]-	Diethyl phosphate	磷酸二乙酯	Organic acids	有机酸	Organic acids	有机酸	598-02-7	A	203780	249930	226180	305690	242370	230340	240340	247440	265270	314790	293420	252610	227900	260040	253430	C06608	--
	MA10040889	154.01	123.01	155.022	C6H5NO4	[M-H]-	4-Nitrocatechol	4-硝基苯邻二酚	Phenolic acids	酚酸类	Phenolic acids	酚酸类	3316-09-4	B	12747	11363	11897	16071	11098	11875	11164	21296	20055	10546	11601	9907.7	16542	17552	13710	C02235	--
	mws0254	156.08	110	155.069	C6H9N3O2	[M+H]+	L-Histidine	L-组氨酸	Amino acids and derivatives	氨基酸及其衍生物	Amino acids and derivatives	氨基酸及其衍生物	71-00-1	A	102840	33829	123190	185120	270290	253810	121290	136200	28385	293430	316030	245490	91880	46741	110810	C00135	ko00340,ko00410,ko00970,ko01100,ko01110,ko01230,ko02010
	Lmbn001467	158.08	116.07	159.09	C7H13NO3	[M-H]-	5-Acetamidopentanoic Acid	5-乙酰氨基戊酸	Organic acids	有机酸	Organic acids	有机酸	1072-10-2	A	316160	286060	292400	356820	327620	328930	345820	328340	365690	310550	263440	276790	312070	357850	330490	C03087	ko00310,ko01100
	pme2589	159.1	87	160.037	C6H8O5	[M-H]-	2-Oxoadipic acid	2-氧代己二酸	Organic acids	有机酸	Organic acids	有机酸	3184-35-8	B	114580	142730	162920	23191	33389	34170	140730	136970	110790	30322	32668	29665	82621	92205	67481	C00322	ko00300,ko00310,ko00380,ko01100,ko01110,ko01210,ko01230
	mws0987	161.06	115	160.052	C10H8O2	[M+H]+	6-MethylCoumarin	6-甲基香豆素	Lignans and Coumarins	木脂素和香豆素	Coumarins	香豆素	92-48-8	B	38049	35937	43238	26334	20816	23969	48607	58262	47551	16470	17088	14103	28269	29551	28924	--	--
	Lmbn002072	159.07	97.07	160.074	C7H12O4	[M-H]-	2-Propylsuccinic acid	2-丙基琥珀酸	Organic acids	有机酸	Organic acids	有机酸	618-57-5	A	23003	15929	21346	13398	9152.8	8661.5	9962.1	10244	10974	11614	7156.2	3663	14455	11705	14091	C16657	--
	mws0005	161.11	144	160.1	C10H12N2	[M+H]+	Tryptamine	色胺	Alkaloids	生物碱	Plumerane	吲哚类生物碱	61-54-1	A	615870	667700	626910	2586200	2401900	2337100	1859400	2028300	2060600	4935400	5112000	5122000	2565600	2622600	2825900	C00398	ko00380,ko00901,ko01100,ko01110
	mws1346	162.08	98	161.069	C6H11NO4	[M+H]+	DL-2-Aminoadipic acid*	DL-2-氨基己二酸*	Alkaloids	生物碱	Alkaloids	生物碱	542-32-5	B	464560	384670	543840	346490	417220	393390	505700	484330	463490	377180	383630	370780	386830	416380	351130	C00956	ko00300,ko00310,ko00311,ko01100,ko01110,ko01210,ko01230
	pme3382	160.06	98	161.069	C6H11NO4	[M-H]-	N-Acetyl-L-threonine*	N-乙酰-L-苏氨酸*	Amino acids and derivatives	氨基酸及其衍生物	Amino acids and derivatives	氨基酸及其衍生物	17093-74-2	B	146880	133060	147590	93599	90407	87841	120760	102920	89914	86026	102880	93905	110530	112170	114790	--	--
	pme2914	161.05	99	162.053	C6H10O5	[M-H]-	3-Hydroxy-3-methylpentane-1,5-dioic acid	3-羟基-3-甲基谷氨酸	Amino acids and derivatives	氨基酸及其衍生物	Amino acids and derivatives	氨基酸及其衍生物	503-49-1	B	1922900	1747500	1876300	1945000	1885500	1868500	1471800	1462700	1645600	1480700	1361900	1362000	1538900	1809900	1754900	C03761	--
	pmf0440	163.08	91.1	162.068	C10H10O2	[M+H]+	4-MethoxycinnaMaldehyde	4-甲氧基肉桂醛	Phenolic acids	酚酸类	Phenolic acids	酚酸类	1963-36-6	B	123250	124280	109280	114160	101350	116750	107460	131860	134480	123510	131160	132220	125380	122340	127030	C10475	--
	pme2758	162.04	144	163.048	C5H9NO5	[M-H]-	4-Hydroxy-L-glutamic acid	4-羟基-L-谷氨酸	Amino acids and derivatives	氨基酸及其衍生物	Amino acids and derivatives	氨基酸及其衍生物	3913-68-6	B	8927.4	5672.8	6725.7	7266.1	4058.6	3764.9	10762	9460.5	9729.8	4900.3	3227.2	5915.6	6741.6	4555.9	4571.4	C03079	--
	pme1419	164.07	104	163.067	C6H13NO2S	[M+H]+	L-Methionine methyl ester*	蛋氨酸甲酯*	Amino acids and derivatives	氨基酸及其衍生物	Amino acids and derivatives	氨基酸及其衍生物	10332-17-9	B	172710	177740	152950	186050	158780	157310	128900	143060	164970	130370	125300	143880	163950	151130	153780	--	--
	Lmbp000123	164.07	56.05	163.067	C6H13NO2S	[M+H]+	L-Homomethionine*	L-高甲硫氨酸*	Amino acids and derivatives	氨基酸及其衍生物	Amino acids and derivatives	氨基酸及其衍生物	25148-30-5	B	745970	826770	813180	930080	815350	1027800	1142100	1370200	1177700	1170900	1307500	1533600	1146700	1144100	1068200	C17213	ko00966,ko01110,ko01210
	pme1439	165.05	119	164.047	C9H8O3	[M+H]+	p-Coumaric acid*	对香豆酸*	Phenolic acids	酚酸类	Phenolic acids	酚酸类	501-98-4	B	67157	59553	49520	53240	68898	66749	52096	54696	59282	104910	95981	87218	91004	75770	71612	C00811	ko00130,ko00350,ko00940,ko00950,ko00998,ko01100,ko01110
	pmb0142	165.1	95.2	164.047	C9H8O3	[M+H]+	Caffeic aldehyde*	咖啡醛*	Phenolic acids	酚酸类	Phenolic acids	酚酸类	141632-15-7	B	768940	749390	758390	343000	332700	336520	621440	632600	627610	555450	599600	535380	572360	563480	616740	C10945	ko00940,ko01110
	Lmbn002739	163.04	119.05	164.047	C9H8O3	[M-H]-	3-Hydroxycinnamic Acid*	3-羟基肉桂酸*	Phenolic acids	酚酸类	Phenolic acids	酚酸类	14755-02-3	A	124860	107630	122810	59794	65381	61236	121650	125570	114710	93717	105890	75599	97111	113560	98715	C12621	ko00360,ko01100
	Lmmn001643	163.04	119.05	164.047	C9H8O3	[M-H]-	2-Hydroxycinnamic acid*	2-羟基肉桂酸*	Organic acids	有机酸	Organic acids	有机酸	583-17-5	B	121520	135580	107930	62714	69902	63184	140140	128030	137080	84798	95716	94522	107450	119690	114520	C01772	ko00360,ko00940,ko01100,ko01110
	Hmlp002407	166.05	120.04	165.042	C8H7NO3	[M+H]+	HBOA*	2-羟基-2H-1,4-苯并噁嗪-3(4H)-酮*	Alkaloids	生物碱	Alkaloids	生物碱	23520-34-5	A	852280	887860	686710	1288700	1185200	1293400	1425000	1377300	1474200	1524700	1457500	1780900	1302500	1275300	1260500	C15769	ko00402,ko01110
	mws1368	166.05	95	165.043	C8H7NO3	[M+H]+	Coixol; 6-Methoxy-2-benzoxazolinone; MBOA*	薏苡素; 6-甲氧基-2-苯并恶唑啉酮*	Alkaloids	生物碱	Alkaloids	生物碱	532-91-2	A	2017300	1676600	1846100	12215000	14472000	15336000	343820	300030	313090	4626100	4643000	4902900	5625600	6163400	6757200	--	--
	pme2617	166.05	102	165.046	C5H11NO3S	[M+H]+	L-Methionine Sulfoxide	蛋氨酸亚砜	Amino acids and derivatives	氨基酸及其衍生物	Amino acids and derivatives	氨基酸及其衍生物	3226-65-1	A	3151900	3123100	2540600	2317100	2565400	2751900	2370900	2132400	2534800	3388700	3486400	3585000	3143800	3011500	3143800	C02989	ko00270
	pme0021	166.09	120.08	165.07	C9H11NO2	[M+H]+	L-Phenylalanine	L-苯丙氨酸	Amino acids and derivatives	氨基酸及其衍生物	Amino acids and derivatives	氨基酸及其衍生物	63-91-2	A	13451000	13112000	13048000	10439000	10849000	10882000	10320000	9827900	10054000	18074000	18165000	17143000	13071000	13368000	13434000	C00079	ko00360,ko00400,ko00460,ko00940,ko00960,ko00966,ko00970,ko00998,ko01100,ko01110,ko01210,ko01230,ko02010
	pme0282	165.02	77.04	166.027	C8H6O4	[M-H]-	Phthalic acid	邻苯二甲酸	Organic acids	有机酸	Organic acids	有机酸	88-99-3	A	103290	106910	93559	204540	194600	194710	134260	122000	121630	145910	128720	129410	127230	148350	142770	C01606	ko01100,ko02010
	mws0344	165.04	75	166.048	C5H10O6	[M-H]-	D-Xylonic acid	D-木糖酸	Organic acids	有机酸	Organic acids	有机酸	526-91-0	A	1427800	1369300	1360200	1189200	1170100	1234400	1581800	1638500	1392900	969400	1056700	1015800	1186000	1278700	1446800	C00502	ko00040,ko01100
	pme1266	167.06	124	166.049	C6H6N4O2	[M+H]+	3-Methylxanthine	3-甲基黄嘌呤	Nucleotides and derivatives	核苷酸及其衍生物	Nucleotides and derivatives	核苷酸及其衍生物	1076-22-8	B	10638	7371	8102.3	15870	22316	22073	8693.1	8999.9	13098	9458.1	10885	11554	13804	13946	14094	C16357	ko00232,ko01100,ko01110
	mws1382	165.06	122.04	166.063	C9H10O3	[M-H]-	4'-Hydroxy-3'-methoxyacetophenone (Acetovanillone)	4'-羟基-3'-甲氧基苯乙酮; 香草乙酮	Phenolic acids	酚酸类	Phenolic acids	酚酸类	498-02-2	B	8970.3	11045	12421	30913	37668	37919	3759.6	1416.3	4143.8	2324.4	5411.9	3229.5	14221	12747	18970	C11380	--
	pmc0274	167.1	121.1	166.1	C6H6N4S	[M+H]+	6-Methylmercaptopurine	6-甲基巯嘌呤	Nucleotides and derivatives	核苷酸及其衍生物	Nucleotides and derivatives	核苷酸及其衍生物	50-66-8	B	16045000	15709000	14947000	11906000	12416000	11823000	12027000	11686000	11534000	20864000	20887000	20522000	15204000	15555000	15888000	C16614	--
	Zmjp000624	168.06	150.05	167.058	C8H9NO3	[M+H]+	Pyridoxal*	吡哆醛*	Others	其它类	Vitamin	维生素	66-72-8	B	273630	326850	293880	233000	210820	218300	261370	287300	276170	312480	282460	311600	246480	264750	270480	C00250	ko00750,ko01100
	NK10253223	168.06	94.06	167.058	C8H9NO3	[M+H]+	2-Amino-3-methoxybenzoic acid*	2-氨基-3-甲氧基苯甲酸*	Phenolic acids	酚酸类	Phenolic acids	酚酸类	3177-80-8	B	295850	296790	287980	211780	217290	230230	257940	293040	287600	313660	273930	311130	233680	285340	269550	C05831	ko00380
	Hmtp000776	168.07	105.03	167.059	C8H9NO3	[M+H]+	4,5,6-Trihydroxy-2-cyclohexen-1-ylideneacetonitrile*	4,5,6-三羟基-2-环己烯-1-亚乙乙腈*	Alkaloids	生物碱	Alkaloids	生物碱	-	B	303660	305120	270280	201460	223770	241650	226470	213400	214120	385100	408910	379930	265990	293880	290160	--	--
	mws2125	166.98	78.7	167.982	C3H5O6P	[M-H]-	Phosphoenolpyruvate	磷酸烯醇式丙酮酸	Organic acids	有机酸	Organic acids	有机酸	138-08-9	B	67674	74212	70305	48392	46885	50384	228340	191720	127430	31042	32695	33774	100050	92877	90387	C00074	ko00010,ko00020,ko00400,ko00440,ko00620,ko00710,ko00998,ko01100,ko01110,ko01200,ko01230
	mws0028	167.03	108.02	168.042	C8H8O4	[M-H]-	Vanillic acid*	香草酸*	Phenolic acids	酚酸类	Phenolic acids	酚酸类	121-34-6	A	113120	108920	101250	359160	331040	342560	65395	55039	60915	195750	183830	197680	174890	154640	171330	C06672	--
	Zmjn002583	167.03	123.05	168.042	C8H8O4	[M-H]-	2',4',6'-Trihydroxyacetophenone*	2',4',6'-三羟基苯乙酮*	Phenolic acids	酚酸类	Phenolic acids	酚酸类	480-66-0	A	44726	46901	45687	157790	153190	168260	27246	21535	26284	88947	79680	87910	84063	84918	79624	C21895	--
	Zmsp001834	169.05	65	168.042	C8H8O4	[M+H]+	2,6-Dimethoxy-1,4-benzoquinone*	2,6-二氧甲基-1,4-苯醌*	Quinones	醌类	Quinones	醌类	530-55-2	A	541070	523920	448470	355780	489480	420880	496420	410340	490760	361720	331040	356180	463560	548790	455990	C10331	--
	NK10252689	168.03	123.01	169.038	C7H7NO4	[M-H]-	2-Methoxy-5-nitrophenol	2-甲氧基-5-硝基苯酚	Phenolic acids	酚酸类	Phenolic acids	酚酸类	636-93-1	B	9827.7	15284	10747	71589	67780	66950	10098	10429	13780	31098	37612	33159	32653	28439	28115	C17385	--
	pme1383	170.08	134.1	169.074	C8H11NO3	[M+H]+	Pyridoxine	吡哆醇	Others	其它类	Vitamin	维生素	65-23-6	A	961590	951340	897020	1148000	1211000	1230700	773430	643750	749620	1514100	1496600	1408600	1046500	1097700	1219700	C00314	ko00750,ko01100
	pme0181	170.09	124	169.085	C7H11N3O2	[M+H]+	3-Methyl-L-Histidine	3-甲基-L-组氨酸	Amino acids and derivatives	氨基酸及其衍生物	Amino acids and derivatives	氨基酸及其衍生物	368-16-1	B	36974	36575	34738	35736	31372	31827	25850	26129	38128	47481	37739	48952	31613	43777	35196	C01152	ko00340,ko01100
	Zmzn000078	168.99	78.96	169.998	C3H7O6P	[M-H]-	Dihydroxyacetone phosphate	磷酸二羟基丙酮	Others	其它类	Saccharides and Alcohols	糖及醇类	57-04-5	B	29962	26593	29607	36703	33981	32166	34584	28618	29531	21506	28366	29028	24448	34034	29312	C00111	ko00010,ko00040,ko00051,ko00052,ko00561,ko00562,ko00564,ko00640,ko00710,ko00760,ko01100,ko01110,ko01200,ko01230
	mws0024	169.01	125	170.022	C7H6O5	[M-H]-	Gallic acid	没食子酸	Tannins	鞣质	Tannin	鞣质	149-91-7	B	1713000	1581100	1610800	1805900	1817400	1780700	1533800	1647800	1475500	1113800	1040500	1097400	1594000	1604600	1568600	C01424	--
	ML10176345	171.03	109.03	172.037	C7H8O5	[M-H]-	3-Dehydroshikimic acid	3-脱氢莽草酸	Organic acids	有机酸	Organic acids	有机酸	2922-42-1	B	47741	38528	34124	43655	27820	48457	26208	22883	21563	51838	46079	46819	38987	32027	26642	C02637	ko00400,ko01100,ko01110,ko01230
	pme0124	173.09	115.5	172.085	C7H12N2O3	[M+H]+	L-Glycyl-L-proline	L-甘氨酰-L-脯氨酸	Amino acids and derivatives	氨基酸及其衍生物	Amino acids and derivatives	氨基酸及其衍生物	704-15-4	B	38367	48872	46437	32538	31559	35413	62219	57558	44402	46800	57872	49540	47127	45304	48998	--	--
	Zmgn004439	171.14	153.14	172.146	C10H20O2	[M-H]-	Decanoic acid	癸酸	Organic acids	有机酸	Organic acids	有机酸	334-48-5	A	4226.4	4406.2	4547	6674.5	7520.9	7710.3	6986	7550.4	7530.9	7840.2	9761	8006.8	6686.5	6693.9	6586.6	C01571	ko00061,ko01100
	pme0253	174.11	86	173.105	C8H15NO3	[M+H]+	N-Acetyl-L-leucine	N-乙酰-L-亮氨酸	Amino acids and derivatives	氨基酸及其衍生物	Amino acids and derivatives	氨基酸及其衍生物	1188-21-2	B	232730	223610	217580	70135	71190	80107	155460	143810	151380	83651	99550	82657	132670	129210	129990	C02710	--
	pme2550	173.02	137	174.016	C6H6O6	[M-H]-	Cis-Aconitic acid*	顺式乌头酸*	Organic acids	有机酸	Organic acids	有机酸	585-84-2	B	136700	121010	170770	143380	119070	122870	179450	146090	135310	116780	138810	121170	143510	134640	131410	C00417	ko00020,ko00630,ko00660,ko01100,ko01110,ko01210
	pme3009	175.02	99	174.016	C6H6O6	[M+H]+	Trans-Citridic acid*	反式乌头酸*	Organic acids	有机酸	Organic acids	有机酸	4023-65-8	A	1375900	1440100	1751600	1894400	1959500	1939000	1691900	1563400	1269600	2444000	2269300	2656900	2142600	1672300	2221300	C02341	ko00660,ko01100
	mws0154	173.05	93	174.053	C7H10O5	[M-H]-	Shikimic acid	莽草酸	Organic acids	有机酸	Organic acids	有机酸	138-59-0	B	393190	382610	400960	318200	366490	326220	400980	429990	374600	389030	334940	353450	325590	343610	316330	C00493	ko00400,ko01100,ko01110,ko01230
	Lmgn002555	173.08	59.01	174.089	C8H14O4	[M-H]-	2-Propylglutaric acid*	2-丙基戊二酸*	Organic acids	有机酸	Organic acids	有机酸	32806-62-5	A	282990	221470	323650	180690	202770	235110	314320	214070	293740	339400	261990	360690	222520	254360	308540	C16658	--
	mws0242	173.08	111	174.089	C8H14O4	[M-H]-	Suberic Acid*	辛二酸*	Organic acids	有机酸	Organic acids	有机酸	505-48-6	B	34603	42198	38133	25213	28146	25894	40959	48973	31103	21565	22189	24187	31090	23640	16070	C08278	--
	mws0620	175.12	144	174.116	C11H14N2	[M+H]+	N-Methyltryptamine	N-甲基色胺	Alkaloids	生物碱	Alkaloids	生物碱	61-49-4	A	7993100	8276900	8770100	1293900	1146900	1192600	2963800	3733800	3727400	618420	713520	696300	3430800	3434700	3321200	C06213	ko00380,ko01100
	pme0008	176.1	113	175.096	C6H13N3O3	[M+H]+	L-Citrulline	L-瓜氨酸	Amino acids and derivatives	氨基酸及其衍生物	Amino acids and derivatives	氨基酸及其衍生物	372-75-8	B	49569	38776	35962	71443	74813	86002	43962	64382	40738	56064	78882	70044	57993	54039	56336	C00327	ko00220,ko01100,ko01110,ko01230
	Hmfn00531	175.02	87.01	176.032	C6H8O6	[M-H]-	L-Ascorbic acid*	维生素 C (抗坏血酸)*	Others	其它类	Vitamin	维生素	50-81-7	A	5586200	7339300	6315500	5154500	4704200	5402400	7591800	7812400	7731700	6939400	6225600	6384100	3927800	5322800	4598200	C00072	ko00053,ko00480,ko01100,ko01110
	mws4175	175.02	85.03	176.032	C6H8O6	[M-H]-	D-Glucurono-6,3-lactone*	D-葡萄糖醛酸-6,3-内酯*	Others	其它类	Saccharides and Alcohols	糖及醇类	32449-92-6	B	920280	955880	972120	729960	732170	633800	1247400	1224000	1280800	820330	768520	974680	520730	779760	747900	C02670	ko00053,ko01100
	Zmgn001448	175.06	115.04	176.068	C7H12O5	[M-H]-	2-Propylmalic Acid	2-丙基苹果酸	Organic acids	有机酸	Organic acids	有机酸	-	A	772190	754900	713240	1357200	1230800	1384600	887970	888960	808150	371090	387510	395940	789300	803570	756370	C05994	ko00620
	pme2024	177.1	160	176.095	C10H12N2O	[M+H]+	Serotonin	五羟色胺	Alkaloids	生物碱	Plumerane	吲哚类生物碱	50-67-9	A	8627400	8254600	8261600	6986800	7138500	7219900	7027800	7633000	6911300	6200500	5902400	5938200	6889000	6826100	6906800	C00780	ko00380,ko01100
	XMP3552	178.05	150.05	177.043	C9H7NO3	[M+H]+	ABOA	4-乙酰基-苯并恶唑啉酮	Alkaloids	生物碱	Alkaloids	生物碱	70735-79-4	A	1086600	902370	913000	1121800	1092800	1834400	2997900	3184700	3465800	2999400	2939100	3161500	1979300	2611800	2280800	--	--
	pmb2795	177	145	178.063	C10H10O3	[M-H]-	4-Methoxycinnamic acid*	4-甲氧基肉桂酸*	Phenolic acids	酚酸类	Phenolic acids	酚酸类	830-09-1	B	21556	23685	20637	19144	15183	17374	18581	23744	20717	16622	16687	17124	18568	22033	19016	--	--
	mws0009	179.07	91	178.063	C10H10O3	[M+H]+	Coniferaldehyde*	松柏醛*	Phenolic acids	酚酸类	Phenolic acids	酚酸类	20649-42-7	B	64016	58825	38907	35526	29702	27155	57565	43867	63892	58650	54221	50210	53713	58014	57723	C02666	ko00940,ko01100,ko01110
	mws1195	179.07	147.1	178.063	C10H10O3	[M+H]+	p-Coumaric acid methyl ester*	对香豆酸甲酯*	Phenolic acids	酚酸类	Phenolic acids	酚酸类	3943-97-3	B	16951	14238	11395	13292	11571	16302	13417	16957	13900	15012	11947	13651	10665	11370	13364	--	--
	pmb0786	180.09	163.06	179.079	C6H13NO5	[M+H]+	D-Glucosamine	D-氨基葡萄糖	Others	其它类	Saccharides and Alcohols	糖及醇类	3416-24-8	B	140460	127940	193540	160120	92223	128940	141320	157920	162450	133460	117950	127390	160280	158950	138370	C00329	ko00520,ko01100
	mws2212	179.03	135.05	180.042	C9H8O4	[M-H]-	Caffeic acid	咖啡酸	Phenolic acids	酚酸类	Phenolic acids	酚酸类	331-39-5	A	977310	1059400	945050	1951500	2023000	1991200	123900	167710	148690	278240	316380	274010	833980	893870	839330	C01197	ko00940,ko01100,ko01110
	mws4170	179.06	59.01	180.063	C6H12O6	[M-H]-	D-Glucose*	D-葡萄糖*	Others	其它类	Saccharides and Alcohols	糖及醇类	14431-43-7	A	847110	695500	834670	1972900	1806600	1933600	602150	611130	654090	1011000	911890	873420	1398400	1500800	1575000	C00031	ko00010,ko00030,ko00052,ko00500,ko00520,ko00901,ko01100,ko01110,ko02010,ko04933
	pme0516	179.06	87	180.063	C6H12O6	[M-H]-	Inositol*	肌醇*	Others	其它类	Saccharides and Alcohols	糖及醇类	87-89-8	B	53384	54675	57113	29207	19950	17820	50852	64353	57274	37299	40055	28409	42698	26788	41765	C00137	ko00052,ko00053,ko00562,ko01100,ko01110,ko02010,ko04070
	mws0093	179.07	146	180.079	C10H12O3	[M-H]-	Coniferyl alcohol	松柏醇	Phenolic acids	酚酸类	Phenolic acids	酚酸类	458-35-5	B	130970	148760	124820	27544	22502	26983	115100	98941	115040	44658	51856	49074	81808	70821	71632	C00590	ko00940,ko00998,ko01100,ko01110
	XMP2371	182.04	136.04	181.038	C8H7NO4	[M+H]+	DIBOA	2,4-二羟基-1,4-苯并恶嗪-3-酮	Alkaloids	生物碱	Alkaloids	生物碱	-	A	1264100	1026400	844750	4971400	6578400	6163500	161320	222680	312080	1173700	1064500	1126300	2193000	2069000	2206600	--	--
	mws0250	182.08	136.1	181.074	C9H11NO3	[M+H]+	L-Tyrosine	L-酪氨酸	Amino acids and derivatives	氨基酸及其衍生物	Amino acids and derivatives	氨基酸及其衍生物	60-18-4	A	27586000	28845000	22525000	14337000	13408000	13753000	23981000	20431000	22836000	16864000	16614000	16604000	18048000	19863000	21438000	C00082	ko00130,ko00261,ko00350,ko00360,ko00400,ko00460,ko00730,ko00940,ko00950,ko00965,ko00966,ko00970,ko00998,ko01100,ko01110,ko01210,ko01230
	mws1350	181.05	151	182.058	C9H10O4	[M-H]-	Syringaldehyde; 4-Hydroxy-3,5-Dimethoxybenzaldehyde	丁香醛; 4-羟基-3,5-二甲氧基苯甲醛	Phenolic acids	酚酸类	Phenolic acids	酚酸类	134-96-3	B	48726	63500	50551	73813	92821	70450	47435	53514	46224	199190	216280	224030	113260	98930	103470	--	--
	pme2237	181.07	101	182.079	C6H14O6	[M-H]-	Dulcitol*	己六醇*	Others	其它类	Saccharides and Alcohols	糖及醇类	608-66-2	B	53993	42494	45553	11532	12848	20116	138500	136470	154490	35129	24159	26637	36295	46787	47783	C01697	ko00052,ko01100
	mws1155	181.07	101.02	182.079	C6H14O6	[M-H]-	Mannitol*	甘露醇*	Others	其它类	Saccharides and Alcohols	糖及醇类	69-65-8	B	14447	14321	15854	5891.9	4836	4747.7	38484	26918	32788	6177.9	10520	6256.1	11651	12680	11336	C00392	ko00051,ko01100,ko02010
	mws0214	181.07	71	182.079	C6H14O6	[M-H]-	D-Sorbitol*	D-山梨糖醇*	Others	其它类	Saccharides and Alcohols	糖及醇类	50-70-4	B	48597	37503	38323	18011	21989	19280	124550	121610	127130	28048	26600	22895	38788	46212	43785	C00794	ko00051,ko00052,ko01100,ko02010
	pme2596	184.06	148	183.053	C8H9NO4	[M+H]+	4-Pyridoxic acid	4-吡哆酸	Others	其它类	Vitamin	维生素	82-82-6	A	63218	61989	60951	172020	175600	169400	39911	37938	35639	151650	153290	165200	105120	122200	122190	C00847	ko00750,ko01100
	MA10002917	183.01	109.02	184.012	C6H4N2O5	[M-H]-	2,4-Dinitrophenol	2,4-二硝基苯酚	Phenolic acids	酚酸类	Phenolic acids	酚酸类	51-28-5	A	82207	86497	77246	104670	111850	110790	87430	113090	111360	83828	84497	84973	94297	107250	104190	C02496	--
	Zmgn000447	184.98	78.96	185.993	C3H7O7P	[M-H]-	3-Phospho-D-glyceric acid	3-磷酸-D-甘油酸	Others	其它类	Saccharides and Alcohols	糖及醇类	820-11-1	A	855180	860770	862500	469990	431160	523200	1303400	1155100	517430	490070	839610	732630	974980	492710	934210	C00197	ko00010,ko00030,ko00260,ko00270,ko00561,ko00630,ko00710,ko01100,ko01110,ko01200,ko01230
	mws0752	185.15	185.16	186.162	C11H22O2	[M-H]-	Undecylic Acid	十一烷酸	Lipids	脂质	Free fatty acids	游离脂肪酸	112-37-8	A	845730	948530	896600	975830	1152100	1144300	1087600	1085000	1170500	1151100	1407500	1158600	899080	1026900	1121900	C17715	--
	Hmmp001310	188.07	118.07	187.063	C11H9NO2	[M+H]+	3-Indoleacrylic acid	3-吲哚丙烯酸	Alkaloids	生物碱	Alkaloids	生物碱	1204-06-4	B	8467600	7973000	7297900	14563000	15600000	15419000	6096500	5683800	6668600	14933000	14331000	14973000	11239000	12183000	11907000	C21283	--
	pmn001492	187.1	123.1	188.041	C11H8O3	[M-H]-	Ayapin	泽兰内酯	Lignans and Coumarins	木脂素和香豆素	Coumarins	香豆素	494-56-4	A	69299	76013	64562	62051	60122	63340	65005	71131	68707	51000	57479	58588	72624	71466	73845	C18078	--
	pme0137	187.07	125	188.08	C7H12N2O4	[M-H]-	N-Acetyl-L-Glutamine	N-乙酰-L-谷氨酰胺	Amino acids and derivatives	氨基酸及其衍生物	Amino acids and derivatives	氨基酸及其衍生物	2490-97-3	A	49830	61071	59853	48561	58122	35358	57402	50890	22451	29168	26763	30188	40852	43597	36776	--	--
	mws0237	187.1	125	188.105	C9H16O4	[M-H]-	Anchoic Acid	壬二酸	Organic acids	有机酸	Organic acids	有机酸	123-99-9	A	1138800	1134000	1111100	1062300	965060	1059300	1132600	1103600	1139000	847440	889860	861560	1025400	1070500	1104200	C08261	--
	mws0736	189.12	86	188.116	C8H16N2O3	[M+H]+	N-Glycyl-L-leucine*	N-甘氨酰-L-亮氨酸*	Amino acids and derivatives	氨基酸及其衍生物	Amino acids and derivatives	氨基酸及其衍生物	869-19-2	A	618000	656920	554740	571370	615250	627480	524710	515220	483210	493860	456890	450530	534290	564720	570370	C02155	--
	pme0122	189.12	126	188.116	C8H16N2O3	[M+H]+	N6-Acetyl-L-lysine*	N6-乙酰-L-赖氨酸*	Amino acids and derivatives	氨基酸及其衍生物	Amino acids and derivatives	氨基酸及其衍生物	692-04-6	A	261490	214640	270030	112930	127380	107680	270120	309910	301290	114690	110750	105650	189510	194810	184460	C02727	ko00310,ko01100
	pme0075	188.06	128	189.064	C7H11NO5	[M-H]-	N-Acetyl-L-glutamic acid	N-乙酰-L-谷氨酸	Amino acids and derivatives	氨基酸及其衍生物	Amino acids and derivatives	氨基酸及其衍生物	1188-37-0	B	227100	284710	247760	622890	597720	635940	234740	235060	223870	413340	331590	332930	277890	351680	291830	C00624	ko00220,ko01100,ko01110,ko01210,ko01230
	pme0278	191.1	128	190.095	C7H14N2O4	[M+H]+	2,6-Diaminooimelic acid	2,6-二氨基庚二酸	Amino acids and derivatives	氨基酸及其衍生物	Amino acids and derivatives	氨基酸及其衍生物	583-93-7	B	11722	15351	17647	15643	24690	25243	22187	19157	18298	17027	16836	16374	19799	14867	16817	C00666	ko00300,ko01100,ko01110,ko01230
	ML10198935	191.12	160.08	190.111	C11H14N2O	[M+H]+	3-(2-(Methylamino)ethyl)-1H-indol-5-ol	3-(2-(甲基氨基)乙基)-1H-吲哚-5-醇	Alkaloids	生物碱	Plumerane	吲哚类生物碱	1134-01-6	A	568930	488800	429970	191130	183140	178790	152340	140160	148650	70549	78166	82869	183470	186440	224520	C06212	ko00380
	mws0597	190.05	146	191.058	C10H9NO3	[M-H]-	5-Hydroxyindole-3-acetic acid	5-羟基吲哚-3-乙酸	Alkaloids	生物碱	Plumerane	吲哚类生物碱	54-16-0	B	32151	45699	37811	20771	13436	19534	27301	24736	32865	25283	21170	14333	34352	29032	24018	C05635	ko00380,ko01100
	pmb2561	190.1	84	191.1	C7H13NO3S	[M-H]-	N-Acetyl-L-methionine	N-乙酰-L-蛋氨酸	Amino acids and derivatives	氨基酸及其衍生物	Amino acids and derivatives	氨基酸及其衍生物	65-82-7	B	29757	29371	37075	39670	34609	37235	37228	31076	35700	35063	39563	40132	31086	37705	40265	C02712	--
	mws0281	191.02	111.01	192.027	C6H8O7	[M-H]-	Citric Acid	柠檬酸	Organic acids	有机酸	Organic acids	有机酸	77-92-9	A	7803000	8468700	9033800	5650300	5891600	5580400	5722500	6308600	5073200	3984800	3775700	3944100	6178700	4279200	5193200	C00158	ko00020,ko00250,ko00630,ko01100,ko01110,ko01200,ko01210,ko01230
	Hmcp002123	193.05	178.02	192.042	C10H8O4	[M+H]+	Isoscopoletin (6-Hydroxy-7-Methoxycoumarin)	异莨菪亭	Lignans and Coumarins	木脂素和香豆素	Coumarins	香豆素	776-86-3	B	84593	81636	96230	133730	130990	140610	45001	44467	38290	64890	55265	53582	90801	73399	83112	C18079	--
	mws0277	191.06	85	192.063	C7H12O6	[M-H]-	Quinic Acid	奎宁酸	Organic acids	有机酸	Organic acids	有机酸	77-95-2	A	5564500	6025600	6490000	3954000	3905600	4087300	3985000	3921100	2614700	3072200	3707000	3268900	4126200	4198400	3949900	C00296	ko00400,ko01100
	pme2743	194.08	91	193.074	C10H11NO3	[M+H]+	N-Phenylacetylglycine	N-苯乙酰甘氨酸	Amino acids and derivatives	氨基酸及其衍生物	Amino acids and derivatives	氨基酸及其衍生物	500-98-1	B	93960	124680	125570	31237	41696	49789	173940	202710	192200	116570	109190	108190	176890	146280	121830	C05598	ko00360
	mws1189	193.04	72.8	194.033	C6H10O7	[M-H]-	D-Galacturonic acid*	D-半乳糖醛酸*	Organic acids	有机酸	Organic acids	有机酸	685-73-4	B	10932	10752	16475	14515	12987	15157	18943	16878	20675	15626	14740	12828	15017	15975	15395	C00333	ko00040,ko00053,ko00520,ko01100,ko02010
	pme3705	193.04	73	194.043	C6H10O7	[M-H]-	D-Glucoronic acid*	D-葡萄糖醛酸*	Others	其它类	Saccharides and Alcohols	糖及醇类	6556-12-3	B	16620	16039	15229	14370	20555	14934	17139	14979	16086	12008	14576	12473	16105	13281	13636	C00191	ko00040,ko00053,ko00520,ko00562,ko01100
	mws0014	193.05	134.01	194.058	C10H10O4	[M-H]-	Ferulic acid*	阿魏酸*	Phenolic acids	酚酸类	Phenolic acids	酚酸类	537-98-4	A	3774600	3643800	3734700	5089600	4899300	5279900	1850500	1861600	1864200	2763000	2817100	2675900	3393100	3390600	3659400	C01494	ko00940,ko01100,ko01110
	Lmdn003756	193.05	135.05	194.058	C10H10O4	[M-H]-	Methyl caffeate*	咖啡酸甲酯*	Phenolic acids	酚酸类	Phenolic acids	酚酸类	3843-74-1	B	3008.6	4116	4215.9	4014.6	3751.4	4782.5	4309.1	4694.2	2645.4	2703.4	2613.3	3530	3337.2	2738.6	3791.4	C10477	--
	mws2218	195.09	83.06	194.08	C8H10N4O2	[M+H]+	Caffeine	咖啡碱	Alkaloids	生物碱	Alkaloids	生物碱	58-08-2	B	51123	54834	49119	12600	15678	15781	75661	77061	73893	15596	9798.2	12949	44678	35630	49072	C07481	ko00232,ko01100,ko01110
	XMP3554	196.06	150.05	195.053	C9H9NO4	[M+H]+	HMBOA	2-羟基-7-甲氧基-1,4-苯并恶嗪-3-酮	Alkaloids	生物碱	Alkaloids	生物碱	17359-53-4	A	4030200	3927700	3655900	4592500	4521100	5365000	13542000	15765000	15852000	13949000	9930300	12659000	9162400	9656200	9223100	--	--
	pme0534	195.05	74.9	196.058	C6H12O7	[M-H]-	Gluconic acid	葡萄糖酸	Others	其它类	Saccharides and Alcohols	糖及醇类	526-95-4	B	693140	677030	730440	818500	768070	865930	602500	587010	650890	619330	717200	607000	660080	719370	745620	C00257	ko00030,ko01100,ko01110,ko01200
	mws0027	197.05	123	198.053	C9H10O5	[M-H]-	Syringic acid	丁香酸	Phenolic acids	酚酸类	Phenolic acids	酚酸类	530-57-4	A	312920	368640	354290	1527100	1394700	1500100	205540	210220	217870	1390800	1325600	1270100	799750	880460	803000	C10833	--
	Zmzn000079	199	78.96	200.009	C4H9O7P	[M-H]-	D-Erythrose-4-phosphate	D-赤藓糖-4-磷酸	Others	其它类	Saccharides and Alcohols	糖及醇类	585-18-2	B	62713	58273	111190	104050	94313	90472	76107	88491	77084	68939	58789	64682	73675	80678	86683	C00279	ko00030,ko00400,ko00710,ko00750,ko00998,ko01100,ko01110,ko01200,ko01230
	pmb2640	199.17	181	200.178	C12H24O2	[M-H]-	Lauric acid	月桂酸(十二烷酸)	Organic acids	有机酸	Organic acids	有机酸	143-07-7	A	32613	34654	36882	26496	32170	30762	36554	35351	36336	32995	38961	34789	32113	35964	35329	C02679	ko00061,ko01100,ko01110
	pmb0130	203.12	144	202.111	C12H14N2O	[M+H]+	Acetryptine	乙酰色胺	Alkaloids	生物碱	Phenolamine	酚胺	3551-18-6	B	11174	8071.4	8319.2	4829.3	9	9	22358	24528	18570	20441	24511	24333	13840	15396	16017	--	--
	mws5037	203.14	86.1	202.132	C9H18N2O3	[M+H]+	L-Alanyl-L-leucine	L-丙氨酰-L-亮氨酸	Amino acids and derivatives	氨基酸及其衍生物	Amino acids and derivatives	氨基酸及其衍生物	3303-34-2	A	368890	363090	395170	394050	452940	416130	459210	456720	444030	398510	359530	414080	378940	383300	392020	--	--
	mws0018	203.22	83	202.216	C10H26N4	[M+H]+	Spermine	精胺	Alkaloids	生物碱	Phenolamine	酚胺	71-44-3	A	33285000	35103000	32260000	33097000	36714000	34615000	27881000	28116000	32144000	49050000	46367000	51124000	38189000	39245000	39034000	C00750	ko00330,ko00410,ko00480,ko01100
	Wmhn001652	203.08	116.05	204.042	C11H8O4	[M-H]-	3-Methoxy-juglone	3-甲氧基胡桃醌	Quinones	醌类	Quinones	醌类	-	B	4634800	4699300	4453300	8856800	8429400	8945000	3600500	3662200	3745300	8215500	8258300	8636600	5950300	6772900	6869000	--	--
	mws0282	203.08	116.05	204.09	C11H12N2O2	[M-H]-	L-Tryptophan	L-色氨酸	Amino acids and derivatives	氨基酸及其衍生物	Amino acids and derivatives	氨基酸及其衍生物	73-22-3	A	6521800	6266700	6234600	12111000	11547000	12148000	5231700	5456900	5166200	11727000	11560000	11699000	8569500	8762500	9551400	C00078	ko00260,ko00380,ko00400,ko00901,ko00966,ko00970,ko00998,ko01100,ko01110,ko01210,ko01230
	pmb0818	206.1	147.5	205.074	C11H11NO3	[M+H]+	Methoxyindoleacetic acid	甲氧基吲哚乙酸	Alkaloids	生物碱	Plumerane	吲哚类生物碱	3471-31-6	B	353270	312690	293320	615110	624850	696290	238550	248850	249020	620880	596110	600440	467450	471090	448610	C05660	ko00380
	pme1261	206.14	76	205.131	C9H19NO4	[M+H]+	D-Panthenol	D-泛酰醇	Others	其它类	Saccharides and Alcohols	糖及醇类	81-13-0	B	12078	7372.3	10984	53601	59862	48327	8109.3	9345.8	13553	24580	26790	26891	26122	23843	29458	C05944	ko00770
	mws1076	207.07	151	206.058	C11H10O4	[M+H]+	Scoparone	滨蒿内酯	Lignans and Coumarins	木脂素和香豆素	Coumarins	香豆素	120-08-1	B	67700	58058	60662	383200	420970	473530	17825	16495	17364	133580	134180	142320	158210	207960	210950	C09311	--
	Lmln010063	205.16	189.13	206.167	C14H22O	[M-H]-	2,6-Di-t-butylphenol	2,6-二叔丁基苯酚	Phenolic acids	酚酸类	Phenolic acids	酚酸类	128-39-2	A	934660	1522100	970100	1473100	1516900	1520400	1271400	1416800	1746000	1490200	1884800	1732200	1468300	1366900	1368700	--	--
	Zmgn002106	206.08	58.03	207.09	C11H13NO3	[M-H]-	N-Acetyl-L-phenylalanine	N-乙酰基-L-苯丙氨酸	Amino acids and derivatives	氨基酸及其衍生物	Amino acids and derivatives	氨基酸及其衍生物	2018-61-3	A	264590	242830	286310	302220	317710	271130	272180	269200	286110	347970	363020	367750	278320	352210	333120	C03519	ko00360,ko01100
	pmb2620	207.07	133.1	208.074	C11H12O4	[M-H]-	3,4-Dimethoxycinnamic acid*	3,4-二甲氧基肉桂酸*	Phenolic acids	酚酸类	Phenolic acids	酚酸类	14737-89-4	A	209020	202670	205490	64560	60245	63615	174480	185890	186890	57673	56909	58054	109430	118680	131030	--	--
	pme3443	207.07	192	208.074	C11H12O4	[M-H]-	Sinapinaldehyde*	芥子醛*	Phenolic acids	酚酸类	Phenolic acids	酚酸类	4206-58-0	B	97095	100270	106350	138430	141370	155170	133570	130800	132920	300380	345430	281340	161860	189770	202820	C05610	ko00940,ko01100,ko01110
	mws1212	209.08	177.3	208.074	C11H12O4	[M+H]+	Methyl ferulate*	阿魏酸甲酯*	Phenolic acids	酚酸类	Phenolic acids	酚酸类	2309-07-1	B	178740	161850	180890	51795	45829	60857	115430	146870	145720	43112	36380	44033	83825	99138	117560	--	--
	Zmyn000108	209.03	85.03	210.038	C6H10O8	[M-H]-	D-Saccharic acid	D-蔗糖酸	Others	其它类	Saccharides and Alcohols	糖及醇类	87-73-0	A	67611	59680	69699	75830	82874	64882	62285	84220	71454	46700	46719	31872	50817	77602	73602	C00818	ko00053,ko01100
	mws0853	209.08	179	210.089	C11H14O4	[M-H]-	Sinapyl alcohol	芥子醇	Phenolic acids	酚酸类	Phenolic acids	酚酸类	537-33-7	B	16707	15412	14524	10519	6476	16797	19118	28897	18919	24005	31936	17238	16020	14321	8098.3	C02325	ko00940,ko01100,ko01110
	pme1654	209.12	59.02	210.126	C12H18O3	[M-H]-	Jasmonic acid	茉莉酸	Organic acids	有机酸	Organic acids	有机酸	77026-92-7	B	1029700	1005100	992320	7864.6	7181	8432.9	471760	469440	457650	4560.6	4749.6	4245.8	348640	374650	382820	C08491	ko00592,ko01100,ko01110,ko04075
	XMP5279	211.17	109.1	210.162	C13H22O2	[M+H]+	Blumenol C	4-(3-羟基丁基)-3,5,5-三甲基环己基-2-烯-1-酮	Others	其它类	Others	其它	36151-02-7	A	781190	771900	597830	133930	155630	160800	998270	790900	1209800	350220	384470	310080	673540	505270	707980	--	--
	yumi3193	212.05	110.06	211.048	C9H9NO5	[M+H]+	DIMBOA	2,4-二羟基-7-甲氧基-1,4-苯并恶嗪-3-酮	Alkaloids	生物碱	Alkaloids	生物碱	15893-52-4	A	8023000	7382100	6955900	2542700	1863500	2378300	15689000	12308000	14895000	6399400	5711100	7361000	7984200	7266500	8088700	C04720	--
	pmb0128	213.3	81	212.178	C13H24O2	[M+H]+	δ-Tridecalactone	δ-十三烷内脂	Lipids	脂质	Glycerol ester	甘油酯	7370-92-5	B	202140	208590	199200	5381.2	9	9	35853	33525	37297	9	9	9	63913	61186	59431	--	--
	pme0170	217.13	158	216.122	C8H16N4O3	[M+H]+	N-Acetyl-L-Arginine	N-乙酰-L-精氨酸	Amino acids and derivatives	氨基酸及其衍生物	Amino acids and derivatives	氨基酸及其衍生物	155-84-0	A	389650	351900	405890	324660	356780	321240	540120	585200	533390	563750	590380	740630	488280	408320	483410	--	--
	mws5045	215.17	169.16	216.173	C12H24O3	[M-H]-	12-Hydroxydodecanoic acid	12-羟基十二酸	Lipids	脂质	Free fatty acids	游离脂肪酸	505-95-3	A	27214	26873	26373	1996.4	2608.2	2066.8	5212.9	7374.6	5100.5	1680.2	4287.9	3775.3	11768	10189	11166	C08317	--
	pme2566	217.08	199	218.09	C8H14N2O5	[M-H]-	(5-L-Glutamyl)-L-amino acid	5-L-谷氨酰-L-氨基酸	Amino acids and derivatives	氨基酸及其衍生物	Amino acids and derivatives	氨基酸及其衍生物	5875-41-2	B	168990	206250	220240	186830	158370	159890	171540	136620	121940	128530	143640	126310	147880	139950	181450	C03740	ko00480,ko01100
	mws0677	219.11	160	218.106	C12H14N2O2	[M+H]+	N-Acetyl-5-hydroxytryptamine	N-乙酰-5-羟基色胺	Alkaloids	生物碱	Alkaloids	生物碱	1210-83-9	A	164790	173100	167560	184280	159360	185490	153790	143840	187230	147120	143310	145010	166580	196640	178370	C00978	ko00380,ko01100
	mws1337	220.12	202.1	219.111	C9H17NO5	[M+H]+	D-Pantothenic Acid	D-泛酸	Others	其它类	Vitamin	维生素	79-83-4	A	3089900	3054400	3137500	4521000	4352100	4222700	3249100	3323500	3251500	3523700	3182400	3594900	3678100	3645800	3663900	C00864	ko00410,ko00770,ko01100,ko01110
	pme1228	221.09	204	220.085	C11H12N2O3	[M+H]+	5-Hydroxy-L-tryptophan	5-羟基-L-色氨酸	Amino acids and derivatives	氨基酸及其衍生物	Amino acids and derivatives	氨基酸及其衍生物	56-69-9	B	142750	113590	126380	68003	79594	79265	150870	124060	132940	53697	56004	73897	100030	101440	102550	C00643	ko00380,ko01100
	Hmyp002656	222.08	130.06	221.068	C11H11NO4	[M+H]+	Methyl dioxindole-3-acetate	甲基-二氧吲哚-乙酸	Others	其它类	Others	其它	57061-18-4	A	260790	195500	264060	345760	388360	420650	272430	281530	206010	252130	199490	237540	341570	320420	316750	--	--
	pme2755	222	144	221.09	C8H15NO6	[M+H]+	N-Acetyl-D-glucosamine	N-乙酰-D-葡萄糖胺	Others	其它类	Saccharides and Alcohols	糖及醇类	7512-17-6	B	575160	522840	644870	662590	617770	575250	503370	525360	532720	1119400	1135000	926360	675140	665280	673010	C00140	ko00520,ko01100,ko02010
	mws1639	223.06	190	222.053	C11H10O5	[M+H]+	Isofraxidin	异嗪皮啶	Lignans and Coumarins	木脂素和香豆素	Coumarins	香豆素	486-21-5	B	4822.4	3238.2	2220	2933.2	2303	2556.6	4706.6	4402.5	2669	3709	3654	1965.2	5947.7	4273.4	3904.5	C17480	--
	mws5042	223.11	120.09	222.1	C11H14N2O3	[M+H]+	L-Glycyl-L-phenylalanine	L-甘氨酰-L-苯丙氨酸	Amino acids and derivatives	氨基酸及其衍生物	Amino acids and derivatives	氨基酸及其衍生物	721-66-4	A	287740	270350	229300	568240	585770	619830	191860	192400	186940	522570	601600	637800	438280	430110	429930	--	--
	Hmgp005956	223.13	149.02	222.125	C13H18O3	[M+H]+	Dehydrovomifoliol	去氢催吐萝芙叶醇	Terpenoids	萜类	Monoterpenoids	倍萜	15764-81-5	B	155970	170830	142320	158390	233680	191660	169300	268760	289920	166510	172880	214130	179520	188120	208720	C02533	--
	mws0520	224.09	136	223.084	C11H13NO4	[M+H]+	N-Acetyl-L-tyrosine	N-乙酰-L-酪氨酸	Amino acids and derivatives	氨基酸及其衍生物	Amino acids and derivatives	氨基酸及其衍生物	537-55-3	B	209310	197860	166520	72231	45859	52264	98684	101330	104330	68866	57218	56170	91808	107050	95884	--	--
	mws4085	223.06	193	224.068	C11H12O5	[M-H]-	Sinapic acid	芥子酸	Phenolic acids	酚酸类	Phenolic acids	酚酸类	530-59-6	A	241870	225950	230630	2004100	1816000	1958500	163050	177650	155160	1571600	1488700	1396100	921750	937620	910310	C00482	ko00940,ko01100,ko01110
	XMP4540	226.07	166.05	225.064	C10H11NO5	[M+H]+	HDMBOA	2-羟基-4,7-二甲氧基-1,4-苯并恶嗪-3-酮	Alkaloids	生物碱	Alkaloids	生物碱	-	A	18155000	14887000	16654000	13200000	13362000	13117000	4255900	4128900	4504100	2060900	1856600	2025200	9696400	10392000	9499400	--	--
	pmb2643	225.19	207	226.193	C14H26O2	[M-H]-	Myristoleic acid	肉豆蔻油酸	Lipids	脂质	Free fatty acids	游离脂肪酸	544-64-9	A	10134	11415	13496	5104.1	6096.3	7268.9	8881.9	9378	9583.4	6374.7	6023.8	4462.8	7581.9	8189.3	8814.8	C08322	--
	pme1194	228.1	112	227.091	C9H13N3O4	[M+H]+	2'-Deoxycytidine	2'-脱氧胞苷	Nucleotides and derivatives	核苷酸及其衍生物	Nucleotides and derivatives	核苷酸及其衍生物	951-77-9	B	295930	296310	244160	663810	637280	622010	177060	187750	199760	572080	563180	534380	399980	412320	434310	C00881	ko00240,ko01100,ko02010
	Zmjn003398	227.13	183.14	228.136	C12H20O4	[M-H]-	2-Dodecenedioic acid	2-十二烯二酸	Lipids	脂质	Free fatty acids	游离脂肪酸	6402-36-4	A	2726600	2600300	2604600	124840	124830	119070	840190	853600	870310	62748	60808	50861	862080	998420	1000400	C16308	ko00592,ko01110
	mws0119	227.2	227.2	228.209	C14H28O2	[M-H]-	Myristic Acid	肉豆蔻酸	Lipids	脂质	Free fatty acids	游离脂肪酸	544-63-8	A	22075000	22300000	22023000	15831000	15808000	16515000	21943000	26317000	22875000	18450000	18086000	15703000	18929000	20450000	17986000	C06424	ko00061,ko01100
	mws0474	229.14	211	230.152	C12H22O4	[M-H]-	Dodecanedioic aicd	十二烷二酸	Organic acids	有机酸	Organic acids	有机酸	693-23-2	A	3908.4	3985	3888.6	1601.8	1780	1360.2	2207.3	2786.5	2029.3	1336.8	1105	1030	2406.3	2810.2	3682.1	C02678	--
	Lmhp001670	231.16	72.08	231.17	C11H22N2O3	[M+H]+	L-Valyl-L-Leucine	L-缬氨酰-L-亮氨酸	Amino acids and derivatives	氨基酸及其衍生物	Amino acids and derivatives	氨基酸及其衍生物	3989-97-7	B	299740	276900	302360	1358500	1239300	1238300	221070	226850	210410	1134900	1080900	1158200	792680	753280	758220	--	--
	pmb0490	235.14	147.04	234.137	C13H18N2O2	[M+H]+	p-Coumaroylputrescine	对香豆酰基腐胺	Alkaloids	生物碱	Phenolamine	酚胺	34136-53-3	A	669230	748760	643210	921370	913820	938090	2778300	2984900	3374800	90748000	84092000	90061000	46197000	42182000	41494000	C18326	ko00330,ko01100
	pmb0962	235.1	118.3	234.158	C10H22N2O4	[M+H]+	L-Lysine-Butanoic Acid	L-赖氨酸丁酸酯	Amino acids and derivatives	氨基酸及其衍生物	Amino acids and derivatives	氨基酸及其衍生物	80407-71-2	B	19037000	20701000	21589000	9928900	12115000	12272000	19649000	14089000	18240000	11976000	11390000	7512400	12208000	15004000	11811000	--	--
	mws4176	237.12	120.09	236.116	C12H16N2O3	[M+H]+	L-Alanyl-L-Phenylalanine	L-丙氨酰-L-苯丙氨酸	Amino acids and derivatives	氨基酸及其衍生物	Amino acids and derivatives	氨基酸及其衍生物	3061-90-3	A	59866	51799	42106	223970	221270	205920	41894	45479	28719	163420	135470	188600	111710	117390	119110	--	--
	Lmhn003240	237.04	121.03	238.048	C11H10O6	[M-H]-	Benzoylmalic acid	苯甲酰苹果酸	Phenolic acids	酚酸类	Phenolic acids	酚酸类	22138-51-8	A	2866500	2688400	2789900	3756800	4045000	3752800	2989800	2940400	2734400	3722200	3875000	4098000	3157900	3566400	3444800	--	--
	pme0428	237.08	103	238.084	C12H14O5	[M-H]-	3,4,5-Trimethoxycinnamic acid*	3,4,5-三甲氧基肉桂酸*	Phenolic acids	酚酸类	Phenolic acids	酚酸类	90-50-6	B	1758.5	1486.2	1928.4	17100	15159	13812	9	9	9	6295.4	6765.5	6764.2	5424.9	6798.7	6518.3	--	--
	pmn001669	237.08	147	238.084	C12H14O5	[M-H]-	Methyl sinapate*	芥子酸甲酯*	Phenolic acids	酚酸类	Phenolic acids	酚酸类	20733-94-2	B	25699	20824	27608	15549	13512	13204	22318	28250	29099	11635	13462	14217	14740	20008	23089	--	--
	pme2827	239	223	240.245	C16H32O	[M-H]-	Palmitaldehyde	棕榈醛	Others	其它类	Others	其它	629-80-1	B	10546000	9695500	9890400	10994000	9521100	9796400	11596000	11138000	12125000	9700100	10331000	10689000	13381000	16319000	23805000	C00517	ko00071
	pme0264	243.1	127	242.09	C10H14N2O5	[M+H]+	Thymidine	胸苷	Nucleotides and derivatives	核苷酸及其衍生物	Nucleotides and derivatives	核苷酸及其衍生物	50-89-5	A	348190	335050	312380	545960	576860	587560	251180	240800	237670	718770	701110	697090	471710	475510	482550	C00214	ko00240,ko01100
	mws0359	241.22	241.22	242.225	C15H30O2	[M-H]-	Pentadecanoic Acid	十五烷酸	Lipids	脂质	Free fatty acids	游离脂肪酸	1002-84-2	A	892320	726050	979490	674270	560650	654050	749100	1005500	703050	500630	521910	461370	784410	798410	776030	C16537	--
	ML10180524	244.09	112.05	243.086	C9H13N3O5	[M+H]+	Cytarabine*	胞嘧啶阿拉伯糖苷*	Nucleotides and derivatives	核苷酸及其衍生物	Nucleotides and derivatives	核苷酸及其衍生物	147-94-4	A	5693500	5972800	5167100	12396000	12457000	10897000	3524200	3319900	3314100	9934500	9253200	8203200	6373300	6225400	8032800	C02961	--
	pme3732	244.09	112	243.086	C9H13N3O5	[M+H]+	Cytidine*	胞苷*	Nucleotides and derivatives	核苷酸及其衍生物	Nucleotides and derivatives	核苷酸及其衍生物	65-46-3	A	2677300	2858300	2719900	5398700	5557300	5471500	2331000	2394600	1882200	5509400	5646300	5875900	3962800	3792800	4052100	C00475	ko00240,ko01100,ko02010
	mws0248	243.06	110	244.07	C9H12N2O6	[M-H]-	Uridine*	尿嘧啶核苷*	Nucleotides and derivatives	核苷酸及其衍生物	Nucleotides and derivatives	核苷酸及其衍生物	58-96-8	A	394810	363610	404580	2291600	2502800	2545700	196320	195730	210070	2084900	1929200	1996900	929620	1171000	1238200	C00299	ko00240,ko01100,ko02010
	mws0976	243.06	153	244.07	C9H12N2O6	[M-H]-	β-Pseudouridine*	β-假尿苷*	Nucleotides and derivatives	核苷酸及其衍生物	Nucleotides and derivatives	核苷酸及其衍生物	1445-07-4	B	81708	81893	73089	20588	19116	18017	41695	45759	7481.4	31680	29420	31724	43155	28928	34461	C02067	ko00240,ko01100
	Lmhp002031	245.18	86.1	245.186	C12H24N2O3	[M+H]+	L-Leucyl-L-Leucine	L-亮氨酰-L-亮氨酸	Amino acids and derivatives	氨基酸及其衍生物	Amino acids and derivatives	氨基酸及其衍生物	3303-31-9	A	206870	224310	239860	1669000	1516400	1437800	169320	206630	186760	1462500	1496100	1504000	908810	1022200	999680	--	--
	pmb2591	245.09	203.2	246.1	C13H14N2O3	[M-H]-	N-Acetyl-L-Tryptophan	N-乙酰-L-色氨酸	Amino acids and derivatives	氨基酸及其衍生物	Amino acids and derivatives	氨基酸及其衍生物	1218-34-4	A	1331800	1637400	1353400	914060	996980	925260	7441000	6931100	6032000	9362900	7142000	6158000	3626800	4529000	4287100	--	--
	Lmhp002772	249.16	147.04	248.152	C14H20N2O2	[M+H]+	p-Coumaroylcadaverine	对香豆酰尸胺	Alkaloids	生物碱	Phenolamine	酚胺	-	A	237160	211040	205720	189570	211120	205970	300950	239390	291010	11998000	11378000	12590000	3952200	3753300	3919800	--	--
	Lmhp002153	251.14	147.04	250.132	C13H18N2O3	[M+H]+	N-p-Coumaroylhydroxyputrescine	N-对香豆酰羟基腐胺	Alkaloids	生物碱	Phenolamine	酚胺	-	A	3453100	3677200	3293100	6541900	7376100	7111600	5969200	6132400	5601400	119680000	117690000	120310000	44414000	45765000	43186000	--	--
	mws1715	252.11	69	251.102	C10H13N5O3	[M+H]+	Cordycepin*	虫草素*	Nucleotides and derivatives	核苷酸及其衍生物	Nucleotides and derivatives	核苷酸及其衍生物	73-03-0	A	17845	21753	21270	47459	49084	48051	17157	16716	17229	58341	59319	53801	36141	38656	31239	C08431	--
	pme3961	252.11	136	251.102	C10H13N5O3	[M+H]+	2'-Deoxyadenosine*	2'-脱氧腺苷*	Nucleotides and derivatives	核苷酸及其衍生物	Nucleotides and derivatives	核苷酸及其衍生物	958-09-8	A	1555400	1462800	1418300	4156700	4313000	4330400	1332900	1277900	1315500	5262800	4972600	4945800	3016300	3228900	3212600	C00559	ko00230,ko01100,ko02010
	mws0361	253.22	235.19	254.225	C16H30O2	[M-H]-	Palmitoleic Acid	棕榈油酸	Lipids	脂质	Free fatty acids	游离脂肪酸	373-49-9	A	11351	7022.7	10611	6876.7	8374.4	7500.3	7177.1	9040.6	7386.2	7075.5	6849.6	4993	8026.9	7723.1	7473.6	C08362	ko00061
	pma3101	256.2	124.1	256.082	C11H14NO6+	[M+H]+	Nicotinate D-ribonucleoside	烟酸核糖核苷	Others	其它类	Vitamin	维生素	17720-18-2	B	2753000	2949600	2999900	5316900	6052900	5770800	2536400	2433300	2365900	6052500	5190900	5225800	3687700	3519500	3528300	C05841	ko00760,ko01100
	mws0120	258.11	104.11	257.103	C8H20NO6P	[M+H]+	Choline Alfoscerate	甘磷酸胆碱 GPC	Lipids	脂质	PC	磷脂酰胆碱	28319-77-9	A	598870	600760	546270	870160	893710	813850	1078600	1161200	1140400	934630	899410	780800	834880	944700	874450	C00670	ko00564,ko00565
	mws0866	259.02	97	260.03	C6H13O9P	[M-H]-	D-Glucose 6-phosphate*	D-葡萄糖-6-磷酸*	Others	其它类	Saccharides and Alcohols	糖及醇类	56-73-5	A	796040	745840	772710	2696800	2758700	2662800	1365300	1371600	1289100	1469600	1455600	1542000	1280600	1618900	1612500	C00092	ko00500,ko00562,ko00998,ko01100,ko01110
	pme3313	259	97	260.03	C6H13O9P	[M-H]-	D-Fructose 6-phosphate*	D-果糖-6-磷酸*	Others	其它类	Saccharides and Alcohols	糖及醇类	643-13-0	B	354800	395860	379210	1294600	1221000	1200500	672180	614210	593070	676080	646140	752850	614330	715840	796850	C00085	ko00052,ko00500,ko00710,ko01100,ko01110,ko01200
	mws1090	259.02	97	260.03	C6H13O9P	[M-H]-	Glucose-1-phosphate*	葡萄糖-1-磷酸*	Others	其它类	Saccharides and Alcohols	糖及醇类	59-56-3	A	782610	868460	798240	2754400	2622500	2546100	1351800	1364800	1305600	1490500	1511800	1531700	1391900	1553400	1756100	C00103	ko00010,ko00040,ko00052,ko00500,ko00520,ko00523,ko00561,ko01100,ko01110
	Zmpn000095	261.04	78.96	262.045	C6H15O9P	[M-H]-	Sorbitol-6-phosphate	山梨糖醇-6-磷酸	Others	其它类	Saccharides and Alcohols	糖及醇类	20479-58-7	B	14619	18525	16670	21907	34696	29790	27673	25429	19276	23948	25518	20719	21053	22285	23790	C01096	ko00051,ko01100
	Lmtn004049	263.13	204.12	264.136	C15H20O4	[M-H]-	Abscisic acid	脱落酸	Organic acids	有机酸	Organic acids	有机酸	21293-29-8	B	17814	17336	17468	11767	12171	13590	13165	12284	11117	26432	29717	30304	16039	18475	16630	C06082	ko00906,ko01100,ko01110,ko04075
	Lmlp003161	265.15	177.06	264.147	C14H20N2O3	[M+H]+	N-Feruloylputrescine*	阿魏酰腐胺*	Alkaloids	生物碱	Phenolamine	酚胺	501-13-3	B	673220	588030	575710	5289500	5840500	5360000	829570	1005200	836800	6857100	6483400	6869700	3712300	3570700	4189400	C10497	ko00330,ko01100
	Lmhp002001	265.15	72.08	265.155	C14H20N2O3	[M+H]+	L-Valyl-L-Phenylalanine*	L-缬氨酰-L-苯丙氨酸*	Amino acids and derivatives	氨基酸及其衍生物	Amino acids and derivatives	氨基酸及其衍生物	3918-92-1	B	145590	137080	144520	586290	558790	609930	122550	100630	111890	518750	485320	583670	320500	359620	322270	--	--
	Hmsn000210	133.01	115.01	266.224	C17H30O2	[M-H]-	Methyl 7,10-hexadecadienoate	7,10-十六碳二烯酸甲酯	Lipids	脂质	Free fatty acids	游离脂肪酸	-	A	1159800	1252200	1205900	2193800	2266700	2339400	1000500	1114100	914570	1250600	1364900	1296800	1456500	1313100	1414100	--	--
	pme1184	268.1	152	267.097	C10H13N5O4	[M+H]+	2'-Deoxyguanosine*	2'-脱氧鸟苷*	Nucleotides and derivatives	核苷酸及其衍生物	Nucleotides and derivatives	核苷酸及其衍生物	961-07-9	A	807920	872290	698430	2016900	2200600	2121700	461780	440160	456320	2412500	2388400	2361100	1337400	1473600	1457600	C00330	ko00230,ko01100,ko02010
	pme0230	268.1	136.06	267.097	C10H13N5O4	[M+H]+	Adenosine*	腺苷*	Nucleotides and derivatives	核苷酸及其衍生物	Nucleotides and derivatives	核苷酸及其衍生物	58-61-7	A	2885300	2595200	2340100	2136400	2248800	2356200	4239700	3749500	4316700	5752400	5764200	6477900	3821800	4150800	3756300	C00212	ko00230,ko01100,ko02010
	pme2890	269.06	136	268.055	C8H16N2O4S2	[M+H]+	L-Homocystine	L-高胱氨酸	Amino acids and derivatives	氨基酸及其衍生物	Amino acids and derivatives	氨基酸及其衍生物	626-72-2	B	10673	19825	20500	27044	18579	27932	13834	15918	13674	23655	25991	34560	31752	24837	28417	C01817	ko00270
	mws1662	269.08	226	268.074	C16H12O4	[M+H]+	Tectochrysin	杨芽黄素	Flavonoids	黄酮	Flavonoid	黄酮	520-28-5	B	2007.7	1867.5	2892.7	10988	11481	12637	4027.5	3576.5	2243.4	6482.6	6183.7	7322.1	6462	5426.2	6597.7	C11621	--
	mws1060	267.07	135	268.081	C10H12N4O5	[M-H]-	9-(Arabinosyl)hypoxanthine	9-(阿拉伯糖基)次黄嘌呤	Nucleotides and derivatives	核苷酸及其衍生物	Nucleotides and derivatives	核苷酸及其衍生物	7013-16-3	A	1222600	1277900	1205600	896880	887180	914500	1191900	1105900	1213700	578570	546260	550370	901640	1007600	1087300	--	--
	pmp000086	269.1	177.05	268.095	C13H16O6	[M+H]+	1-Feruloyl-sn-glycerol	1-阿魏酰-sn-甘油	Phenolic acids	酚酸类	Phenolic acids	酚酸类	-	B	222900	286340	182770	9	9	9	255560	331340	285770	9	9	9	153690	169620	145640	--	--
	mws0383	267.23	267.23	268.24	C17H32O2	[M-H]-	Cis-10-Heptadecenoic Acid	顺-10-十七碳烯酸	Lipids	脂质	Free fatty acids	游离脂肪酸	29743-97-3	A	7150000	5910100	7304300	3512200	3082700	3307800	3879100	5085000	3671400	2215200	2941200	2153200	4099300	4077200	3970100	--	--
	pmp000571	271.06	153.01	270.053	C15H10O5	[M+H]+	Apigenin	芹菜素	Flavonoids	黄酮	Flavonoid	黄酮	520-36-5	A	17995	11007	14952	38566	35732	44313	10422	7854.9	8104.4	6451	8364.7	8462.8	19990	21413	21156	C01477	ko00941,ko00943,ko00944,ko01100,ko01110
	pmf0525	271.1	147	270.089	C16H14O4	[M+H]+	Imperatorin	欧前胡素	Lignans and Coumarins	木脂素和香豆素	Coumarins	香豆素	482-44-0	B	31884	31053	30002	9	9	9	17292	18305	14455	9	9	9	12363	13855	13136	C09269	--
	pme0376	271.06	151	272.068	C15H12O5	[M-H]-	Naringenin (5,7,4'-Trihydroxyflavanone)*	柚皮素*	Flavonoids	黄酮	Dihydroflavone	二氢黄酮	480-41-1	A	13732	10289	9966.7	6034.5	9411.1	6193	15252	12407	12735	8487.3	4698.9	6015	11432	10691	11821	C00509	ko00941,ko00943,ko01100,ko01110
	mws0914	271.06	151	272.068	C15H12O5	[M-H]-	Pinobanksin*	短叶松素*	Flavonoids	黄酮	Dihydroflavonol	二氢黄酮醇	548-82-3	A	12886	14073	11525	8399.1	8157.8	9950.3	10695	11080	11174	4230.1	7451.8	4945.2	11054	12469	10538	C09826	ko00941
	Lmmn003323	271.23	225.22	272.235	C16H32O3	[M-H]-	2-Hydroxyhexadecanoic acid	2-羟基十六烷酸	Organic acids	有机酸	Organic acids	有机酸	764-67-0	B	327280	340660	365150	320940	312080	315830	427190	419810	410370	202000	212610	196160	307770	323620	289260	--	--
	pmp001264	274.27	256.27	273.267	C16H35NO2	[M+H]+	Hexadecylsphingosine	十六烷基鞘胺醇	Lipids	脂质	Sphingolipids	鞘脂	-	A	7479500	7743200	6870000	6098400	6642700	5326700	7013700	6950400	6959300	6496500	6941500	6379000	6862300	6738700	6917800	--	--
	pme3285	275.09	139	274.084	C15H14O5	[M+H]+	Afzelechin (3,5,7,4'-Tetrahydroxyflavan)	阿夫儿茶精	Flavonoids	黄酮	Flavanols	黄烷醇类	2545-00-8	B	20833	12623	10738	27349	42492	30170	11956	10925	7727.5	8494.6	12562	9473.9	23910	22267	13208	C09320	ko00941,ko01110
	pme1712	275	257	276.132	C11H20N2O6	[M-H]-	L-Saccharopine	L-酵母氨酸	Amino acids and derivatives	氨基酸及其衍生物	Amino acids and derivatives	氨基酸及其衍生物	997-68-2	B	30396	30687	26825	32111	33157	29107	23768	29470	27690	29331	27085	23890	21900	32852	28199	C00449	ko00300,ko00310,ko01100,ko01110,ko01230
	pmb0508	277.17	147.04	276.159	C14H20N4O2	[M+H]+	p-Coumaroylagmatine	对香豆酰胍丁胺	Alkaloids	生物碱	Phenolamine	酚胺	7295-86-5	A	1682500	1637900	1681100	1085400	971520	1153900	982130	1013000	1115700	33267000	32466000	30647000	11066000	11050000	11478000	C04498	ko00330,ko01100
	pmb1574	277.2	93	276.2	C18H28O2	[M+H]+	9,12-Octadecadien-6-Ynoic Acid	十八碳二烯-6-炔酸	Lipids	脂质	Glycerol ester	甘油酯	61481-29-6	B	117950	102360	103460	22336	26254	22638	36686	32936	36435	21338	25538	25404	58294	47695	48872	--	--
	mws1038	277.12	146	278.13	C11H22N2O4S	[M-H]-	Pantetheine	泛硫醇	Others	其它类	Others	其它	496-65-1	A	87698	132400	112460	107810	111460	95067	66652	70297	56640	79400	83082	64004	87058	95979	86173	C00831	ko00332,ko00770,ko01110
	Lmlp012720	279.16	149.02	278.152	C16H22O4	[M+H]+	Dibutyl phthalate	邻苯二甲酸二丁酯	Phenolic acids	酚酸类	Phenolic acids	酚酸类	84-74-2	B	1049900	1188500	1029900	4343000	4826400	4643100	1368600	1625900	1580000	5782000	5581300	6171600	3458100	3360800	3341100	C14214	--
	Lmhp003013	279.17	177.05	278.163	C15H22N2O3	[M+H]+	N-Feruloyl-Cadaverine	阿魏酰尸胺	Alkaloids	生物碱	Phenolamine	酚胺	-	B	139980	92348	92277	492180	415950	527920	90832	116360	95301	1449300	1531000	1658700	559880	630390	535140	--	--
	Lmbn005923	277.22	59.01	278.225	C18H30O2	[M-H]-	Crepenynic acid*	戊烯酸*	Lipids	脂质	Free fatty acids	游离脂肪酸	2277-31-8	A	1071200	1009900	1102000	881880	885120	875650	762230	832120	750360	836010	916590	784880	876760	880800	899940	C07289	ko00591
	mws0366	277.22	277.22	278.225	C18H30O2	[M-H]-	γ-Linolenic Acid*	γ-亚麻酸*	Lipids	脂质	Free fatty acids	游离脂肪酸	506-26-3	A	40682000	38259000	39947000	33185000	34612000	32638000	27434000	33783000	27793000	30332000	34812000	30592000	32831000	32143000	34636000	C06426	ko00591,ko01040,ko01100
	pmb0889	279.23	95.1	278.225	C18H30O2	[M+H]+	Punicic acid (9Z,11E,13Z-octadecatrienoic acid)*	石榴酸 (9Z,11E,13Z-十八碳三烯酸)*	Lipids	脂质	Free fatty acids	游离脂肪酸	544-72-9	A	584570	647010	545000	632150	655480	709320	322840	317390	340430	706610	744560	654810	626780	596380	606030	C08364	--
	mws0367	277.22	277.22	278.225	C18H30O2	[M-H]-	α-Linolenic Acid*	α-亚麻酸*	Lipids	脂质	Free fatty acids	游离脂肪酸	463-40-1	A	38048000	35751000	38867000	32255000	30316000	30461000	26286000	29967000	26022000	28124000	33233000	28202000	32122000	30860000	32733000	C06427	ko00592,ko01040,ko01100,ko01110
	mws0629	281.11	166	280.106	C13H16N2O5	[M+H]+	L-Aspartyl-L-Phenylalanine	L-天冬氨酰-L-苯丙氨酸	Amino acids and derivatives	氨基酸及其衍生物	Amino acids and derivatives	氨基酸及其衍生物	13433-09-5	A	49830	49558	41156	53233	57546	47085	33419	47151	42461	20779	30058	23372	44520	42318	40842	--	--
	Lmhp002501	281.15	177.05	280.142	C14H20N2O4	[M+H]+	N-Feruloylhydroxyputrescine	N-阿魏酰羟基腐胺	Alkaloids	生物碱	Phenolamine	酚胺	-	A	2046100	1962100	1797600	13509000	13297000	12818000	10765000	10805000	10594000	23297000	22107000	20220000	13790000	13349000	13097000	--	--
	Lmbn006152	279.23	59.01	280.24	C18H32O2	[M-H]-	(9Z,11E)-Octadecadienoic acid*	(9Z,11E)-十八碳二烯酸*	Lipids	脂质	Free fatty acids	游离脂肪酸	2540-56-9	A	169560	131180	167360	110640	118920	125280	105170	121280	92969	101320	111560	104430	128870	121220	117520	C04056	ko00591
	mws1491	279.23	279.23	280.24	C18H32O2	[M-H]-	Linoleic acid*	亚油酸*	Lipids	脂质	Free fatty acids	游离脂肪酸	60-33-3	A	43334000	36193000	43301000	33790000	32028000	33136000	26139000	36556000	28521000	30533000	34335000	28889000	34874000	32889000	35056000	C01595	ko00591,ko01040,ko01100
	YC512118	282.28	247.24	281.272	C18H35NO	[M+H]+	Oleamide (9-Octadecenamide)	油酸酰胺 (9-十八碳烯酰胺)	Lipids	脂质	Free fatty acids	游离脂肪酸	301-02-0	A	30657	34070	65082	50800	56988	38789	42677	31802	41110	37645	58079	101680	92783	76907	86042	C19670	--
	mws2623	281.25	281.25	282.256	C18H34O2	[M-H]-	11-Octadecanoic acid(Vaccenic acid)	11-十八碳烯酸	Lipids	脂质	Free fatty acids	游离脂肪酸	506-17-2	A	25596000	21692000	25836000	15895000	14578000	16618000	13547000	16329000	13111000	13648000	20231000	13683000	17051000	16747000	16622000	C21944	--
	pme1178	284.1	152	283.092	C10H13N5O5	[M+H]+	Guanosine	鸟苷	Nucleotides and derivatives	核苷酸及其衍生物	Nucleotides and derivatives	核苷酸及其衍生物	118-00-3	A	14735000	15639000	15204000	25791000	30134000	30451000	12896000	12273000	12999000	31885000	31815000	32616000	22036000	22524000	20865000	C00387	ko00230,ko01100,ko02010
	mws0668	283.07	151	284.076	C10H12N4O6	[M-H]-	Xanthosine	黄苷	Nucleotides and derivatives	核苷酸及其衍生物	Nucleotides and derivatives	核苷酸及其衍生物	146-80-5	A	1584000	1626600	1758900	888490	931390	918500	1118700	1112900	1143600	709830	706850	745690	909570	1059000	1145200	C01762	ko00230,ko00232,ko01100,ko01110,ko02010
	mws1489	283.26	283.26	284.272	C18H36O2	[M-H]-	Stearic Acid	硬脂酸	Lipids	脂质	Free fatty acids	游离脂肪酸	57-11-4	A	62538000	58738000	72356000	67531000	60249000	67758000	60315000	63834000	59188000	60233000	64540000	63637000	49581000	45437000	45957000	C01530	ko00061,ko01040
	Hmbp002730	287.06	153.01	286.047	C15H10O6	[M+H]+	Isoscutellarein*	异野黄芩素*	Flavonoids	黄酮	Flavonoid	黄酮	41440-05-5	B	8950.2	5313.8	7881.7	10849	8735.3	8392.8	5586.7	5411.2	3862.3	2827.7	2567.9	3335.4	6958.9	6887.4	6909.6	C10097	--
	pme0088	285.04	151	286.048	C15H10O6	[M-H]-	Luteolin (5,7,3',4'-Tetrahydroxyflavone)*	木犀草素*	Flavonoids	黄酮	Flavonoid	黄酮	491-70-3	A	42183	28524	40104	47579	48510	43588	18148	15004	13732	9954.7	7722.5	8718.3	32662	30903	29025	C01514	ko00941,ko00944,ko01100,ko01110
	mws1436	287.29	97.2	286.287	C18H38O2	[M+H]+	1,18-Octadecanediol	1,18-十八烷二醇	Lipids	脂质	Free fatty acids	游离脂肪酸	3155-43-9	B	12894	12535	10065	4909.3	5924.3	5450.2	12935	11744	13191	8382.2	6923.6	7193.2	12076	10748	10092	--	--
	pmn001686	287.22	241.22	288.23	C16H32O4	[M-H]-	10,16-Dihydroxypalmitic acid	10,16-二羟基棕榈酸	Lipids	脂质	Free fatty acids	游离脂肪酸	3233-90-7	A	6732	6639	6476.1	1058.3	2046.6	1752.3	6522	5764.7	4851.6	1856.2	3741.9	3317.8	3912.9	3936	4359.5	C08285	ko00073
	pmb3081	289	97	290.004	C6H11PO11	[M-H]-	Glucarate O-Phosphoric acid	磷酸葡萄糖酸	Others	其它类	Saccharides and Alcohols	糖及醇类	-	A	915120	877140	896630	515280	524290	602270	566880	425050	155730	638800	794960	720150	767600	517530	675770	--	--
	pmb2657	289.1	97.1	290.123	C10H18N4O6	[M-H]-	Argininosuccinic acid	精氨基琥珀酸	Organic acids	有机酸	Organic acids	有机酸	2387-71-5	B	145150	147710	143930	285930	272030	282700	297750	292160	303290	157400	143140	166850	172800	215340	216890	C03406	ko00220,ko00250,ko01100,ko01110,ko01230
	pmb3374	289.13	119.1	290.138	C14H18N4O3	[M-H]-	N-p-Coumaroyl hydroxydehydroagmatine	N-对香豆酰羟基脱氢胍丁胺	Alkaloids	生物碱	Phenolamine	酚胺	-	B	216130	204080	205850	240670	225150	238770	336820	304110	305940	669190	705710	678350	335920	340690	429840	--	--
	pmb0885	291	190.9	290.188	C18H26O3	[M+H]+	4-Oxo-9Z,11Z,13E,15E-Octadecatetraenoic Acid	4-氧化-9Z,11Z,13E,15E-十八碳四烯酸	Lipids	脂质	Free fatty acids	游离脂肪酸	-	B	317180	307750	295810	137730	131740	150150	206950	203450	204860	211690	206580	203770	215590	221560	224700	--	--
	pmb2893	291.15	119.2	292.154	C14H20N4O3	[M-H]-	N-p-Coumaroylhydroxyagmatine	N-对香豆酰羟基胍丁胺	Alkaloids	生物碱	Phenolamine	酚胺	-	B	307140	294980	333000	349090	303180	337080	479060	519140	450180	1311600	1326600	1258600	558170	600810	643810	--	--
	pmb2787	293.21	275.1	294.219	C18H30O3	[M-H]-	9-Oxo-10E,12Z-octadecadienoic acid*	9-过氧-10E,12Z-十八碳二烯酸*	Lipids	脂质	Free fatty acids	游离脂肪酸	54232-59-6	A	88953	99780	102670	49928	53510	57197	60298	64471	61598	78381	108860	72500	73310	83410	80266	C14766	ko00591
	Zmpn003368	293.21	195.14	294.219	C18H30O3	[M-H]-	13S-Hydroxy-9Z,11E,15Z-octadecatrienoic acid*	13S-羟基-9Z,11E,15Z-十八碳三烯酸*	Lipids	脂质	Free fatty acids	游离脂肪酸	87984-82-5	A	395060	387640	398570	93958	102820	99203	155330	158850	161710	113940	140000	108640	196670	209130	215010	C16316	ko00592
	pmb2792	293.21	193.1	294.219	C18H30O3	[M-H]-	13-Hydroxy-6,9,11-octadecatrienoic acid*	13-羟基-6,9,11-十八碳三烯酸*	Lipids	脂质	Free fatty acids	游离脂肪酸	74784-20-6	B	44850	51827	59939	66870	60438	46617	109560	75462	87112	38832	49645	406960	84379	89911	92116	--	--
	Rfmb091	295.23	195.14	296.235	C18H32O3	[M-H]-	9S-Hydroxy-10E,12Z-octadecadienoic acid*	9S-羟基-10E,12Z-十八碳二烯酸*	Lipids	脂质	Free fatty acids	游离脂肪酸	15514-85-9	A	497850	506430	523160	284970	330800	313500	305300	314150	314690	295410	399750	292430	360340	386510	406770	C14767	ko00591
	Lmbn005369	295.23	195.14	296.235	C18H32O3	[M-H]-	13(S)-HODE;13(S)-Hydroxyoctadeca-9Z,11E-dienoic acid*	13-羟基十八烷基-9,11-二烯酸*	Lipids	脂质	Free fatty acids	游离脂肪酸	10219-69-9	B	524000	530250	534050	301820	329520	333520	320060	335900	323970	304430	397520	295050	374060	412600	397460	C14762	ko00591
	pmb2799	295.23	195.2	296.235	C18H32O3	[M-H]-	12,13-Epoxy-9-Octadecenoic Acid*	12,13-环氧-9-十八碳烯酸*	Lipids	脂质	Free fatty acids	游离脂肪酸	6799-85-5	A	46167	47638	45828	26082	27255	27421	35321	34387	34537	38859	51118	35502	36793	36087	37394	C14826	ko00591,ko01100
	pme1474	298.1	136	297.09	C11H15N5O3S	[M+H]+	5'-Deoxy-5'-(methylthio)adenosine	5-脱氧-5-甲硫腺苷	Nucleotides and derivatives	核苷酸及其衍生物	Nucleotides and derivatives	核苷酸及其衍生物	2457-80-9	A	38056000	36602000	33838000	13999000	13759000	14714000	30407000	30537000	31740000	12364000	12897000	11382000	23175000	23059000	22643000	C00170	ko00270,ko00908,ko01100
	pmb0197	298.1	166.3	297.107	C11H15N5O5	[M+H]+	N7-Methylguanosine	N7-甲基鸟苷	Nucleotides and derivatives	核苷酸及其衍生物	Nucleotides and derivatives	核苷酸及其衍生物	20244-86-4	B	121100	131280	126920	88213	100110	95876	131390	111460	107770	106710	111730	128450	137650	137660	112430	C20674	--
	pmp001204	299.09	284.1	298.084	C17H14O5	[M+H]+	Apigenin-7,4'-dimethyl ether	芹菜素-7,4'-二甲醚	Flavonoids	黄酮	Flavonoid	黄酮	5128-44-9	B	1194.4	1284.4	794.73	17762	13274	21227	1448	850.52	1580.1	12267	10665	11626	9326.1	10136	8736.3	C10019	--
	pmf0297	297.32	183.1	298.324	C20H42O	[M-H]-	1-Eicosanol	正二十醇	Lipids	脂质	Free fatty acids	游离脂肪酸	629-96-9	B	97641	90016	85646	36177	47239	41947	67062	61390	65297	39697	41965	45052	61398	61864	62119	--	--
	pmp000001	301.07	286.05	300.063	C16H12O6	[M+H]+	Hispidulin (5,7,4'-Trihydroxy-6-methoxyflavone)*	高车前素*	Flavonoids	黄酮	Flavonoid	黄酮	1447-88-7	A	605780	487810	561820	926420	929160	1066600	291930	228940	246230	316330	270840	321800	592720	595880	638860	C10058	--
	mws0058	299.06	284	300.063	C16H12O6	[M-H]-	Diosmetin (5,7,3'-Trihydroxy-4'-methoxyflavone)*	香叶木素*	Flavonoids	黄酮	Flavonoid	黄酮	520-34-3	A	1223800	1075000	1216600	2011300	1955600	1991200	608410	560790	494420	644870	596640	663580	1166400	1218700	1216000	C10038	--
	Zmhp003514	301.07	286.05	300.063	C16H12O6	[M+H]+	6,7,8-Tetrahydroxy-5-methoxyflavone*	6,7,8-三羟基-5-甲氧基黄酮*	Flavonoids	黄酮	Flavonoid	黄酮	-	B	614750	509390	581490	959060	931410	1036900	290810	224200	244140	325810	271500	302930	597040	583740	625250	--	--
	pmb3142	299.1	137.1	300.085	C13H16O8	[M-H]-	Salicylic acid-2-O-glucoside	水杨酸-2-O-葡萄糖苷	Phenolic acids	酚酸类	Phenolic acids	酚酸类	10366-91-3	B	3924600	3783400	4037200	2697500	2879000	3105500	5332400	5412900	5223700	4067100	3899500	3877100	3925800	3980700	4139500	--	--
	pme2816	301.2	209.2	300.209	C20H28O2	[M+H]+	4-Oxoretinol	4-氧视黄醇	Others	其它类	Vitamin	维生素	62702-55-0	B	33645	30597	32548	14070	15397	17245	22429	24225	24140	20578	18722	19878	26970	25051	24142	C16683	--
	Lmqn008288	299.26	299.26	300.267	C18H36O3	[M-H]-	3-Hydroxyoctadecanoic Acid	3-羟基十八烷酸	Lipids	脂质	Free fatty acids	游离脂肪酸	45261-96-9	B	1372100	1383600	1031000	1198800	1991200	967210	1255400	1145900	1302300	1179400	1208100	1228800	1582100	1550300	1659400	--	--
	pmb0496	307.18	177.05	306.169	C15H22N4O3	[M+H]+	N-Feruloylagmatine	N-阿魏酰胍丁胺	Alkaloids	生物碱	Phenolamine	酚胺	-	A	337090	316260	328120	1052200	877910	1068500	1157200	1287000	1171700	5775900	5376100	4468800	2265900	2031900	2245600	C18325	ko00330,ko01100
	pme1373	306.05	110	307.057	C9H14N3O7P	[M-H]-	2'-Deoxycytidine-5'-monophosphate	2'-脱氧胞苷-5'-单磷酸	Nucleotides and derivatives	核苷酸及其衍生物	Nucleotides and derivatives	核苷酸及其衍生物	1032-65-1	B	13176	14236	7175	4278.6	4962.1	7861.2	17865	14968	9218.5	7432.2	8320.8	8038.6	9144.1	5764.1	13330	C00239	ko00240,ko01100
	pme1086	306.08	143	307.084	C10H17N3O6S	[M-H]-	Glutathione reduced form	谷胱甘肽还原型	Amino acids and derivatives	氨基酸及其衍生物	Amino acids and derivatives	氨基酸及其衍生物	70-18-8	A	1144600	987450	1026000	528430	469230	543490	1476600	1455600	1010300	659820	689370	755920	1054700	850300	1000700	C00051	ko00270,ko00480,ko01100,ko02010
	pmb2855	307	145	308.122	C11H20N2O8	[M-H]-	L-Glutamine-O-glycoside	L-谷氨酰胺-O-葡萄糖苷	Amino acids and derivatives	氨基酸及其衍生物	Amino acids and derivatives	氨基酸及其衍生物	-	B	57020	61928	59970	66404	56457	65362	55560	47138	40230	41518	37113	31137	45548	62882	46100	--	--
	pmn001610	307.26	307.3	308.272	C20H36O2	[M-H]-	Eicosadienoic acid	二十碳二烯酸	Lipids	脂质	Free fatty acids	游离脂肪酸	5598-38-9	A	754740	776800	713100	392570	474030	492270	417910	480370	468800	381540	514240	332050	574540	537120	524990	C16525	ko01040
	pmb2857	308.1	146.1	309.106	C11H19NO9	[M-H]-	L-Glutamic acid-O-glycoside	L-谷氨酸-O-葡萄糖苷	Amino acids and derivatives	氨基酸及其衍生物	Amino acids and derivatives	氨基酸及其衍生物	-	B	6063.2	5468.6	10509	11715	11873	13072	7343.6	5215.4	5162.3	9793.3	32571	9945.3	8940.7	9703.5	5935.3	--	--
	Lmhn003074	309.06	193.05	310.069	C14H14O8	[M-H]-	Feruloylmalic acid	阿魏酰苹果酸	Phenolic acids	酚酸类	Phenolic acids	酚酸类	-	B	37540	31746	57069	40511	37485	47093	28991	47377	31575	36012	38582	38860	54092	43947	41718	--	--
	pmb2791	309.21	209.1	310.1	C18H30O4	[M-H]-	9-Hydroperoxy-10E,12,15Z-octadecatrienoic acid	9-羟基过氧-10E,12,15Z-十八碳三烯酸	Lipids	脂质	Free fatty acids	游离脂肪酸	111004-08-1	B	95559	135040	102840	85298	72903	38389	86130	149230	48215	46221	77926	82649	46210	47114	50756	C16321	ko00592,ko01110
	pmn001606	309.28	309.28	310.287	C20H38O2	[M-H]-	Eicosenoic acid	二十碳烯酸	Lipids	脂质	Free fatty acids	游离脂肪酸	26764-41-0	B	171120	157090	156630	111240	124170	110940	185200	168240	172880	151270	139610	111640	148500	158900	137320	C16526	ko01040
	pme3967	312.13	180	311.123	C12H17N5O5	[M+H]+	2-(Dimethylamino)guanosine	2-(二甲基氨基)鸟苷	Nucleotides and derivatives	核苷酸及其衍生物	Nucleotides and derivatives	核苷酸及其衍生物	2140-67-2	A	1586800	1625300	1623700	208500	211380	242340	489160	541400	519490	160560	164460	180320	588930	542460	564620	--	--
	pmb2804	311.1	171.3	312.1	C18H32O4	[M-H]-	13S-Hydroperoxy-9Z,11E-octadecadienoic acid*	13-氢过氧化-9,11-十八碳二烯酸*	Lipids	脂质	Free fatty acids	游离脂肪酸	33964-75-9	B	14368	12941	13551	19381	17903	17465	8829.4	9182.9	8403.8	21007	19170	22341	14197	13908	16448	C04717	ko00591,ko01100
	mws0636	313.15	166	312.147	C18H20N2O3	[M+H]+	L-Phenylalanyl-L-phenylalanine	L-苯丙氨酰-L-苯丙氨酸	Amino acids and derivatives	氨基酸及其衍生物	Amino acids and derivatives	氨基酸及其衍生物	2577-40-4	A	11565	17142	12998	51662	41875	46786	16435	11655	11050	66882	58296	62545	35022	27127	34830	--	--
	pmn001689	311.22	223.17	312.23	C18H32O4	[M-H]-	9-Hydroxy-12-oxo-15(Z)-octadecenoic acid*	9-羟基-12-氧代-15(Z)-十八碳烯酸*	Lipids	脂质	Free fatty acids	游离脂肪酸	-	B	29361	25149	29911	6487.5	7572.8	5886.7	7854.9	9281.7	7905.3	7463.9	9466.9	7743.5	13726	14038	14101	C21924	ko00592,ko01110
	Lmbn005287	311.22	249.22	312.23	C18H32O4	[M-H]-	7S,8S-DiHODE; (9Z,12Z)-(7S,8S)-Dihydroxyoctadeca-9,12-dienoic acid*	7,8-二羟基-9,12-十八碳二烯酸*	Lipids	脂质	Free fatty acids	游离脂肪酸	143288-65-7	B	25912	24348	25898	16043	18038	18032	17105	18515	17825	36660	63880	39012	27420	30183	28226	C07354	ko00591
	Zmjn004133	311.22	293.21	312.23	C18H32O4	[M-H]-	9S-Hydroperoxy-10E,12Z-octadecadienoic acid*	9S-氢过氧-10E,12Z-十八碳二烯酸*	Lipids	脂质	Free fatty acids	游离脂肪酸	5502-91-0	B	14674	20140	20652	25844	20602	25549	13516	13766	15380	25148	28733	30733	19922	19676	21368	C14827	ko00591,ko01100
	mws1433	314.14	177.05	313.131	C18H19NO4	[M+H]+	N-Feruloyltyramine	N-阿魏酰酪胺	Alkaloids	生物碱	Phenolamine	酚胺	66648-43-9	A	19676	22594	20123	16048	18418	18153	17412	14499	16672	18196	20538	21004	19196	17989	19556	C02717	--
	mws0038	313.07	283	314.079	C17H14O6	[M-H]-	Kumatakenin	华良姜素	Flavonoids	黄酮	Flavonols	黄酮醇	3301-49-3	B	9	9	9	11653	13989	20459	9	9	9	9	9	9	4049.8	4976.2	5087.5	--	--
	Cmzp002057	315.12	255.1	314.1	C14H18O8	[M+H]+	6-O-Acetylarbutin	6-O-乙酰熊果苷	Phenolic acids	酚酸类	Phenolic acids	酚酸类	10338-88-2	A	17365	13491	16204	10530	9789.3	14047	15361	17193	18363	16505	10192	12797	14655	16153	16191	--	--
	pmp000003	317.07	302.04	316.058	C16H12O7	[M+H]+	Nepetin (5,7,3',4'-Tetrahydroxy-6-methoxyflavone)	泽兰黄酮 (6-甲氧基木犀草素)	Flavonoids	黄酮	Flavonoid	黄酮	520-11-6	A	80388	68807	69752	58888	59985	61104	59462	45989	47263	45038	39948	47069	68549	64885	64315	--	--
	pmb2871	315.07	153	316.079	C13H16O9	[M-H]-	2,5-Dihydroxybenzoic acid O-glucoside*	2,5-二羟基苯甲酸 O-葡萄糖苷*	Phenolic acids	酚酸类	Phenolic acids	酚酸类	-	A	1033100	983980	992090	688170	801240	789740	844920	940660	815890	871400	835370	884020	819070	1010400	873650	--	--
	pmn001367	315.07	153.02	316.079	C13H16O9	[M-H]-	Protocatechuic acid-4-O-glucoside*	原儿茶酸-4-O-葡萄糖苷*	Phenolic acids	酚酸类	Phenolic acids	酚酸类	-	A	623420	560670	611530	619670	650420	538440	463130	547250	539980	741660	719180	692560	567760	662310	515640	--	--
	pme3459	317.21	299	316.204	C20H28O3	[M+H]+	Cafestol	咖啡醇	Terpenoids	萜类	Ditepenoids	二萜	469-83-0	B	85143	77968	86944	34662	29051	29605	57303	59073	64366	52040	48433	52268	55566	55976	60461	C09066	--
	pme3174	324.06	112	323.052	C9H14N3O8P	[M+H]+	Cytidine 5'-monophosphate(Cytidylic acid)	胞苷-5'-单磷酸	Nucleotides and derivatives	核苷酸及其衍生物	Nucleotides and derivatives	核苷酸及其衍生物	63-37-6	B	82749	95376	76474	10965	26165	21773	115860	72563	79727	16103	9692.2	13785	35457	41948	54069	C00055	ko00240,ko01100
	pme2074	322.4	129.7	323.21	C18H29NO4	[M-H]-	(-)-Jasmonoyl-L-Isoleucine	(-)-茉莉酰-L-异亮氨酸	Organic acids	有机酸	Organic acids	有机酸	120330-93-0	B	243580	254890	221370	1281.1	1265.8	1310.1	102130	101390	99725	1951.3	2566.5	2443.4	82011	85313	81713	C18699	ko04075
	mws0983	326.31	62.06	325.298	C20H39NO2	[M+H]+	N-Oleoylethanolamine	油酰单乙醇胺	Alkaloids	生物碱	Alkaloids	生物碱	111-58-0	B	95904	89640	67849	90023	85827	74006	63992	63882	69315	85605	120420	77389	108320	86676	91534	C20792	--
	Zmhn002301	325.09	163.04	326.1	C15H18O8	[M-H]-	p-Coumaric acid-4-O-glucoside	对香豆酸-4-O-葡萄糖苷	Phenolic acids	酚酸类	Phenolic acids	酚酸类	117405-48-8	A	2623700	2548600	2545300	1406400	1437600	1547900	3220800	3151500	3262200	2347400	2255400	2277500	2526500	2500200	2464800	C06739	--
	Hmlp002408	328.1	148.03	327.095	C14H17NO8	[M+H]+	HBOA-2-O-glucoside	(2R)-2-O-葡萄糖基-2H-1,4-苯并噁嗪-3(4H)-酮	Alkaloids	生物碱	Alkaloids	生物碱	27625-86-1	A	781460	815620	727260	1403000	1386800	1462900	1437400	1428200	1549700	1509200	1542400	1491900	1247900	1314000	1312200	--	--
	pmn001691	327.22	291.2	328.225	C18H32O5	[M-H]-	9,12,13-Trihydroxy-10,15-octadecadienoic acid	9,12,13-三羟基-10,15-十八碳二烯酸	Lipids	脂质	Free fatty acids	游离脂肪酸	-	A	364570	348230	349970	417410	437960	431180	170910	184480	170650	524970	513010	518110	369550	385110	393120	--	--
	mws0884	328.05	134.2	329.053	C10H12N5O6P	[M-H]-	Cyclic 3',5'-Adenylic acid	环-3',5'-腺嘌呤核苷酸	Nucleotides and derivatives	核苷酸及其衍生物	Nucleotides and derivatives	核苷酸及其衍生物	60-92-4	A	182850	168040	154470	140210	123760	132700	251910	252040	242890	376030	411680	422170	218730	239520	284260	C00575	ko00230,ko01100
	pmp000004	331.08	316.06	330.074	C17H14O7	[M+H]+	4',5,7-Trihydroxy-3',6-dimethoxyflavone (Jaceosidin)*	4',5,7-三羟基-3',6-二甲氧基黄酮 (棕矢车菊素)*	Flavonoids	黄酮	Flavonoid	黄酮	18085-97-7	A	5220400	4463700	4802700	6196500	6431300	6609600	4710500	4036100	4169200	7189900	6207600	6639100	5949500	6300900	6358100	--	--
	Lmzp004885	331.08	315.05	330.074	C17H14O7	[M+H]+	Tricin (5,7,4'-Trihydroxy-3',5'-dimethoxyflavone)*	苜蓿素(麦黄酮)*	Flavonoids	黄酮	Flavonoid	黄酮	520-32-1	A	10318000	8790500	9571900	11629000	12782000	12598000	9428300	7784200	8230300	13818000	12536000	13079000	11683000	11966000	12409000	C10193	--
	Lmtn002565	329.11	167.03	330.095	C14H18O9	[M-H]-	1-O-Vanilloyl-D-Glucose*	1-O-香草酰-D-葡萄糖*	Phenolic acids	酚酸类	Phenolic acids	酚酸类	-	A	652200	612660	617060	306200	338220	332440	375460	376490	344090	223360	246790	259130	403490	400730	414430	C20470	--
	Lmgp002452	331.1	132.04	330.095	C14H18O9	[M+H]+	2-Glucosyloxy-(4-hydroxyphenyl)acetic acid (Dhurrin acid)*	2-葡萄糖基氧基-(4-羟苯基)乙酸(杜林酸)*	Flavonoids	黄酮	Flavonoid	黄酮	-	B	102710	113930	136730	179240	138550	151340	163820	177930	146870	136390	150670	127100	159650	146520	139810	--	--
	pmn001517	329.12	167	330.131	C15H22O8	[M-H]-	3,4,5-Trimethoxyphenyl-1-O-Glucoside	3,4,5-三甲氧基苯基-1-O-葡萄糖苷	Phenolic acids	酚酸类	Phenolic acids	酚酸类	-	B	5487400	5243500	5013500	4911400	4231700	4439000	4216200	4539600	4432700	3362500	3113300	3458800	4243200	4476500	4632300	--	--
	Lmbn003970	329.23	211.14	330.241	C18H34O5	[M-H]-	9,12,13-TriHOME; 9(S),12(S),13(S)-Trihydroxy-10(E)-octadecenoic acid*	9(S),12(S),13(S)-三羟基-10(E)-十八烯酸*	Lipids	脂质	Free fatty acids	游离脂肪酸	97134-11-7	A	656630	571620	621530	2913900	2988500	2917100	649950	647030	663850	3852100	3650500	3538700	1931900	2096400	2095400	C14833	ko00591
	pmn001694	329.23	229.15	330.241	C18H34O5	[M-H]-	9,10,13-Trihydroxy-11-Octadecenoic Acid*	9,10,13-三羟基-11-十八碳烯酸*	Lipids	脂质	Free fatty acids	游离脂肪酸	29907-57-1	A	488450	469120	490510	1938600	2030300	1945900	483500	474000	488630	2463000	2548600	2439000	1349200	1339600	1441500	C14835	ko00591
	pmp001284	331.28	313.27	330.277	C19H38O4	[M+H]+	Monopalmitin	单棕榈酸甘油酯	Lipids	脂质	Glycerol ester	甘油酯	542-44-9	B	50386	52055	55937	45821	42638	47757	51056	45923	44518	44776	56120	50429	62470	52821	53145	--	--
	pme3184	332.08	136	331.068	C10H14N5O6P	[M+H]+	2'-Deoxyadenosine-5'-monophosphate	2'-脱氧腺苷-5'-单磷酸	Nucleotides and derivatives	核苷酸及其衍生物	Nucleotides and derivatives	核苷酸及其衍生物	653-63-4	B	522930	574930	484980	393440	473640	466080	722780	733510	765000	599050	621320	621130	630480	556010	527100	C00360	ko00230,ko01100
	pmb0789	332.13	152.07	331.127	C14H21NO8	[M+H]+	Pyridoxine-5'-O-glucoside	吡哆醇-5'-O-葡萄糖苷	Others	其它类	Vitamin	维生素	-	B	1495200	1465200	1426900	1077300	1014200	1008400	2221200	2205600	2232200	1760900	1694700	1604800	1519700	1586400	1632900	C03996	--
	pmc0066	333.05	137.05	332.052	C10H13N4O7P	[M+H]+	2'-Deoxyinosine-5'-monophosphate	2'-脱氧肌苷-5'-单磷酸	Nucleotides and derivatives	核苷酸及其衍生物	Nucleotides and derivatives	核苷酸及其衍生物	3393-18-8	B	14316000	13965000	14984000	14540000	14939000	14691000	19221000	17895000	19891000	4893900	5390300	4540600	12289000	12050000	12476000	C06196	ko00230
	pmn001518	331.07	169.01	332.074	C13H16O10	[M-H]-	1-O-Galloyl-D-glucose*	1-O-没食子酰-D-葡萄糖*	Phenolic acids	酚酸类	Phenolic acids	酚酸类	58511-73-2	A	585570	563730	624160	148980	143870	188750	401980	489670	445110	170530	167710	136980	322220	350320	407050	C01158	--
	Zmhn001703	331.07	169.02	332.074	C13H16O10	[M-H]-	5-O-Galloyl-D-hamamelose*	5-O-没食子酰-D-金缕梅糖*	Phenolic acids	酚酸类	Phenolic acids	酚酸类	-	A	1797800	1742100	1670700	1877100	1856600	1529000	2606900	2397400	2317400	2203900	2023900	2038500	1759500	2352300	2129700	--	--
	Lmmn001294	331.1	153.02	332.111	C14H20O9	[M-H]-	Koaburaside	3,5-二甲氧基-4-羟基苯酚-1-O-葡萄糖苷	Phenolic acids	酚酸类	Phenolic acids	酚酸类	41653-73-0	A	2932200	2948400	2745800	1872300	1977100	1720500	4467500	4482000	4447100	3195300	3144000	3469100	3090600	2982400	3181200	--	--
	Lmqn000432	333.06	333.06	334.067	C9H19O11P	[M-H]-	1-(sn-Glycero-3-phospho)-1D-myo-inositol	1-(sn-甘油-3-磷酸)-1D-肌醇	Others	其它类	Saccharides and Alcohols	糖及醇类	-	A	143600	148610	188490	115260	89557	91612	281360	217790	148220	93907	111970	143770	98960	102750	121020	--	--
	Hmln002806	335.08	179.03	336.085	C16H16O8	[M-H]-	5-O-Caffeoylshikimic acid	5-O-咖啡酰莽草酸	Phenolic acids	酚酸类	Phenolic acids	酚酸类	180981-12-8	B	163710	141450	108620	9	9	7066.5	98803	91474	134360	9984.5	16120	10897	62578	57649	53978	C10434	ko00940,ko00941,ko00945,ko01100,ko01110
	pmb0776	337.15	177.4	336.147	C20H20N2O3	[M+H]+	N-Feruloyltryptamine	N-阿魏酰色胺	Alkaloids	生物碱	Phenolamine	酚胺	53905-13-8	B	8509.5	7628.9	9546.3	11557	9046.4	12626	5099.8	4690.5	5920.7	29537	34085	29966	12689	13225	12214	--	--
	pmb0498	337.19	207.07	336.18	C16H24N4O4	[M+H]+	Sinapoylagmatine	芥子酰胍丁胺	Alkaloids	生物碱	Phenolamine	酚胺	-	A	215900	179420	207930	688470	653750	669260	262230	237300	247010	2606900	2450100	2495600	1029500	992220	971290	--	--
	pmb1207	339.09	249.04	338.079	C19H14O6	[M+H]+	O-Feruloyl 3-hydroxycoumarin	阿魏酰 3-羟基香豆素	Lignans and Coumarins	木脂素和香豆素	Coumarins	香豆素	-	B	498210	548250	467490	729280	673180	773030	256070	251180	215900	366560	318220	355530	426520	439690	411400	--	--
	pmb4777	337.09	161.1	338.1	C16H18O8	[M-H]-	4-Hydroxy-7-methoxycoumarin-β-rhamnoside*	4-羟基-7-氧甲基香豆素鼠李糖苷*	Lignans and Coumarins	木脂素和香豆素	Coumarins	香豆素	-	A	288850	284240	267500	250400	230410	256490	378310	347720	352430	460650	414510	450170	364520	332500	364910	--	--
	pmb3068	337.09	173.1	338.1	C16H18O8	[M-H]-	1-O-p-Coumaroylquinic acid*	1-O-对香豆酰奎宁酸*	Phenolic acids	酚酸类	Phenolic acids	酚酸类	-	A	44417	33169	39137	135450	155880	147820	24126	33692	33432	20518	24953	22229	33121	53183	57399	--	--
	Xmzp003314	340.19	223.12	339.195	C20H25N3O2	[M+H]+	Methylergonovine	甲麦角新碱	Alkaloids	生物碱	Alkaloids	生物碱	113-42-8	B	9123.3	11180	7427	19572	11588	6665.1	14483	12477	12020	11933	9957.1	11991	13639	7428.6	15262	--	--
	Zmyn000083	338.99	78.96	339.996	C6H14O12P2	[M-H]-	D-Glucose 1,6-bisphosphate	D-葡萄糖-1,6-二磷酸	Others	其它类	Saccharides and Alcohols	糖及醇类	10139-18-1	A	5563.2	3066.7	5861.7	5861.8	5005.5	6278.2	5082.3	6642	4483.9	6682.2	5107.5	6147.5	3473.3	4033.3	4293.9	C01231	ko00500,ko01100
	pma0149	341.08	207.07	340.079	C15H16O9	[M+H]+	Sinapoyl malate	芥子酰苹果酸	Phenolic acids	酚酸类	Phenolic acids	酚酸类	92344-58-6	B	27860	34050	25559	32396	30011	31436	39218	29014	35311	34532	52208	32000	33491	32332	32321	C02887	ko00940
	pmn001420	341.09	179.04	342.095	C15H18O9	[M-H]-	1-O-[(E)-Caffeoyl]-D-glucose*	1-O-[(E)-咖啡酰]-D-葡萄糖*	Phenolic acids	酚酸类	Phenolic acids	酚酸类	-	B	91602	69741	72930	102950	92696	100410	78582	66248	77614	74259	63574	43516	64100	66271	66508	--	--
	Zmhn001793	341.09	179.03	342.096	C15H18O9	[M-H]-	6-O-Caffeoyl-D-glucose*	6-O-咖啡酰-D-葡萄糖*	Phenolic acids	酚酸类	Phenolic acids	酚酸类	-	B	87880	86411	55035	152610	110960	138660	54542	69175	61249	39927	65639	61193	74457	83687	86173	--	--
	MA10039641	341.11	89.02	342.116	C12H22O11	[M-H]-	Lactobiose*	乳二糖*	Others	其它类	Saccharides and Alcohols	糖及醇类	63-42-3	A	1247000	898940	1134000	757220	786380	722280	1090900	1282300	1183400	634840	680430	588240	973300	1006200	983250	C00243	ko00052,ko01100,ko02010
	mws1080	341.11	179	342.116	C12H22O11	[M-H]-	Galactinol*	肌醇半乳糖苷*	Others	其它类	Saccharides and Alcohols	糖及醇类	3687-64-7	A	3340700	2844100	2770500	2298700	2510200	2485100	3186700	3034200	3634800	2187000	2101800	1988200	2696600	3673500	3042000	C01235	ko00052,ko01100
	pme0519	341.11	119	342.116	C12H22O11	[M-H]-	D-(+)-Sucrose*	D-(+)-蔗糖*	Others	其它类	Saccharides and Alcohols	糖及醇类	57-50-1	A	1935700	1568900	1743400	1381200	1392400	1410100	2055400	2267300	2388000	1338800	1270900	1199900	1737700	1925000	1891300	C00089	ko00052,ko00500,ko01100,ko01110,ko02010
	Zmjn000425	341.11	89.02	342.116	C12H22O11	[M-H]-	D-Lactulose*	D-乳果糖*	Others	其它类	Saccharides and Alcohols	糖及醇类	4618-18-2	A	128850	142150	181910	143790	213720	176970	145700	170820	150110	157980	159400	196400	152230	165860	115720	C07064	--
	mws0264	341.11	119	342.116	C12H22O11	[M-H]-	D-(+)-Trehalose*	D-(+)-海藻糖*	Others	其它类	Saccharides and Alcohols	糖及醇类	99-20-7	A	1347400	1159700	1176400	942400	989390	1001400	1354600	1399300	1648900	963580	930060	886490	1166500	1605400	1204200	C01083	ko00500,ko01100,ko01110,ko02010
	mws5038	341.11	89.02	342.116	C12H22O11	[M-H]-	Isomaltulose*	异麦芽酮糖*	Others	其它类	Saccharides and Alcohols	糖及醇类	13718-94-0	A	795970	593260	549830	539140	378580	705880	681320	732830	1072700	428730	578320	453040	690690	616100	788050	C01742	--
	mws1333	341.11	113	342.116	C12H22O11	[M-H]-	Melibiose*	蜜二糖*	Others	其它类	Saccharides and Alcohols	糖及醇类	585-99-9	A	51308	54028	54533	44131	34822	46492	30845	40719	39841	33773	33529	26190	36857	41261	34221	C05402	ko00052,ko01100,ko02010
	mws0906	341.12	179	342.131	C16H22O8	[M-H]-	Coniferin	松柏苷	Phenolic acids	酚酸类	Phenolic acids	酚酸类	531-29-3	A	173910	168270	183000	126740	132380	151840	181730	168820	169060	64629	82772	65193	140990	135370	131430	C00761	ko00940
	pmb2211	343.3	240.7	342.288	C19H38N2O3	[M+H]+	Cocamidopropyl betaine	椰油酰胺丙基甜菜碱	Alkaloids	生物碱	Alkaloids	生物碱	4292-10-8	A	252820	227760	257010	763900	740100	707740	254260	268620	260960	676920	675280	710670	500760	466340	484990	--	--
	Hmlp002485	344.1	164.03	343.09	C14H17NO9	[M+H]+	DIBOA beta-D-glucoside	2,4--二羟基-1,4-苯并噁嗪-3-酮-葡萄糖苷	Alkaloids	生物碱	Alkaloids	生物碱	-	A	156390	151400	157840	221840	208310	204570	9	9	9	9	9	9	107770	95700	91487	C15772	ko00402
	mws1474	345.1	284	344.09	C18H16O7	[M+H]+	5,7-Dihydroxy-3',4',5'-trimethoxyflavone*	5,7-二羟基-3',4',5'-三甲氧基黄酮*	Flavonoids	黄酮	Flavonoid	黄酮	18103-42-9	A	123920	111980	119680	116150	110160	117080	226230	200940	186250	299840	297370	298680	195410	179620	201530	C19807	--
	pmp000786	345.1	330.07	344.09	C18H16O7	[M+H]+	Eupatorin (5,3'-Dihydroxy-6,7,4'-trimethoxyflavone)*	泽兰黄素*	Flavonoids	黄酮	Flavonoid	黄酮	855-96-9	A	2802.2	1475.6	2357.9	2660.2	2841.8	3037.1	5064.3	5292.6	3177.6	6038.8	5543.7	8123.7	4285.9	4389.5	4513.1	--	--
	Lmmn000774	343.1	181.05	344.111	C15H20O9	[M-H]-	Dihydrocaffeoylglucose*	二氢咖啡酰葡萄糖*	Phenolic acids	酚酸类	Phenolic acids	酚酸类	-	B	2495800	2519000	2663100	3264400	3337800	3559400	2392400	2513300	2360200	1629400	1557500	1489600	2530700	2266200	2483200	--	--
	Zmln000899	343.11	181.05	344.111	C15H20O9	[M-H]-	Syringaldehyde-4-O-glucoside*	丁香醛-4-O-葡萄糖苷*	Phenolic acids	酚酸类	Phenolic acids	酚酸类	-	B	2110500	2280700	2160600	3115000	3053100	3033100	2199000	2186700	2132700	1401900	1379700	1433500	2291600	2231100	2113700	--	--
	mws0609	344.04	150	345.047	C10H12N5O7P	[M-H]-	Guanosine 3',5'-cyclic monophosphate	鸟苷 3',5'-环单磷酸	Nucleotides and derivatives	核苷酸及其衍生物	Nucleotides and derivatives	核苷酸及其衍生物	7665-99-8	A	909870	1007200	966320	661160	693420	678980	985080	928010	945980	920880	926820	943030	837870	854460	917340	C00942	ko00230,ko01100
	pmb0801	346.11	184.1	345.106	C14H19NO9	[M+H]+	4-Pyridoxic acid-O-glucoside	4-吡哆酸-O-葡萄糖苷	Others	其它类	Vitamin	维生素	-	A	1941200	2375100	2192600	2322200	2622400	2612000	2004600	2011700	1858800	2308500	2172200	2205900	1956500	1982400	2160600	--	--
	mws1002	345.06	330	346.069	C17H14O8	[M-H]-	Syringetin	丁香亭	Flavonoids	黄酮	Flavonoid	黄酮	4423-37-4	A	26656	23064	23885	21002	25190	20406	24172	27856	24765	39486	35994	29118	24212	27475	23756	C11620	ko00944
	Lmgn002933	345.1	315.05	346.106	C18H18O7	[M-H]-	5,7-Dihydroxy-2',3',4'-trimethoxydihydroisoflavone	5,7-二羟基-2',3',4'-三甲氧基-二氢异黄酮	Flavonoids	黄酮	Dihydroisoflavone	二氢异黄酮	-	B	27499	23745	23021	32340	26388	22972	27175	24363	24238	38197	39468	30967	31704	30435	33203	--	--
	pmb0981	348.07	136	347.063	C10H14N5O7P	[M+H]+	Adenosine 5'-monophosphate	腺苷-5'-单磷酸	Nucleotides and derivatives	核苷酸及其衍生物	Nucleotides and derivatives	核苷酸及其衍生物	61-19-8	A	353410	403150	264330	290290	362380	328230	675600	351230	473040	275970	259450	378110	306550	303860	333720	C00020	ko00230,ko00908,ko01100,ko01110
	pmb3093	351.1	105.1	352.079	C16H16O9	[M-H]-	Esculetin-7-O-quinic acid	秦皮乙素-7-O-奎宁酸	Lignans and Coumarins	木脂素和香豆素	Coumarins	香豆素	-	B	358780	340570	303710	402610	357870	394420	261790	275800	262940	50859	60706	51477	278860	293460	319720	--	--
	pmb0770	353.15	177.1	352.142	C20H20N2O4	[M+H]+	N-Feruloylserotonin	N-阿魏酰五羟色胺	Alkaloids	生物碱	Phenolamine	酚胺	68573-23-9	A	24225	13102	37222	415910	352710	511740	19506	26489	13377	67803	79551	78918	151250	138700	138130	--	--
	Lmhp011562	353.27	261.22	352.261	C21H36O4	[M+H]+	1-α-Linolenoyl-glycerol*	1-α-亚麻酸甘油酯*	Lipids	脂质	Glycerol ester	甘油酯	-	B	2594900	2546200	2165200	2624500	2614200	2458700	2747300	2472500	2621100	2569900	2734600	1962700	3211000	2702000	2540600	--	--
	Lmhp011388	353.27	261.22	352.261	C21H36O4	[M+H]+	2-α-Linolenoyl-glycerol*	2-α-亚麻酸甘油酯*	Lipids	脂质	Glycerol ester	甘油酯	55268-58-1	B	1986900	2387600	1925600	2277800	2286500	2086800	2064200	2021700	2224300	2014100	2396400	1823700	2542900	2173000	2373100	--	--
	mws1077	355.1	193.05	354.095	C16H18O9	[M+H]+	Scopoletin-7-O-glucoside (Scopolin)*	东莨菪内酯-7-O-葡萄糖苷 (东莨菪苷)*	Lignans and Coumarins	木脂素和香豆素	Coumarins	香豆素	531-44-2	B	1690600	1686500	1605900	694760	745900	677300	1132200	1088000	1102900	720600	616920	842170	1082800	1018300	1040500	C01527	ko00940,ko01110
	pme1816	353.09	191	354.095	C16H18O9	[M-H]-	Neochlorogenic acid(5-O-Caffeoylquinic acid)*	新绿原酸*	Phenolic acids	酚酸类	Phenolic acids	酚酸类	906-33-2	A	18588000	18267000	19205000	21951000	19375000	22442000	15906000	16359000	16244000	2738700	2269800	2717800	14228000	13529000	15214000	C17147	--
	mws2108	353.09	135.1	354.095	C16H18O9	[M-H]-	Cryptochlorogenic acid*	隐绿原酸*	Phenolic acids	酚酸类	Phenolic acids	酚酸类	905-99-7	A	724960	776860	765730	368350	355620	325530	637030	621880	692600	344680	308160	333040	517500	580760	507690	--	--
	mws0178	353.09	191.01	354.095	C16H18O9	[M-H]-	Chlorogenic acid*	绿原酸*	Phenolic acids	酚酸类	Phenolic acids	酚酸类	327-97-9	A	16621000	16036000	16957000	19065000	17976000	18234000	14309000	14618000	14141000	2573200	2100700	2192800	12674000	13299000	14194000	C00852	ko00940,ko00941,ko00945,ko01110
	Lmhp112042	355.28	263.24	354.277	C21H38O4	[M+H]+	1-Linoleoylglycerol*	1-亚油酰甘油酯*	Lipids	脂质	Glycerol ester	甘油酯	2277-28-3	B	401770	356000	299970	289290	354880	272940	377050	351700	392100	321660	362370	299750	398030	351930	409600	--	--
	pmp001283	355.28	337.27	354.277	C21H38O4	[M+H]+	1-Monolinolein*	甘油亚油酸酯*	Lipids	脂质	Glycerol ester	甘油酯	26545-74-4	A	195280	209860	189800	113390	99012	115360	39441	41783	44104	78140	92884	89423	134380	108360	123030	--	--
	Zmhn002422	355.1	193.05	356.11	C16H20O9	[M-H]-	1-O-Feruloyl-D-Glucose	1-O-阿魏酰-D-葡萄糖	Phenolic acids	酚酸类	Phenolic acids	酚酸类	-	A	6036100	5771300	6067300	2915500	2798500	2982900	6853900	6644900	5963700	5127900	5374400	5357500	4968400	5328200	5309400	C17759	--
	pmb0296	357.3	265.4	356.293	C21H40O4	[M+H]+	1-Oleoyl-Sn-Glycerol	单酰甘油酯(18:1)	Lipids	脂质	Glycerol ester	甘油酯	129784-87-8	A	49601	54306	55394	88739	102520	113260	39374	47103	42812	61086	56810	57853	81403	87853	60298	--	--
	XMN3644	356.1	166.05	357.106	C15H19NO9	[M-H]-	HMBOA-glucoside	2-羟基-7-甲氧基-1,4-苯并恶唑-3-酮-葡萄糖	Alkaloids	生物碱	Alkaloids	生物碱	-	A	1610600	1647300	1609900	2685700	2360300	2515000	7046000	7319900	7241900	6367600	6629400	6203500	4505900	4520100	4981600	--	--
	mws0097	357.13	151	358.142	C20H22O6	[M-H]-	Pinoresinol	松脂醇	Lignans and Coumarins	木脂素和香豆素	Lignans	木脂素	487-36-5	A	17279	16402	13806	43274	45465	47818	14845	15205	11904	43760	44238	40611	25915	30763	34000	C05366	ko00998,ko01110
	Rfmf05381	360.1	198	359.085	C14H17NO10	[M+H]+	TRIBOA-Glc	2,4,7-三羟基-1,4-苯并恶嗪-3-酮-葡萄糖苷	Alkaloids	生物碱	Alkaloids	生物碱	-	B	171770	138690	150240	390870	341340	352720	103620	113420	105810	105140	115240	84919	183100	157170	195620	--	--
	pmb3107	359.1	182.1	360.106	C15H20O10	[M-H]-	Glucosyringic Acid	葡萄糖基丁香酸	Phenolic acids	酚酸类	Phenolic acids	酚酸类	-	B	3092600	3413700	3305400	2821600	2760900	2843000	4238100	4245700	4209000	4090000	4406200	4535500	3641200	3827600	3560000	--	--
	mws5040	365.11	203.05	364.078	C12H21O11Na	[M+H]+	Turanose	松二糖	Others	其它类	Saccharides and Alcohols	糖及醇类	547-25-1	A	733050	855280	789030	613620	548240	498430	717960	629410	630160	1110800	911050	1019000	626150	792270	839610	C19636	--
	Lmgp003270	369.16	177.06	368.074	C16H16O10	[M+H]+	Scopoletin-7-O-glucuronide	东莨菪内酯-7-O-葡萄糖醛酸苷	Lignans and Coumarins	木脂素和香豆素	Coumarins	香豆素	132752-65-9	B	1841100	1844800	1731200	1450900	1488100	1696500	2280600	2372500	2271700	1672400	1610800	1702700	1788800	1826200	1681400	--	--
	mws0179	367.1	190.9	368.111	C17H20O9	[M-H]-	Chlorogenic acid methyl ester*	绿原酸甲酯*	Phenolic acids	酚酸类	Phenolic acids	酚酸类	29708-87-0	B	342510	339820	350720	236230	220380	252380	434450	396380	377360	197010	248180	176440	280980	268240	301580	--	--
	pma3724	369.1	177.1	368.111	C17H20O9	[M+H]+	1-O-Feruloylquinic acid*	1-O-阿魏酰奎宁酸*	Phenolic acids	酚酸类	Phenolic acids	酚酸类	-	B	2537800	2417800	2665300	2178800	2218200	2231100	3604500	3598100	3566100	2537900	2365600	2513300	2674900	2682900	2631000	--	--
	XMN3793	368.1	164.03	369.106	C16H19NO9	[M-H]-	HBOA-hex-ac	2-羟基-1,4-苯并恶嗪-3-酮-乙酰己糖苷	Alkaloids	生物碱	Alkaloids	生物碱	-	A	594260	579410	595170	1421600	1455300	1429000	692640	738760	718830	929840	922840	920470	849970	896680	921640	--	--
	pmn001695	371.1	249.06	372.106	C16H20O10	[M-H]-	Trihydroxycinnamoylquinic acid	三羟基肉桂酰奎宁酸	Phenolic acids	酚酸类	Phenolic acids	酚酸类	-	A	18345000	18687000	18383000	29216000	28883000	28526000	16067000	15877000	16728000	25495000	25697000	26449000	21909000	21798000	22804000	--	--
	Hmgn004693	371.11	327.03	372.121	C20H20O7	[M-H]-	(8'R,7'S)-(-)-8-Hydroxy-α-conidendrin	羟基铁杉脂素	Lignans and Coumarins	木脂素和香豆素	Lignans	木脂素	-	B	542970	527750	508220	300420	294380	311310	497670	481690	477760	253880	322200	246100	394180	428330	427140	--	--
	XMP5284	373.22	135.12	372.215	C19H32O7	[M+H]+	Blumenol C-glucoside	4-(3-羟基丁基)-3,5,5-三甲基环己基-2-烯-1-酮-葡萄糖苷	Others	其它类	Others	其它	135820-80-3	A	3597900	3472600	3628400	691770	722090	698990	2865400	2797400	2769800	1011900	1052400	1013200	2012600	2031100	1949100	--	--
	pmb0064	374.11	198.08	373.101	C15H19NO10	[M+H]+	DIMBOA-glucoside	2,4-二羟基-7-甲氧基-1,4-苯并恶嗪-3-酮-葡糖苷	Alkaloids	生物碱	Alkaloids	生物碱	18607-79-9	B	806050	811490	746160	618550	595530	563170	480040	442730	462440	290650	284690	273410	513310	519030	514230	C04831	ko00402
	pmb0108	375.2	137.1	374.1	C19H18O8	[M+H]+	Feruloyl syringic acid	阿魏酰丁香酸	Phenolic acids	酚酸类	Phenolic acids	酚酸类	-	B	120960	138900	120550	64142	56087	68126	225470	259470	276160	186880	176040	215710	157590	140540	171970	--	--
	Hmgn004139	373.13	329.05	374.136	C20H22O7	[M-H]-	Isohydroxymatairesinol	异羟基罗汉松脂醇	Lignans and Coumarins	木脂素和香豆素	Lignans	木脂素	-	B	88707	79696	81920	98286	91728	106920	78677	88988	75921	65042	69937	56240	69987	85127	85991	--	--
	mws0232	377.15	243	376.138	C17H20N4O6	[M+H]+	Riboflavin	核黄素	Others	其它类	Vitamin	维生素	83-88-5	A	1358600	1397600	1484000	1208700	1348400	1216300	1788600	1654600	1527400	1721700	1740800	1721300	1562900	1345300	1574200	C00255	ko00740,ko01100,ko01110,ko02010
	pme3337	384.12	252	383.108	C14H17N5O8	[M+H]+	Succinyladenosine	琥珀酰腺苷	Nucleotides and derivatives	核苷酸及其衍生物	Nucleotides and derivatives	核苷酸及其衍生物	4542-23-8	B	428670	490720	476780	269130	346330	324820	480380	519950	489130	178490	166880	151310	362630	365680	396340	--	--
	Hmbn005951	383.12	163.04	384.121	C21H20O7	[M-H]-	1,3-O-Di-p-Coumaroylglycerol	1,3-O-二对香豆酰甘油酯	Phenolic acids	酚酸类	Phenolic acids	酚酸类	-	B	137750	154920	126840	8746.3	8015.4	7361.2	119980	87428	150620	93551	102950	104840	91760	95215	98357	--	--
	yumi4162	388.12	166.05	387.117	C16H21NO10	[M+H]+	HDMBOA-O-Hex	2-羟基-4,7-二甲氧基-1,4-苯并恶嗪-3-酮-O-己糖苷	Alkaloids	生物碱	Alkaloids	生物碱	-	A	1408100	1567000	1424600	1231500	1231100	1222300	371190	383830	339930	170780	136990	175310	893070	794250	923730	--	--
	Lmzn001582	387.17	207.1	388.174	C18H28O9	[M-H]-	5'-Glucosyloxyjasmanic acid	5'-葡萄糖基氧代茉莉酸	Phenolic acids	酚酸类	Phenolic acids	酚酸类	-	A	1059500	1091500	1104800	1263200	1300400	1329200	1082900	1232000	1081800	1075700	1119300	937620	1083400	1130900	1064700	--	--
	pmb0489	397.2	147.04	396.19	C19H28N2O7	[M+H]+	N-Glucosyl-p-coumaroylputrescine	N-葡萄糖基对香豆酰腐胺	Alkaloids	生物碱	Phenolamine	酚胺	-	A	21512	24416	29202	23742	25544	18199	37723	33283	30980	642240	525910	551210	174210	181070	210810	--	--
	Lmhn002573	399.09	205.04	400.101	C17H20O11	[M-H]-	Sinapoylglucuronic acid	芥子酰葡萄糖醛酸	Phenolic acids	酚酸类	Phenolic acids	酚酸类	-	A	995110	928720	1023000	1075600	1431600	1103700	1115300	1066200	1054000	1225600	1123300	886380	1111800	1052100	1034600	--	--
	pmb0681	403.1	367.08	402.095	C20H18O9	[M+H]+	Apigenin-8-C-Arabinoside	芹菜素-8-C-阿拉伯糖苷	Flavonoids	黄酮	Flavonoid	黄酮	-	B	36642	32143	40637	20801	28555	24112	11917	17388	12699	8204.8	17532	11402	21888	23905	26130	--	--
	pmb3031	403.1	313.1	404.111	C20H20O9	[M-H]-	Tricin-4'-O-glycerol	苜蓿素-4'-O-甘油	Flavonoids	黄酮	Flavonoid	黄酮	-	A	1405200	1226600	1323700	2073400	2039400	2213700	2003100	1839800	1946400	2358700	2320100	2385400	1771500	2097300	2039200	--	--
	Zmhn001746	405.12	243.07	406.127	C20H22O9	[M-H]-	Piceatannol-3'-O-glucoside	白皮杉醇-3'-O-葡萄糖苷	Others	其它类	Stilbene	茋类	94356-26-0	B	24748	9928.6	18879	28224	21689	25258	163420	200350	150070	261600	273630	284100	114530	147940	131140	--	--
	pmb0500	411.19	177.05	410.184	C23H26N2O5	[M+H]+	N-p-Coumaroyl-N'-feruloylputrescine	N-对香豆酰-N'-阿魏酰基腐胺	Alkaloids	生物碱	Phenolamine	酚胺	380302-96-5	A	1081200	1061700	1033500	127280	116480	132860	681600	491090	731370	1715600	1769900	1786000	901660	941350	1004200	--	--
	pmn001319	413.12	398.1	414.131	C22H22O8	[M-H]-	1-O-Feruloyl-3-O-p-Coumaroylglycerol	1-O-阿魏酰-3-O-对香豆酰甘油	Phenolic acids	酚酸类	Phenolic acids	酚酸类	-	A	618540	696190	580980	113710	99801	116440	236490	231690	305080	863250	825930	910960	475480	487490	476110	--	--
	Lmhn001773	416.06	179.03	415.054	C19H13NO10	[M-H]-	Caffeoylnicotinoyltartaric acid	咖啡酰烟酰酒石酸	Phenolic acids	酚酸类	Phenolic acids	酚酸类	-	B	440990	415380	343750	315910	412890	356220	342590	336020	307650	42769	54181	34246	264640	232870	272940	--	--
	pmn001663	417.16	402.1	418.163	C22H26O8	[M-H]-	Syringaresinol	丁香树脂酚	Lignans and Coumarins	木脂素和香豆素	Lignans	木脂素	21453-69-0	B	2506.4	3094.3	2528.8	6712.6	6747.5	6131.1	3074.7	3890.7	3019.3	17248	18759	18429	6287.6	9145.9	8296.2	C10889	--
	mws2523	421.08	241.1	422.083	C12H23O14P	[M-H]-	Trehalose 6-phosphate	海藻糖-6-磷酸	Others	其它类	Saccharides and Alcohols	糖及醇类	4484-88-2	B	14938	18115	17451	30245	26912	22833	25561	27683	28425	24175	18955	24266	19744	22768	23182	C00689	ko00500,ko01100,ko01110
	Lmhp005784	425.21	177.05	424.2	C24H28N2O5	[M+H]+	p-Coumaroylferuloylcadaverine	对香豆酰阿魏酰尸胺	Alkaloids	生物碱	Phenolamine	酚胺	-	B	33511	27224	24840	18303	17546	17566	9429.7	10635	8483.4	125080	124860	116950	39075	39455	40989	--	--
	pmb0864	426.26	285.24	425.254	C19H40NO7P	[M+H]+	LysoPE 14:0	溶血磷脂酰乙醇胺 14:0	Lipids	脂质	LPE	溶血磷脂酰乙醇胺	-	A	158450	153270	142810	137530	127670	128530	142260	137100	144220	110520	126830	115980	148260	134960	147530	--	--
	pme2117	426	159	427.029	C10H15N5O10P2	[M-H]-	Adenosine 5'-diphosphate	腺苷-5'-二磷酸	Nucleotides and derivatives	核苷酸及其衍生物	Nucleotides and derivatives	核苷酸及其衍生物	58-64-0	B	69948	84729	72333	17717	12664	14970	108640	78148	80214	10249	10192	14782	42241	38507	44673	C00008	ko00190,ko00195,ko00230,ko00908,ko01100,ko01110
	pmp001248	428.19	369.11	428.168	C20H30NO9+	[M]+	Caffeoylcholine-4-O-glucoside	咖啡酰胆碱-4-O-葡萄糖苷	Alkaloids	生物碱	Alkaloids	生物碱	-	B	14437	21629	13727	9154.3	11349	6166.6	14263	11528	11261	8283.4	8447.3	11315	10342	16697	7713.1	--	--
	mws0048	431.1	311	432.106	C21H20O10	[M-H]-	Apigenin-8-C-Glucoside (Vitexin)*	芹菜素-8-C-葡萄糖苷 (牡荆素)*	Flavonoids	黄酮	Flavonoid carbonoside	黄酮碳糖苷	3681-93-4	A	16293000	15526000	18190000	7692500	7676500	7624300	7992600	8165000	8375700	2759800	2777800	2853800	8365000	9348800	9883900	C01460	ko00941,ko00944
	mws0895	431.1	269	432.106	C21H20O10	[M-H]-	Genistein-7-O-Glucoside (Genistin)*	染料木苷(金雀异黄苷)*	Flavonoids	黄酮	Isoflavones	异黄酮	529-59-9	B	130620	104190	108420	49455	55535	50525	66735	65030	50897	22350	26262	24156	71903	75711	71495	C09126	ko00943
	pmp000413	433.11	283.06	432.106	C21H20O10	[M+H]+	Genistein-8-C-glucoside*	染料木素-8-C-葡萄糖苷*	Flavonoids	黄酮	Isoflavones	异黄酮	66026-80-0	A	9960500	9292200	10153000	4398500	4873900	4889600	5725300	5309800	5499300	2467000	2304000	2223700	6244400	6658700	6336300	C10420	--
	mws1434	431.1	311	432.106	C21H20O10	[M-H]-	Apigenin-6-C-glucoside (Isovitexin)*	芹菜素-6-C-葡萄糖苷 (异牡荆素)*	Flavonoids	黄酮	Flavonoid carbonoside	黄酮碳糖苷	29702-25-8	A	48806000	50624000	49389000	26249000	24159000	25487000	26335000	28417000	27061000	10993000	10329000	11586000	28301000	32271000	29679000	C01714	ko00944
	mws0072	433.11	271.01	432.106	C21H20O10	[M+H]+	Apigenin-5-O-glucoside*	芹菜素-5-O-葡萄糖苷*	Flavonoids	黄酮	Flavonoid	黄酮	28757-27-9	B	3460400	3627200	3516400	1596800	1900200	1684800	1715400	1677500	1535800	819470	710080	806840	2135500	1856400	1922900	--	--
	pmp000117	433.15	418.1	432.142	C22H24O9	[M+H]+	3,5,6,7,8,3',4'-Heptamethoxyflavone	3,5,6,7,8,3',4'-七甲氧基黄酮	Flavonoids	黄酮	Flavonols	黄酮醇	1178-24-1	A	3569.4	2949.7	3071.5	1567.6	1568	1609.1	2691.7	3664.7	3445.5	973.2	1256.8	838.66	2063.3	2746.5	1451.7	--	--
	pmb0744	435.11	331.08	434.1	C24H18O8	[M+H]+	Tricin-4'-O-Benzoic Acid	苜蓿素-4'-O-苯甲酸	Flavonoids	黄酮	Flavonoid	黄酮	-	A	375000	361630	376430	365040	367790	392380	445990	423790	423300	409030	370480	399620	404390	392040	406870	--	--
	mws1179	433.11	271	434.121	C21H22O10	[M-H]-	Naringenin-7-O-glucoside (Prunin)*	柚皮素-7-O-葡萄糖苷 (樱桃苷)*	Flavonoids	黄酮	Dihydroflavone	二氢黄酮	529-55-5	A	101970	93518	76337	69780	75768	77811	50987	46641	47449	17215	9052.1	11337	54834	48657	55023	C09099	ko00941
	Cmzn005251	433.11	271.06	434.121	C21H22O10	[M-H]-	6-O-Caffeoylarbutin*	6-O-咖啡酰熊果苷*	Phenolic acids	酚酸类	Phenolic acids	酚酸类	136172-60-6	B	102020	98601	83479	48813	43437	65950	53027	59245	32922	41820	34539	29655	54203	55248	49257	--	--
	Lmhp008440	438.26	297.24	437.254	C20H40NO7P	[M+H]+	LysoPE 15:1	溶血磷脂酰乙醇胺 15:1	Lipids	脂质	LPE	溶血磷脂酰乙醇胺	-	B	16273	19371	19165	49266	42501	41879	23086	17631	22464	36537	36356	36033	29849	31828	29601	--	--
	pmb0503	439.22	147.04	438.211	C20H30N4O7	[M+H]+	N-(4'-O-glycosyl)-p-coumaroyl agmatine	N-(4'-O-葡萄糖基)-对香豆酰胍丁胺	Alkaloids	生物碱	Phenolamine	酚胺	-	B	9	7205.5	8329.8	55413	57219	61622	8314.5	14278	7551.7	1755400	1467100	1570700	397640	402700	462500	--	--
	pmb0862	440.28	184.07	439.27	C20H42NO7P	[M+H]+	LysoPC 12:0*	溶血磷脂酰胆碱 12:0*	Lipids	脂质	LPC	溶血磷脂酰胆碱	20559-18-6	B	27013	26538	22680	6429.6	5817.1	5375.2	18501	19618	19786	5389.8	3789.5	4784.2	11835	12935	10804	--	--
	Lmhp009187	440.28	299.26	439.27	C20H42NO7P	[M+H]+	LysoPE 15:0*	溶血磷脂酰乙醇胺 15:0*	Lipids	脂质	LPE	溶血磷脂酰乙醇胺	-	B	82572	79827	94478	323000	281880	310460	91358	90989	88592	232950	234360	213240	190240	191210	178380	--	--
	Lmhp005550	441.2	177.05	440.195	C24H28N2O6	[M+H]+	N,N'-Diferuloylputrescine	N,N'-二阿魏酰腐胺	Alkaloids	生物碱	Phenolamine	酚胺	42369-86-8	A	3812700	3595600	3400400	680480	596480	655220	1415300	1253200	1587000	2065800	1972200	2128800	1989100	1941300	1960800	--	--
	pmp000091	445.15	177.05	444.142	C23H24O9	[M+H]+	1,3-O-Diferuloylglycerol	1,3-二阿魏酰甘油	Phenolic acids	酚酸类	Phenolic acids	酚酸类	83008-46-2	A	9059400	10031000	8375500	5242300	4695600	4512100	3022000	3079100	3587900	16504000	16661000	15644000	8662700	8763100	8606400	--	--
	Lmhp007836	448.25	307.23	447.239	C21H38NO7P	[M+H]+	LysoPE 16:3	溶血磷脂酰乙醇胺 16:3	Lipids	脂质	LPE	溶血磷脂酰乙醇胺	-	B	2504.7	3698.3	3404.6	2847.2	4440.4	5109.3	6267.3	6295.5	4591.6	3380.3	2982.3	3082.5	3620.5	3550.2	2527	--	--
	mws0913	447.09	285	448.101	C21H20O11	[M-H]-	Kaempferol-3-O-galactoside (Trifolin)*	山奈酚-3-O-半乳糖苷(三叶豆苷)*	Flavonoids	黄酮	Flavonols	黄酮醇	23627-87-4	B	584350	560600	519990	150660	166690	184920	278400	281830	237060	81091	54013	45033	238370	226790	285700	C12626	ko00944
	mws1608	447.09	357.1	448.101	C21H20O11	[M-H]-	Luteolin-6-C-glucoside (Isoorientin)*	木犀草素-6-C-葡萄糖苷 (异荭草素)*	Flavonoids	黄酮	Flavonoid carbonoside	黄酮碳糖苷	4261-42-1	A	22313000	31922000	28410000	11350000	12745000	12821000	27193000	23619000	25543000	9865000	10037000	9579200	20699000	22827000	21896000	C01821	--
	Hmpp003270	449.11	287.05	448.101	C21H20O11	[M+H]+	Luteolin-4'-O-glucoside*	木犀草素-4'-O-葡萄糖苷*	Flavonoids	黄酮	Flavonoid	黄酮	6920-38-3	B	188930	168710	178660	57180	53960	53122	148510	90836	76846	15607	16203	23899	84089	87643	82762	--	--
	mws1299	449.11	299.2	448.101	C21H20O11	[M+H]+	Luteolin-8-C-glucoside (Orientin)*	木犀草素-8-C-葡萄糖苷 (荭草苷)*	Flavonoids	黄酮	Flavonoid carbonoside	黄酮碳糖苷	28608-75-5	A	21697000	22525000	22219000	11377000	11996000	11082000	18712000	17970000	18315000	10141000	8205200	9693000	17490000	17537000	16979000	C10114	--
	mws0057	451.12	289	450.116	C21H22O11	[M+H]+	Eriodictyol-7-O-glucoside	圣草酚-7-O-葡萄糖苷	Flavonoids	黄酮	Dihydroflavone	二氢黄酮	38965-51-4	B	304150	274160	262850	157740	160510	149400	258590	256000	249720	117090	91478	99596	197750	214740	179720	--	--
	Lmhp009034	452.28	311.26	451.27	C21H42NO7P	[M+H]+	LysoPE 16:1	溶血磷脂酰乙醇胺 16:1	Lipids	脂质	LPE	溶血磷脂酰乙醇胺	-	B	87771	71912	81452	91821	77934	73682	103910	102830	112810	67449	65698	48047	95442	86296	90698	--	--
	pmb0876	454.29	313.27	453.286	C21H44NO7P	[M+H]+	LysoPE 16:0	溶血磷脂酰乙醇胺 16:0	Lipids	脂质	LPE	溶血磷脂酰乙醇胺	53862-35-4	A	7502200	6851300	6667800	12899000	11834000	12648000	6880600	6992100	6721100	10853000	10253000	10702000	10063000	9162300	9895900	--	--
	pmb0478	455.15	147.4	454.148	C21H26O11	[M+H]+	Coumarin O-rutinoside	香豆素 O-芸香糖苷	Phenolic acids	酚酸类	Phenolic acids	酚酸类	-	B	13799	12408	14384	66734	70748	73834	23525	25639	23088	275840	252400	213840	92447	88957	93273	--	--
	Lmhp005872	455.22	177.05	454.21	C25H30N2O6	[M+H]+	Diferuloylcadaverine	二阿魏酰尸胺	Alkaloids	生物碱	Phenolamine	酚胺	-	B	656380	723710	632250	535690	458510	511620	157000	158160	174980	1327500	1225500	1302200	679380	643920	657530	--	--
	pmb0464	458.1	116.3	457.143	C16H27NO14	[M+H]+	L-Aspartic acid-O-diglucoside	L-天冬氨酸-O-二葡萄糖苷	Amino acids and derivatives	氨基酸及其衍生物	Amino acids and derivatives	氨基酸及其衍生物	-	B	304260	424700	681590	1274100	1614400	1812400	235420	145540	99500	2439000	2331900	1607800	556810	573210	664200	--	--
	mws0351	457.08	169.02	458.085	C22H18O11	[M-H]-	Gallate catechin gallate	没食子酸儿茶素没食子酸酯	Flavonoids	黄酮	Flavanols	黄烷醇类	4233-96-9	B	14332	12460	21436	15622	20123	13750	8502.4	14140	12002	14089	16370	15058	14164	16109	16720	--	--
	pmb2654	460.1	117.9	461.153	C19H27NO12	[M-H]-	Anthranilate-1-O-Sophoroside	邻氨基苯甲酸-1-O-槐糖苷	Phenolic acids	酚酸类	Phenolic acids	酚酸类	-	B	449210	364820	414590	262140	339550	346510	447150	559470	762640	223410	209160	179180	272660	300840	383630	--	--
	Lmzn001894	461.07	285.04	462.08	C21H18O12	[M-H]-	Kaempferol-3-O-glucuronide	山奈酚-3-O-葡萄糖醛酸苷	Flavonoids	黄酮	Flavonols	黄酮醇	22688-78-4	B	95507	70748	96042	39218	46956	44212	104500	88971	111630	50144	45497	49455	66188	84010	69143	--	--
	pmp000579	463.12	301.07	462.116	C22H22O11	[M+H]+	Diosmetin-7-O-galactoside*	香叶木素-7-O-半乳糖苷*	Flavonoids	黄酮	Flavonoid	黄酮	-	A	11943000	12530000	12406000	6659800	6524200	7681600	6493200	6139700	6807600	3372400	3609100	3845100	7886700	8007000	8465500	--	--
	pmb3012	461.11	299.2	462.116	C22H22O11	[M-H]-	Chrysoeriol-7-O-glucoside*	金圣草黄素-7-O-葡萄糖苷*	Flavonoids	黄酮	Flavonoid	黄酮	19993-32-9	B	484680	478710	434190	298430	297070	271600	249300	274550	231490	159140	151580	144440	295460	287530	344980	--	--
	pmb0629	463.12	313.1	462.116	C22H22O11	[M+H]+	Chrysoeriol-6-C-glucoside (Isoscoparin)*	金圣草黄素-6-C-葡萄糖苷 (异金雀花素)*	Flavonoids	黄酮	Flavonoid	黄酮	20013-23-4	B	267580	248040	278590	55882	79781	9	360450	299100	358970	9	9	9	182830	177650	222880	C05990	--
	pmp000233	463.12	313.07	462.116	C22H22O11	[M+H]+	Swertiajaponin*	日当药黄素*	Flavonoids	黄酮	Flavonoid carbonoside	黄酮碳糖苷	6980-25-2	A	240280	166290	124300	80647	295580	105170	240640	302390	362130	197240	272010	159800	184980	123410	122730	C10187	--
	pmp000120	463.12	427.1	462.116	C22H22O11	[M+H]+	Diosmetin-6-C-glucoside*	香叶木素-6-C-葡萄糖苷*	Flavonoids	黄酮	Flavonoid	黄酮	-	A	29061000	26092000	28993000	17570000	19219000	19213000	31253000	30692000	31195000	19729000	17452000	19152000	24587000	24398000	23498000	--	--
	mws0061	463.09	300	464.095	C21H20O12	[M-H]-	Quercetin-3-O-galactoside (Hyperin)*	槲皮素-3-O-半乳糖苷 (金丝桃苷)*	Flavonoids	黄酮	Flavonols	黄酮醇	482-36-0	B	1206600	1161000	1173200	648420	733800	612610	1343300	1603900	1426300	699610	747290	562940	1026300	1033100	1164400	C10073	--
	pmp001309	465.1	303.1	464.095	C21H20O12	[M+H]+	6-Hydroxykaempferol-7-O-glucoside*	6-羟基山奈酚-7-O-葡萄糖苷*	Flavonoids	黄酮	Flavonols	黄酮醇	-	B	101570	100720	132570	94812	88560	105830	119760	112440	141760	122880	84649	114260	112810	103280	106000	--	--
	pme1598	463.12	301	464.132	C22H24O11	[M-H]-	Hesperetin-5-O-glucoside	橙皮素-5-O-葡萄糖苷	Flavonoids	黄酮	Dihydroflavonol	二氢黄酮醇	69651-80-5	B	108980	120340	90759	62870	83690	66839	98826	98284	71630	45383	55250	56098	73108	99899	85616	--	--
	Lmhp009769	466.29	325.27	465.286	C22H44NO7P	[M+H]+	LysoPE 17:1	溶血磷脂酰乙醇胺 17:1	Lipids	脂质	LPE	溶血磷脂酰乙醇胺	-	A	29995	31160	35322	89821	67744	65203	18751	16718	17595	48952	41559	42673	54479	40203	40716	--	--
	pmd0130	468.31	184.07	467.301	C22H46NO7P	[M+H]+	LysoPC 14:0	溶血磷脂酰胆碱 14:0	Lipids	脂质	LPC	溶血磷脂酰胆碱	20559-16-4	A	40598	41096	45303	18347	18181	13462	39403	37895	33299	13976	17929	15327	27650	34919	27520	--	--
	pmb0504	469.23	177.05	468.222	C21H32N4O8	[M+H]+	N-(4'-O-glycosyl)-feruloyl agmatine	N-(4'-O-葡萄糖基)-阿魏酰胍丁胺	Alkaloids	生物碱	Phenolamine	酚胺	-	B	42997	42037	38523	55098	64418	53548	15560	8507.9	15936	55760	57195	51543	46382	40669	39444	--	--
	pmb1912	474.17	327	473.166	C20H23N7O7	[M+H]+	10-Formyltetrahydrofuran	10-甲酰四氢呋喃	Alkaloids	生物碱	Alkaloids	生物碱	2800-34-2	A	7811900	6734300	6788800	9518200	9176500	9632200	5242700	5120900	5821400	5488000	5285300	5456100	6194300	7401300	7062500	C00234	ko00670,ko00970,ko01100,ko01200
	Lmhp008233	474.26	333.24	473.254	C23H40NO7P	[M+H]+	LysoPE 18:4	溶血磷脂酰乙醇胺 18:4	Lipids	脂质	LPE	溶血磷脂酰乙醇胺	-	B	11891	12773	15554	18117	17522	14162	21346	20982	17291	9564.9	11052	8654.2	16328	16525	15947	--	--
	pmp000581	475.12	271.06	474.116	C23H22O11	[M+H]+	Apigenin-7-O-(6''-acetyl)glucoside	芹菜素-7-O-(6''-乙酰)葡萄糖苷	Flavonoids	黄酮	Flavonoid	黄酮	72741-92-5	B	25127	4655.9	4718.9	3442.1	4646.7	4215.5	3207.3	2896.2	2486.8	2411.4	2444.2	2249.7	4067.9	3819.1	3505.7	--	--
	Lmhp008801	476.28	335.26	475.27	C23H42NO7P	[M+H]+	LysoPE 18:3	溶血磷脂酰乙醇胺 18:3	Lipids	脂质	LPE	溶血磷脂酰乙醇胺	-	B	2325000	2133200	1889100	5787300	4940700	5046100	1485700	1412000	1352700	5827500	5268700	5302100	3906800	3708900	3862200	--	--
	pmb0881	478.29	337.27	477.286	C23H44NO7P	[M+H]+	LysoPE 18:2	溶血磷脂酰乙醇胺 18:2	Lipids	脂质	LPE	溶血磷脂酰乙醇胺	-	A	43148000	42865000	43143000	41109000	41491000	42359000	39713000	40042000	39760000	26372000	27490000	26244000	40052000	37283000	38498000	--	--
	Lmyp004444	479.12	317.06	478.111	C22H22O12	[M+H]+	Tricin-4'-methylether-3'-O-glucoside*	苜蓿素-4'-甲基醚-3'-O-葡萄糖苷*	Flavonoids	黄酮	Flavonols	黄酮醇	-	B	271720	256590	280300	176380	166590	192410	271920	285190	293070	199640	175110	205810	245450	236830	236690	--	--
	pmb0648	479.12	383.5	478.111	C22H22O12	[M+H]+	Isorhamnetin-8-C-glucoside*	异鼠李素-8-C-葡萄糖苷*	Flavonoids	黄酮	Flavonols	黄酮醇	-	B	7510.6	11756	7958.4	4256.4	6143.5	3767.8	16804	29547	27658	7038.6	1419	6968.2	13359	12275	14962	--	--
	pmn001525	477.14	169	478.148	C23H26O11	[M-H]-	3,5-Digalloylshikimic acid	3,5-二没食子酰莽草酸	Phenolic acids	酚酸类	Phenolic acids	酚酸类	95753-52-9	B	18196	13620	14664	26445	23552	20810	25991	30511	28994	23095	25785	29985	22010	26524	27729	--	--
	mws0289	480.31	339.29	479.301	C23H46NO7P	[M+H]+	LysoPE 18:1	溶血磷脂酰乙醇胺 18:1	Lipids	脂质	LPE	溶血磷脂酰乙醇胺	89576-29-4	A	133780	97408	117710	645180	634150	637700	177360	145860	139620	424260	512630	459430	401800	309340	382910	--	--
	pmb2319	482.32	184.07	481.317	C23H48NO7P	[M+H]+	LysoPC 15:0*	溶血磷脂酰胆碱 15:0*	Lipids	脂质	LPC	溶血磷脂酰胆碱	108273-89-8	A	377010	378880	368250	975640	978220	1015200	361400	355630	342590	813420	789590	784470	662310	618930	650160	--	--
	pmb0883	482.32	341.31	481.317	C23H48NO7P	[M+H]+	LysoPE 18:0*	溶血磷脂酰乙醇胺 18:0*	Lipids	脂质	LPE	溶血磷脂酰乙醇胺	69747-55-3	B	15165	14768	12365	18406	18224	15891	10868	10187	8533.8	11490	13819	14669	14249	13948	12567	--	--
	pmb3066	481.14	319.2	482.142	C22H26O12	[M-H]-	5-O-p-Coumaroylshikimic acid O-glucoside	5-O-对香豆酰莽草酸-O-葡萄糖苷	Phenolic acids	酚酸类	Phenolic acids	酚酸类	-	B	94361	79580	71413	74494	70409	71090	127510	96782	117660	104670	106050	100460	92486	84361	109490	--	--
	Hmyn007168	483.27	255.23	484.278	C22H45O9P	[M-H]-	LysoPG 16:0	溶血磷脂酰甘油 16:0	Lipids	脂质	Glycerol ester	甘油酯	-	B	3288200	3572800	3294900	3216000	4343000	4146800	3564000	1935300	2239100	4098400	3434200	3457200	68285	72493	124490	--	--
	pmn001712	549.22	489.2	490.177	C22H34O12	[M+CH3COOH-H]-	3-Hydroxy-4-isopropylbenzylalcohol-3-O-sophoroside	3-羟基-4-异丙基苯乙醇-3-O-槐糖苷	Phenolic acids	酚酸类	Phenolic acids	酚酸类	-	B	2763900	3143500	2586800	2980300	2438900	3106900	1966300	1575900	2599100	2368200	2077700	1705000	2515300	1984600	2228100	--	--
	pma1303	492.31	184.07	491.301	C24H46NO7P	[M+H]+	LysoPC 16:2	溶血磷脂酰胆碱 16:2	Lipids	脂质	LPC	溶血磷脂酰胆碱	-	B	25986	17241	27496	49203	47320	44808	32259	27169	33647	45773	40568	44553	37857	31829	30039	--	--
	Lmhp206353	493.13	331.08	492.127	C23H24O12	[M+H]+	Tricin-4'-O-glucoside*	苜蓿素-4'-O-葡萄糖苷*	Flavonoids	黄酮	Flavonoid	黄酮	-	B	5036500	5070400	5531700	2583700	2720500	2792800	4698500	4529200	5195600	3203800	2586000	2676100	4064000	3798600	4036800	--	--
	Lmgp004829	493.13	331.08	492.127	C23H24O12	[M+H]+	5,7,4'-Trihydroxy-6,8-dimethoxyisoflavone-7-O-galactosides*	5,7,4'-三羟基-6,8-二甲氧基异黄酮-7-O-半乳糖苷*	Flavonoids	黄酮	Isoflavones	异黄酮	-	A	1074000	1120300	1080100	576270	586700	590260	779790	699110	717570	518660	471940	511340	704830	741490	818780	--	--
	pmb0736	493.13	331.08	492.127	C23H24O12	[M+H]+	Tricin-7-O-Glucoside*	苜蓿素-7-O-葡萄糖苷*	Flavonoids	黄酮	Flavonoid	黄酮	32769-01-0	A	1178400	1228700	1221900	647310	702680	752750	832340	770790	897810	588970	484440	552850	753010	803350	959850	--	--
	pmp001270	494.32	184.07	493.317	C24H48NO7P	[M+H]+	LysoPC 16:1	溶血磷脂酰胆碱 16:1	Lipids	脂质	LPC	溶血磷脂酰胆碱	76790-27-7	A	998260	902810	1014600	402770	405650	394930	877490	1049200	915180	351600	360730	340070	647400	705610	637720	--	--
	pmb0855	496.34	184.07	495.332	C24H50NO7P	[M+H]+	LysoPC 16:0	溶血磷脂酰胆碱 16:0	Lipids	脂质	LPC	溶血磷脂酰胆碱	17364-16-8	A	38247000	37666000	36033000	59053000	57624000	62279000	31836000	34004000	33461000	54574000	51977000	53241000	46783000	44600000	45165000	--	--
	pmb0745	497.14	331.08	496.137	C26H24O10	[M+H]+	Tricin-4'-O-syringyl alcohol	苜蓿素-4'-O-丁香醇醚	Flavonoids	黄酮	Flavonoid	黄酮	-	A	6911100	5943300	6482900	9043300	9338400	9391300	7992400	7635300	7460900	8719300	8160600	9320900	8013900	8213000	8722600	--	--
	pmb3061	499.15	163.1	500.153	C22H28O13	[M-H]-	5-O-p-Coumaroylquinic acid O-glucoside	5-O-对香豆酰奎宁酸-O-葡萄糖苷	Phenolic acids	酚酸类	Phenolic acids	酚酸类	-	A	101880	85211	81834	21997	26474	22892	47174	55929	49714	27245	26261	19376	47160	48307	38823	--	--
	Lmhp010040	504.31	363.29	503.301	C25H46NO7P	[M+H]+	LysoPE 20:3	溶血磷脂酰乙醇胺 20:3	Lipids	脂质	LPE	溶血磷脂酰乙醇胺	-	B	66345	57464	55711	92323	77896	81935	53035	56586	49055	83965	77898	86539	64961	78353	67187	--	--
	mws1589	503.16	179	504.169	C18H32O16	[M-H]-	D-Panose*	D-潘糖*	Others	其它类	Saccharides and Alcohols	糖及醇类	33401-87-5	B	37924	22038	33927	92679	125190	91187	18939	13073	35583	46902	35721	37524	90915	63149	85439	C00713	--
	pme0500	503.16	323	504.169	C18H32O16	[M-H]-	D-(+)-Melezitose*	D-(+)-松三糖*	Others	其它类	Saccharides and Alcohols	糖及醇类	597-12-6	A	34573	33240	33648	378370	411030	377690	22313	28139	24684	108540	131780	123440	218220	248560	240270	C08243	--
	pme2125	503.44	179	504.169	C18H32O16	[M-H]-	Raffinose*	棉籽糖*	Others	其它类	Saccharides and Alcohols	糖及醇类	512-69-6	B	145980	100080	134920	208870	268310	155470	45576	89644	91869	112230	99383	99199	189610	206770	169480	C00492	ko00052,ko01100,ko02010
	Lmhp010757	506.32	365.31	505.317	C25H48NO7P	[M+H]+	LysoPE 20:2*	溶血磷脂酰乙醇胺 20:2*	Lipids	脂质	LPE	溶血磷脂酰乙醇胺	-	B	61379	61640	56307	61825	68078	82541	56937	54366	57237	57432	59163	61035	73386	58178	57984	--	--
	Lmhp008718	506.32	184.07	505.317	C25H48NO7P	[M+H]+	LysoPC 17:2*	溶血磷脂酰胆碱 17:2*	Lipids	脂质	LPC	溶血磷脂酰胆碱	-	B	234780	209370	235010	197080	204090	172510	162900	172280	164730	90203	116100	102270	166220	163370	188200	--	--
	pmb3045	505.1	329.1	506.106	C23H22O13	[M-H]-	Tricin-7-O-Glucuronide	苜蓿素-7-O-葡萄糖醛酸苷	Flavonoids	黄酮	Flavonoid	黄酮	-	B	32053	29878	35043	8122	5323.2	4935.5	18638	16808	16447	9	4651.1	5614.2	13067	15112	14865	--	--
	pmp000013	507.15	345.09	506.142	C24H26O12	[M+H]+	Eupatilin-7-O-glucoside	异泽兰黄素-7-O-葡萄糖苷	Flavonoids	黄酮	Flavonoid	黄酮	-	A	6246100	6046200	6483500	1839900	1763800	1885300	4181600	4119900	4473600	2787700	2725400	2953500	3808400	3870800	3967600	--	--
	Lmhp009590	508.34	184.07	507.332	C25H50NO7P	[M+H]+	LysoPC 17:1	溶血磷脂酰胆碱 17:1	Lipids	脂质	LPC	溶血磷脂酰胆碱	-	B	229730	291000	248660	252900	251030	241330	179990	220410	192390	147050	184980	127780	209070	216080	226810	--	--
	pmb2406	510.36	184.07	509.348	C25H52NO7P	[M+H]+	LysoPC 17:0	溶血磷脂酰胆碱 17:0	Lipids	脂质	LPC	溶血磷脂酰胆碱	50930-23-9	B	25698	18888	20329	22570	23033	21862	28720	24056	29937	18713	24319	28230	32223	28754	29688	--	--
	pmb1466	511.12	331.08	510.116	C26H22O11	[M+H]+	Tricin-4'-O-syringic acid	苜蓿素-4'-O-丁香酸	Flavonoids	黄酮	Flavonoid	黄酮	-	B	214220	206580	211920	183890	191270	189010	214010	206300	185640	144240	137060	147490	189600	184240	191740	--	--
	Lmhp009773	515.32	261.22	514.314	C27H46O9	[M+H]+	1-α-Linolenoyl-glycerol-3-O-glucoside	1-α-亚麻酸甘油酯-3-O-葡萄糖苷	Lipids	脂质	Glycerol ester	甘油酯	-	B	405780	472100	352080	203850	253400	205470	150490	154180	180820	190540	238980	131730	266260	298380	216960	--	--
	Hmqp006235	516.3	184.07	515.297	C21H46N3O9P	[M+H]+	LysoPC 18:4	溶血磷脂酰胆碱 18:4	Lipids	脂质	LPC	溶血磷脂酰胆碱	-	A	52946	51616	41777	32080	34899	34130	44301	45905	40399	18038	19111	16668	32458	36523	38877	--	--
	Zmhn00785	515.16	341.11	516.169	C19H32O16	[M-H]-	Di-O-Glucosylquinic acid	二-O-葡萄糖基奎宁酸	Phenolic acids	酚酸类	Phenolic acids	酚酸类	-	B	341130	312290	305590	261120	302000	297460	307920	279070	287650	308920	275440	330800	353680	319550	309700	--	--
	Lmhp010334	517.34	263.24	516.33	C27H48O9	[M+H]+	2-Linoleoylglycerol-1-O-glucoside	2-亚油酰甘油酯-1-O-葡萄糖苷	Lipids	脂质	Glycerol ester	甘油酯	-	B	85371	80326	74403	46202	41713	50468	15166	21841	17606	38052	33850	33587	43399	52104	47276	--	--
	pmb0854	518.32	184.07	517.317	C26H48NO7P	[M+H]+	LysoPC 18:3	溶血磷脂酰胆碱 18:3	Lipids	脂质	LPC	溶血磷脂酰胆碱	-	A	387430	374700	401580	820210	766860	741980	233890	327290	208220	858900	791730	797130	446090	575270	516950	--	--
	pmp000194	519.11	271.05	518.106	C24H22O13	[M+H]+	6''-O-Malonylgenistin*	6''-O-丙二酰染料木苷*	Flavonoids	黄酮	Isoflavones	异黄酮	51011-05-3	A	27879	22942	33299	469580	442730	496140	14320	12759	13816	35376	32629	38022	141420	125350	142340	C16192	ko00943
	pmp000585	519.11	433.11	518.106	C24H22O13	[M+H]+	Apigenin-7-O-(6''-malonyl)glucoside*	芹菜素-7-O-(6''-丙二酰)葡萄糖苷*	Flavonoids	黄酮	Flavonoid	黄酮	86546-87-4	A	16944	17086	14244	38303	41204	43993	10333	10101	8103.7	17290	18234	23150	23728	19904	22088	C10020	--
	Hmbn002692	517.16	175.04	518.164	C22H30O14	[M-H]-	6'-O-Feruloyl-D-sucrose	6'-O-阿魏酰-D-蔗糖	Phenolic acids	酚酸类	Phenolic acids	酚酸类	118230-77-6	B	723200	734140	742810	296320	330140	244240	392040	370120	419650	159350	142670	178630	389940	436450	416930	--	--
	pmp001273	520.34	184.07	519.332	C26H50NO7P	[M+H]+	LysoPC 18:2	溶血磷脂酰胆碱 18:2	Lipids	脂质	LPC	溶血磷脂酰胆碱	-	A	359070	361300	303710	1570500	1229400	1128300	162750	200570	319450	1051900	816640	1270700	600020	784530	560350	--	--
	pmn001378	519.19	357.14	520.194	C26H32O11	[M-H]-	Pinoresinol-4-O-glucoside	松脂醇-4-O-葡萄糖苷	Lignans and Coumarins	木脂素和香豆素	Lignans	木脂素	41607-20-9	A	293220	291970	292150	172820	178570	208890	389460	382490	364980	178870	265790	227560	243200	257010	315770	C17529	--
	pmp001281	522.36	184.07	521.348	C26H52NO7P	[M+H]+	LysoPC 18:1	溶血磷脂酰胆碱 18:1	Lipids	脂质	LPC	溶血磷脂酰胆碱	-	A	18993000	19072000	17990000	14444000	15690000	14583000	10946000	12660000	11188000	10981000	11445000	10154000	14400000	13856000	15145000	--	--
	pmb3041	521.09	329.2	522.101	C23H22O14	[M-H]-	Tricin-7-O-saccharic acid	苜蓿素-7-O-葡萄糖二酸苷	Flavonoids	黄酮	Flavonoid	黄酮	-	A	117990	108560	97958	86219	86147	71231	259350	253110	268130	316800	260010	204160	168780	176080	180490	--	--
	pmn001710	521.13	359.08	522.137	C24H26O13	[M-H]-	Rosmarinic acid-3'-O-glucoside	迷迭香酸-3'-O-葡萄糖苷	Phenolic acids	酚酸类	Phenolic acids	酚酸类	910028-78-3	B	630100	586270	646770	303640	294100	305450	933330	979690	944450	571470	637640	625230	681530	617200	716440	--	--
	mws0126	524.37	184.07	523.364	C26H54NO7P	[M+H]+	LysoPC 18:0	溶血磷脂酰胆碱 18:0	Lipids	脂质	LPC	溶血磷脂酰胆碱	19420-57-6	A	187320	196180	184140	254110	263180	256350	158270	164510	158030	223730	240770	203950	207260	202350	188620	--	--
	pmb3053	523.12	329.2	524.132	C27H24O11	[M-H]-	Tricin-4'-O-eudesmic acid	苜蓿素-4'-O-三甲氧基苯甲酸	Flavonoids	黄酮	Flavonoid	黄酮	-	A	2462000	2432400	2377400	2197600	2550900	2449800	2423500	2320300	2117400	2474200	2302500	2355500	2261900	2537100	2621900	--	--
	pmp000235	527.15	331.08	526.148	C27H26O11	[M+H]+	Salcolin B*	沙可林 B*	Flavonoids	黄酮	Flavonoid	黄酮	-	A	13190000	11513000	12336000	17406000	17726000	18169000	16768000	13970000	15473000	20671000	20306000	20609000	16251000	17443000	16699000	--	--
	pmb0746	527.15	331.08	526.148	C27H26O11	[M+H]+	Tricin-4'-O-guaiacylglycerol*	苜蓿素-4'-O-愈创木酚基甘油*	Flavonoids	黄酮	Flavonoid	黄酮	-	A	7233400	6408500	7003800	10411000	9648600	10380000	8866000	8077300	8652400	12439000	12010000	12168000	9781200	9748500	10155000	--	--
	pmp000234	527.15	331.08	526.148	C27H26O11	[M+H]+	Salcolin A*	沙可林 A*	Flavonoids	黄酮	Flavonoid	黄酮	-	A	6688700	6385000	6682300	9633000	9394500	9644000	8489500	8566600	8511200	11938000	11666000	11157000	9272300	9312700	9908700	--	--
	pmb2833	529.16	193.1	530.164	C23H30O14	[M-H]-	3-O-Feruloylquinic acid glucoside	3-O-阿魏酰奎宁酸葡萄糖苷	Phenolic acids	酚酸类	Phenolic acids	酚酸类	-	A	169780	171540	180640	148850	133760	139270	236170	241070	241110	342450	321660	316300	203930	204910	219690	--	--
	Lmhp007840	534.36	184.07	533.348	C27H52NO7P	[M+H]+	LysoPC 19:2	溶血磷脂酰胆碱 19:2	Lipids	脂质	LPC	溶血磷脂酰胆碱	-	B	146700	131970	116540	193220	190360	165480	89172	91324	92776	251970	259730	253750	147570	139550	158080	--	--
	Lmtp002942	535.14	499.12	534.137	C25H26O13	[M+H]+	Apigenin-6,8-di-C-arabinoside*	芹菜素-6,8-二-C-阿拉伯糖苷*	Flavonoids	黄酮	Flavonoid carbonoside	黄酮碳糖苷	-	A	1018300	950100	907100	599490	608100	637420	331670	373340	381550	254350	258800	263660	704200	546830	641850	--	--
	Lmtp002822	535.14	499.12	534.137	C25H26O13	[M+H]+	Apigenin-6-C-arabinoside-8-C-xyloside*	芹菜素-6-C-阿拉伯糖苷-8-C-木糖苷*	Flavonoids	黄酮	Flavonoid carbonoside	黄酮碳糖苷	-	A	6580500	6818900	5321400	4583700	5429200	4690700	3909900	3922500	3595900	2029500	2416900	2836000	4546100	3660200	4732800	--	--
	pmp001110	535.14	517.13	534.137	C25H26O13	[M+H]+	Apigenin-6-C-xyloside-8-C-arabinoside*	芹菜素-6-C-木糖苷-8-C-阿拉伯糖苷*	Flavonoids	黄酮	Flavonoid carbonoside	黄酮碳糖苷	-	A	2600700	2559900	2530800	2111100	1912400	2151100	1408000	1590200	1549700	930660	973310	1095900	1798200	2054700	1822800	--	--
	Zmfn000481	535.04	323.03	536.044	C14H22N2O16P2	[M-H]-	Uridine-5'-Diphosphate-D-Xylose	尿苷-5'-二磷酸-D-木糖	Nucleotides and derivatives	核苷酸及其衍生物	Nucleotides and derivatives	核苷酸及其衍生物	3616-06-6	A	614880	639610	676840	447340	500680	512260	724270	712910	531170	347470	382790	387990	520200	519790	568450	C00190	ko00520,ko00908,ko01100
	pmb0824	537.1	177.4	536.153	C25H28O13	[M+H]+	Syringic acid-4-O-(6''-feruloyl)glucoside	丁香酸-4-O-(6''-阿魏酰)葡萄糖苷	Phenolic acids	酚酸类	Phenolic acids	酚酸类	-	B	52201	50571	45242	20614	23564	12996	39176	33203	41802	25455	36979	19308	38385	39024	27356	--	--
	pmn001375	535.18	373.13	536.189	C26H32O12	[M-H]-	1-Hydroxypinoresinol-1-O-Glucoside	1-羟基松脂醇-1-O-葡萄糖苷	Lignans and Coumarins	木脂素和香豆素	Lignans	木脂素	81495-71-8	B	107830	106130	96147	79441	87467	63628	173120	193260	198470	183220	201580	211690	153440	150770	137610	--	--
	Lmhp009890	546.36	184.07	545.348	C28H52NO7P	[M+H]+	LysoPC 20:3	溶血磷脂酰胆碱 20:3	Lipids	脂质	LPC	溶血磷脂酰胆碱	1199257-41-4	B	42344	50893	48092	31317	30016	26584	44996	54868	48100	22681	25317	15612	33384	32603	36945	--	--
	pmd0147	548.37	184.07	547.364	C28H54NO7P	[M+H]+	LysoPC 20:2	溶血磷脂酰胆碱 20:2	Lipids	脂质	LPC	溶血磷脂酰胆碱	-	B	165590	112150	147600	265550	314160	300860	122480	121620	130520	221680	234170	212550	202320	196140	205260	--	--
	pmp000588	549.12	463.12	548.117	C25H24O14	[M+H]+	Diosmetin-7-O-(6''-malonyl)glucoside*	香叶木素-7-O-(6''-O-丙二酰)葡萄糖苷*	Flavonoids	黄酮	Flavonoid	黄酮	-	A	185820	185180	186310	252270	263790	246040	121010	113110	120800	161930	147080	161470	153340	175870	172410	--	--
	pmb0608	549.12	301.4	548.117	C25H24O14	[M+H]+	Chrysoeriol-7-O-(6''-malonyl)glucoside*	金圣草黄素-7-O-(6''-丙二酰)葡萄糖苷*	Flavonoids	黄酮	Flavonoid	黄酮	-	A	2278700	2166700	2006300	2839900	2886400	2788400	1412800	1358700	1424800	1799100	1742300	1771900	2136200	2076500	2047600	--	--
	XMN2929	547.17	371.1	548.247	C25H40O13	[M-H]-	Blumenol C-2''-O-glucoside-glucuronyl	4-(3-羟基丁基)-3,5,5-三甲基环己基-2-烯-1-酮-2''-O-葡萄糖苷-葡萄糖醛酸	Others	其它类	Others	其它	-	B	26015	19837	17205	8616.6	15202	11031	29704	30584	24004	10997	6839.3	11834	20393	18186	17661	--	--
	Lmmn002260	551.21	389.17	552.221	C27H36O12	[M-H]-	5'-Methoxyisolariciresinol-9'-O-glucoside	(-)-5'-甲氧基异落叶松脂醇-9'-O-葡萄糖苷	Lignans and Coumarins	木脂素和香豆素	Lignans	木脂素	-	B	119430	113810	124370	160340	153040	178450	145450	129060	110720	182860	199070	215110	131660	137660	124360	--	--
	pmb3032	561.12	329.1	562.132	C26H26O14	[M-H]-	Tricin-7-O-(2''-Malonyl)rhamnoside	苜蓿素-7-O-(2''-丙二酰)鼠李糖苷	Flavonoids	黄酮	Flavonoid	黄酮	-	A	732570	670880	745270	1029700	1066800	1136600	972940	995430	995100	1318100	1228200	1227000	786450	1032600	1044000	--	--
	Rfmb25702	561.2	357.13	562.205	C28H34O12	[M-H]-	Pinoresinol-4-O-(6''-acetyl)glucoside	松脂醇-4-O-(6''-乙酰)葡萄糖苷	Lignans and Coumarins	木脂素和香豆素	Lignans	木脂素	-	A	139930	122360	168790	90639	133870	112670	211320	278360	188810	89059	97558	119200	156260	147330	143440	--	--
	pma0760	565	317	564.112	C25H24O15	[M+H]+	3'-O-Methyltricetin-7-O-(6''-malonyl)glucoside	3'-O-甲基五羟黄酮-7-O-(6''-丙二酰)葡萄糖苷	Flavonoids	黄酮	Flavonoid	黄酮	-	B	44001	29795	44241	32536	35417	48530	32091	27113	33858	54996	49977	48883	34807	41549	41997	--	--
	mws1660	565.16	529.13	564.123	C26H28O14	[M+H]+	Schaftoside*	夏佛塔苷*	Flavonoids	黄酮	Flavonoid carbonoside	黄酮碳糖苷	51938-32-0	A	646440	741410	744910	724560	703100	741440	706550	871220	685650	558990	662820	749900	698420	770060	673090	C10181	--
	mws1292	565.16	409.09	564.123	C26H28O14	[M+H]+	Isoschaftoside*	异夏佛塔苷*	Flavonoids	黄酮	Flavonoid carbonoside	黄酮碳糖苷	52012-29-0	A	29481000	30427000	30056000	28110000	28149000	26775000	27410000	29807000	26093000	22419000	24513000	24570000	27974000	29356000	25664000	--	--
	Lmtp002642	565.16	457.11	564.148	C26H28O14	[M+H]+	Apigenin-8-C-(2''-glucosyl)arabinoside*	芹菜素-8-C-(2''-葡萄糖基)阿拉伯糖苷*	Flavonoids	黄酮	Flavonoid carbonoside	黄酮碳糖苷	-	A	14322000	14540000	14158000	12955000	13252000	15075000	16766000	18765000	17939000	13227000	15819000	17169000	15483000	17216000	16336000	--	--
	pmp000236	565.16	367.1	564.148	C26H28O14	[M+H]+	Apigenin-6-C-glucoside-8-O-xylcoside*	芹菜素-6-C-葡萄糖苷-8-O-木糖苷*	Flavonoids	黄酮	Flavonoid carbonoside	黄酮碳糖苷	-	A	1543000	1419000	1523600	1022800	999340	1001400	728180	808810	718780	462240	380680	456240	1063200	978860	938960	--	--
	pmb2922	565.05	323.1	566.055	C15H24N2O17P2	[M-H]-	Uridine 5'-diphospho-D-glucose	尿苷 5'-二磷酸-D-葡萄糖	Nucleotides and derivatives	核苷酸及其衍生物	Nucleotides and derivatives	核苷酸及其衍生物	133-89-1	A	1975300	2282100	2173400	2224600	2389200	2586100	2507800	2357800	2387700	2055800	1602600	1989000	2026600	2263900	2058700	C00029	ko00040,ko00052,ko00053,ko00240,ko00500,ko00520,ko00561,ko00908,ko01100,ko01110
	Xmzp009846	576.36	184.07	575.311	C32H41N5O5	[M+H]+	α-Ergocryptine	麦角环肽	Alkaloids	生物碱	Alkaloids	生物碱	511-09-1	B	13018	17380	15481	14069	13117	10139	16633	16374	12629	7196.8	10924	12390	13174	11250	12263	C07545	--
	pmb0720	579.13	331.08	578.127	C26H26O15	[M+H]+	Tricin-7-O-(6''-Malonyl)Glucoside	苜蓿素-7-O-(6''-丙二酰)葡萄糖苷	Flavonoids	黄酮	Flavonoid	黄酮	-	B	6977700	6481900	6481000	5788900	5279800	5874100	4716400	5140900	5426300	6949700	5866700	6953900	5775500	6188100	7232300	--	--
	Lmpp003930	579.15	271.06	578.142	C30H26O12	[M+H]+	Apigenin-7-O-(6''-p-Coumaryl)glucoside	芹菜素-7-O-(6''-对香豆酰)葡萄糖苷	Flavonoids	黄酮	Flavonoid	黄酮	-	B	1429800	1236300	1359400	1404000	1244500	1333900	868440	822620	858000	784420	693620	783870	1087600	1029300	1097800	--	--
	pme3227	579.17	433	578.164	C27H30O14	[M+H]+	Vitexin-2''-O-rhamnoside*	牡荆素-2''-O-鼠李糖苷*	Flavonoids	黄酮	Flavonoid carbonoside	黄酮碳糖苷	64820-99-1	A	2916900	2855700	3036700	2686600	2844700	2899000	1386200	1409600	1453700	1307400	1112200	1377900	2202400	2170900	2245200	C12628	ko00944
	Lmgp004474	579.17	271.06	578.164	C27H30O14	[M+H]+	5,7,4'-Trihydroxyisoflavone-7-O-galactoside-rhamnose*	5,7,4'-三羟基异黄酮-7-O-半乳糖苷-鼠李糖*	Flavonoids	黄酮	Isoflavones	异黄酮	-	A	1374100	1284900	1271500	1293200	1393900	1343200	794420	796550	802520	779900	611630	704380	1036600	1099100	1156200	--	--
	pmb0636	581.15	431.3	580.143	C26H28O15	[M+H]+	Luteolin-8-C-glucoside-7-O-arabinoside	木犀草素-8-C-葡萄糖苷-7-O-阿拉伯糖苷	Flavonoids	黄酮	Flavonoid carbonoside	黄酮碳糖苷	-	A	4183700	4130900	3917500	2737100	2924100	2749900	4002000	4428200	4628000	3185600	2723100	2822500	3756200	4366400	3966200	--	--
	Xmzn007677	580.36	506.33	581.264	C33H35N5O5	[M-H]-	Ergotamine	麦角胺	Alkaloids	生物碱	Alkaloids	生物碱	113-15-5	B	209680	187740	221920	508930	443610	434640	142050	131950	132980	462460	531720	462160	338690	318200	300020	C07544	ko01110
	pmb2936	591.17	367.2	592.179	C28H32O14	[M-H]-	Disinapoyl glucoside	二芥子酰葡萄糖苷	Phenolic acids	酚酸类	Phenolic acids	酚酸类	-	A	431370	413820	399380	211980	212360	234900	474250	475400	455170	287490	274730	284110	334350	347190	350300	--	--
	pmb2586	593.13	285.6	594.137	C30H26O13	[M-H]-	Gallocatechin-catechin	没食子儿茶素-儿茶素	Flavonoids	黄酮	Flavanols	黄烷醇类	-	A	46204	43945	53958	38302	32317	26180	41517	42718	43389	30046	24550	31539	37064	33207	32146	--	--
	pme1665	593.15	311	594.158	C27H30O15	[M-H]-	Isovitexin-7-O-glucoside(Saponarin)*	皂草苷*	Flavonoids	黄酮	Flavonoid carbonoside	黄酮碳糖苷	20310-89-8	A	3213400	3820800	3709100	2701900	2784300	3239300	1951700	2099700	2066000	1494400	1596400	1498800	2801900	2584500	2704600	C08064	--
	Lmjp002867	595.17	287.05	594.158	C27H30O15	[M+H]+	Kaempferol-3-O-neohesperidoside*	山奈酚-3-O-新橙皮糖苷*	Flavonoids	黄酮	Flavonols	黄酮醇	32602-81-6	B	64314	47615	55848	50097	53750	47680	43695	35092	38832	42861	43305	44590	46819	54158	46083	--	--
	pme1605	593.15	285	594.158	C27H30O15	[M-H]-	Kaempferol-3-O-robinobioside(Biorobin)*	山奈酚-3-O-洋槐糖苷*	Flavonoids	黄酮	Flavonols	黄酮醇	17297-56-2	A	1515500	1414700	1371200	1120600	1013800	1071600	1069800	1209400	1218100	771930	852500	680610	1262500	1247100	1680000	--	--
	mws1073	595.17	457.2	594.158	C27H30O15	[M+H]+	Apigenin-6,8-di-C-glucoside*	芹菜素-6,8-二-C-葡萄糖苷*	Flavonoids	黄酮	Flavonoid	黄酮	23666-13-9	A	3576900	3002500	3044800	1913700	2005600	2086100	515290	380390	454630	522330	463380	535810	1536300	1653900	1410900	C10195	--
	pmp001106	595.17	577.16	594.158	C27H30O15	[M+H]+	Vitexin-2''-O-glucoside*	牡荆素-2''-O-葡萄糖苷*	Flavonoids	黄酮	Flavonoid carbonoside	黄酮碳糖苷	61360-94-9	A	1201300	1046900	1114400	542110	606380	643500	137330	153910	153130	177560	157460	191530	497120	555990	389800	C04024	ko00944
	mws1661	609.18	301	608.174	C28H32O15	[M+H]+	Diosmetin-7-O-rutinoside (Diosmin)*	香叶木苷*	Flavonoids	黄酮	Flavonoid	黄酮	520-27-4	A	6212800	5612000	5136500	3893500	3882200	3719200	3344900	3139600	3381800	2469600	2401900	2414800	3923600	3792000	4089100	C10039	--
	pmb3002	607.17	299	608.174	C28H32O15	[M-H]-	Chrysoeriol-7-O-rutinoside*	金圣草黄素-7-O-芸香糖苷*	Flavonoids	黄酮	Flavonoid	黄酮	-	B	1291300	1318100	1308200	1084900	961580	1021500	967490	908540	872720	677240	767510	662730	848090	1047100	982130	--	--
	Lmmp000897	611.14	287.05	610.132	C30H26O14	[M+H]+	Gallocatechin-Gallocatechin	没食子儿茶素-没食子儿茶素	Flavonoids	黄酮	Flavanols	黄烷醇类	-	A	603240	523120	525400	118900	131160	135740	451120	407420	410650	120370	117790	121110	323880	359410	320550	--	--
	pmn001583	609.15	300	610.153	C27H30O16	[M-H]-	Quercetin-3-O-robinobioside*	槲皮素-3-O-洋槐糖苷*	Flavonoids	黄酮	Flavonols	黄酮醇	52525-35-6	A	57372	74754	81227	75887	52281	50953	80351	65943	96336	44502	38850	50326	52271	64998	67049	--	--
	Lmbp002592	611.16	287.05	610.153	C27H30O16	[M+H]+	Kaempferol-3,7-di-O-glucoside*	山奈酚-3,7-二-O-葡萄糖苷*	Flavonoids	黄酮	Flavonoid	黄酮	-	A	2346900	2151600	2252500	771840	785070	877980	1447700	1350400	1342600	395310	420760	470910	1450100	1274600	1217500	--	--
	Hmpp002612	611.16	287.05	610.153	C27H30O16	[M+H]+	Luteolin-7-O-gentiobioside*	木犀草素-7-O-龙胆双糖苷*	Flavonoids	黄酮	Flavonoid	黄酮	-	A	287640	323920	320310	216250	208600	205550	133240	156010	127540	64140	68894	61581	202300	207290	197200	--	--
	pmb0624	611.16	431.3	610.153	C27H30O16	[M+H]+	Luteolin-6-C-glucoside-7-O-glucoside*	木犀草素-6-C-葡萄糖苷-7-O-葡萄糖苷*	Flavonoids	黄酮	Flavonoid carbonoside	黄酮碳糖苷	-	A	6588100	6881300	6043200	1741400	1739900	1629500	5417400	5517600	4989600	1432800	1214100	1427300	3580400	4020200	3710500	--	--
	mws0059	609.15	301	610.153	C27H30O16	[M-H]-	Quercetin-3-O-rutinoside (Rutin)*	槲皮素-3-O-芸香糖苷 (芦丁)*	Flavonoids	黄酮	Flavonols	黄酮醇	153-18-4	A	72337	60782	67107	50640	46770	38183	56559	63547	83688	38297	42511	34763	47279	57112	59653	C05625	ko00944,ko01100,ko01110
	Zmxp003107	611.16	287.06	610.153	C27H30O16	[M+H]+	Luteolin-7,3'-di-O-glucoside*	木犀草素-7,3'-O-二葡萄糖苷*	Flavonoids	黄酮	Flavonoid	黄酮	52187-80-1	B	284910	321230	319070	174320	201950	199570	106010	138180	129770	84673	55681	74303	182440	174930	164000	--	--
	mws4134	611.14	306.08	612.152	C20H32N6O12S2	[M-H]-	Oxiglutatione	氧化谷胱甘肽	Amino acids and derivatives	氨基酸及其衍生物	Amino acids and derivatives	氨基酸及其衍生物	27025-41-8	A	323300	264000	270870	705740	549830	549050	302900	262320	347680	420630	450860	436070	405450	339900	367290	C00127	ko00480,ko01100
	pmb0628	613.18	451.1	612.169	C27H32O16	[M+H]+	Eriodictyol-8-C-glucoside-4'-O-glucoside	圣草酚-8-C-葡萄糖苷-4'-O-葡萄糖苷	Flavonoids	黄酮	Dihydroflavone	二氢黄酮	-	B	1074500	966250	960860	274420	278500	229660	736930	788430	784470	192100	195410	175840	533200	559310	545500	--	--
	Rfmb26201	621.22	417.16	622.226	C30H38O14	[M-H]-	Syringaresinol-4'-O-(6''-acetyl)glucoside	丁香树脂酚-4'-O-(6''-乙酰)葡萄糖苷	Lignans and Coumarins	木脂素和香豆素	Lignans	木脂素	-	A	373280	278550	234090	471110	331880	352330	374950	450520	339150	593660	552190	458070	350820	431710	436350	--	--
	Hmjp002999	625.17	317.08	624.162	C28H32O16	[M+H]+	Isorhamnetin-3-O-rutinoside (Narcissin)*	异鼠李素-3-O-芸香糖苷 (水仙苷)*	Flavonoids	黄酮	Flavonoid	黄酮	604-80-8	B	196250	181090	185700	218920	229490	215150	246480	253700	248750	223280	223190	238650	225720	207380	179020	--	--
	pmp000127	625.18	607.2	624.169	C28H32O16	[M+H]+	Chrysoeriol-6,8-di-C-glucoside*	金圣草黄素-6,8-二-C-葡萄糖苷*	Flavonoids	黄酮	Flavonoid carbonoside	黄酮碳糖苷	-	B	1617500	1751900	1890600	3308400	2889400	2808600	2590400	2735200	2590900	5077900	5369500	5994900	2591000	2820200	2884000	--	--
	Lmnp002584	625.18	463.13	624.169	C28H32O16	[M+H]+	Hispidulin-8-C-(2''-O-glucosyl)glucoside*	高车前素-8-C-(2''-O-葡萄糖基)葡萄糖苷*	Flavonoids	黄酮	Flavonoid carbonoside	黄酮碳糖苷	-	A	1280000	1318600	1126000	647690	617320	704090	1161400	1129700	1182800	518620	562030	522530	987660	1046900	1000300	--	--
	HJAP026	625.18	463.13	624.17	C28H32O16	[M+H]+	Chrysoeriol-6-C-glucoside-4'-O-glucoside*	金圣草黄素-6-C-葡萄糖苷-4'-O-葡萄糖苷*	Flavonoids	黄酮	Flavonoid	黄酮	-	A	1306300	1207600	1432200	638170	539300	690980	1232300	1130200	1199600	584600	607450	525900	1029100	959210	986480	--	--
	pmp000596	627.16	465.1	626.148	C27H30O17	[M+H]+	Quercetin-3-O-(2''-O-galactosyl)glucoside	槲皮素-3-O-(2''-O-半乳糖基)葡萄糖苷	Flavonoids	黄酮	Flavonols	黄酮醇	56782-99-1	B	5960000	5794400	5461300	2918200	2787600	2438600	5216300	5345300	4423500	2559000	2133000	2507100	4086700	3745000	3970900	--	--
	Hmgp003086	639.19	331.08	638.184	C29H34O16	[M+H]+	Tricin-7-O-rutinoside	苜蓿素-7-O-芸香糖苷	Flavonoids	黄酮	Flavonoid	黄酮	-	B	23472000	22020000	22786000	19976000	20025000	20806000	22722000	24339000	21246000	18709000	19239000	17910000	21624000	21777000	21429000	--	--
	Hmcp001578	641.17	479.11	640.163	C28H32O17	[M+H]+	Isorhamnetin-3,7-O-diglucoside	异鼠李素-3,7-O-二葡萄糖苷	Flavonoids	黄酮	Flavonols	黄酮醇	6758-51-6	B	93897	93509	84635	59781	57882	61020	102940	87922	95636	50136	76141	74955	82028	70308	82531	--	--
	pmb2653	649.1	145	650.227	C24H42O20	[M-H]-	D(+)-Melezitose O-rhamnoside	松三糖 O-鼠李糖苷	Others	其它类	Saccharides and Alcohols	糖及醇类	-	B	50433	52552	50561	437980	396110	392540	29053	37933	32466	132130	145320	157120	293140	225010	227950	--	--
	pmb0578	655.17	207	654.158	C32H30O15	[M+H]+	Luteolin-7-O-(6''-sinapoyl)glucoside	木犀草素-7-O-(6''-芥子酰)葡萄糖苷	Flavonoids	黄酮	Flavonoid	黄酮	-	A	4224600	3947000	3896900	1010400	1032100	1087900	1067000	1051100	1032900	305780	274500	282480	1574000	1572500	1662600	--	--
	Lmgp003803	655.19	331.08	654.18	C29H34O17	[M+H]+	5,7,4'-Trihydroxy-6,8-dimethoxyisoflavone-7-O-galactoside-rhamnose*	5,7,4'-三羟基-6,8-二甲氧基异黄酮-7-O-半乳糖苷-鼠李糖*	Flavonoids	黄酮	Isoflavones	异黄酮	-	A	364200	441790	411090	428930	414590	446080	373380	382580	361190	368590	412060	363270	292690	351430	403600	--	--
	pmb0716	655.19	331.08	654.18	C29H34O17	[M+H]+	Tricin-4'-O-glucoside-7-O-glucoside*	苜蓿素-4'-O-葡萄糖苷-7-O-葡萄糖苷*	Flavonoids	黄酮	Flavonoid	黄酮	-	A	578110	564480	532290	296380	323380	286690	320290	285840	284270	306500	258500	302090	355260	334330	333280	--	--
	pmb0719	659.2	331.08	658.19	C32H34O15	[M+H]+	Tricin-4'-O-(syringyl alcohol)ether-5-O-glucoside	苜蓿素-4'-O-丁香醇醚-5-O-葡萄糖苷	Flavonoids	黄酮	Flavonoid	黄酮	-	A	1136500	981170	1092500	1323700	1420700	1369100	1380100	1406800	1379400	1360100	1247600	1395100	1450100	1388300	1414500	--	--
	pmb0530	664.12	136.2	663.109	C21H27N7O14P2	[M+H]+	Nicotinic acid adenine dinucleotide	烟酸腺嘌呤二核苷酸	Nucleotides and derivatives	核苷酸及其衍生物	Nucleotides and derivatives	核苷酸及其衍生物	53-84-9	A	2262600	2741100	2531600	1727900	1627500	1750600	3705000	4138800	3168800	1918000	1625900	1842400	2397900	2204600	2431800	C00003	ko00190,ko00730,ko00760,ko01100
	mws4163	665.21	485.3	666.222	C24H42O21	[M-H]-	Nystose	耐斯糖(蔗果四糖)	Others	其它类	Saccharides and Alcohols	糖及醇类	13133-07-8	B	3918.8	2155.9	9	57650	74360	54941	9	9	9	30997	23136	28432	23147	43043	35677	--	--
	pmb0725	669.18	331.08	668.174	C33H32O15	[M+H]+	Tricin-7-O-(2''-feruloyl)glucoside*	苜蓿素-7-O-(2''-阿魏酰)葡萄糖苷*	Flavonoids	黄酮	Flavonoid	黄酮	-	B	94872	78595	95257	24229	30248	27311	53817	42361	50354	20135	18112	21345	67038	59931	65574	--	--
	pmb0579	669.18	207	668.174	C33H32O15	[M+H]+	Chrysoeriol-7-O-(6''-sinapoyl)glucoside*	金圣草黄素-7-O-(6''-芥子酰)葡萄糖苷*	Flavonoids	黄酮	Flavonoid	黄酮	-	A	1411500	1337500	1284300	830660	773120	815030	720770	687190	742140	381070	360420	335410	879830	838420	827310	--	--
	pmb0475	671.18	509	670.174	C29H34O18	[M+H]+	Gallic acid-4-O-(6'''-feruloyl)sophoroside	没食子酸-4-O-(6'''-阿魏酰)槐糖苷	Tannins	鞣质	Tannin	鞣质	-	A	3903900	4706300	4389300	4444500	3902900	4212300	5456400	5354800	5039700	5775100	6002700	6089200	5373100	5030500	5403600	--	--
	Lmhp008744	677.37	261.22	676.367	C33H56O14	[M+H]+	1-α-Linolenoyl-glycerol-2,3-di-O-glucoside*	1-α-亚麻酸甘油酯-2,3-二-O葡萄糖苷*	Lipids	脂质	Glycerol ester	甘油酯	-	B	1157400	905610	874450	1579400	1290400	1679500	659430	927160	772380	980810	720960	808610	1010600	970160	1190900	--	--
	pmp001276	677.37	677.37	676.367	C33H56O14	[M+H]+	1-Linolenoyl-rac-glycerol-diglucoside*	1-亚麻酰单甘油酯-二葡萄糖苷*	Lipids	脂质	Free fatty acids	游离脂肪酸	-	A	260150	140270	190870	168670	258980	154770	249700	231850	193270	203540	163190	139260	259450	210000	188930	--	--
	HJN102	677.17	515.14	678.158	C34H30O15	[M-H]-	3,4,5-Tricaffeoylquinic acid	3,4,5-三咖啡酰奎宁酸	Phenolic acids	酚酸类	Phenolic acids	酚酸类	86632-03-3	B	16409	18461	13649	12063	10342	13148	17366	17785	13658	10715	4085.9	7875.4	19813	16058	18323	--	--
	Lmhp009384	679.39	263.24	678.383	C33H58O14	[M+H]+	1-Linoleoylglycerol-2,3-di-O-glucoside	1-亚油酰甘油酯-2,3-二-O-葡萄糖苷	Lipids	脂质	Glycerol ester	甘油酯	-	B	32999	44141	52254	134630	94325	120340	23171	30736	25325	56901	46249	58426	55190	55861	55724	--	--
	Hmgp002564	683.15	331.08	682.138	C29H30O19	[M+H]+	Tricin-7-O-glucuronyl(2→1)glucuronide	苜蓿素-7-O-二葡萄糖醛酸苷	Flavonoids	黄酮	Flavonoid	黄酮	83097-44-3	B	8771.3	9772.4	11589	22714	34618	25317	30506	27616	34407	35778	24081	38504	25955	21858	24850	--	--
	Lmmp007120	683.16	331.08	682.153	C33H30O16	[M+H]+	Tricin-7-O-(2''-feruloyl)glucuronide	苜蓿素-7-O-(2''-阿魏酰)葡萄糖醛酸苷	Flavonoids	黄酮	Flavonoid	黄酮	-	B	41887	39741	39471	37301	29102	32193	43147	42562	38773	31891	41177	28270	34611	33115	27634	--	--
	pmn001370	681.24	519.19	682.247	C32H42O16	[M-H]-	Pinoresinol-4,4'-O-di-O-glucoside	松脂醇-4,4'-O-二-O-葡萄糖苷	Lignans and Coumarins	木脂素和香豆素	Lignans	木脂素	63902-38-5	A	83842	66566	69649	69874	81817	52444	114610	134460	108720	120440	107340	93369	83765	57416	72779	--	--
	pmb1312	689.21	331.08	688.2	C33H36O16	[M+H]+	Tricin-4'-O-(β-guaiacylglycerol)ether-7-O-glucoside	苜蓿素-4'-O-(β-愈创木酰甘油)醚-7-O-葡萄糖苷	Flavonoids	黄酮	Flavonoid	黄酮	-	A	22354000	22009000	22305000	15567000	16926000	17640000	22412000	24409000	22650000	17641000	15754000	16955000	17972000	20627000	20590000	--	--
	pmb0738	699.19	331.08	698.185	C34H34O16	[M+H]+	Tricin-7-O-(2''-Sinapoyl)glucoside	苜蓿素-7-O-(2''-芥子酰)葡萄糖苷	Flavonoids	黄酮	Flavonoid	黄酮	-	A	966680	887070	943990	1592300	1525900	1572600	273330	234170	254650	403200	373580	381250	899540	889340	854020	--	--
	pmn001369	697.23	535.18	698.242	C32H42O17	[M-H]-	1-Hydroxypineolin Diglucoside	1-羟基松脂素二葡萄糖苷	Lignans and Coumarins	木脂素和香豆素	Lignans	木脂素	-	B	19894	18848	16131	5413.6	11948	7861.8	16494	16174	16891	24756	20773	22430	14294	21087	16459	--	--
	Zmhp003322	741.2	433.11	740.195	C36H36O17	[M+H]+	Isovitexin-2''-O-(6'''-p-coumaroyl)glucoside	异牡荆素-2''-O-(6'''-对香豆酰)葡萄糖苷	Flavonoids	黄酮	Flavonoid	黄酮	-	B	1463500	1334300	1458400	320490	390340	328270	188020	170460	175820	91231	91492	70750	556180	589500	542600	--	--
	pmb2991	739.21	269.2	740.216	C33H40O19	[M-H]-	Apigenin-7-O-glucoside-4'-O-rutinoside	芹菜素-7-O-葡萄糖苷-4'-O-芸香糖苷	Flavonoids	黄酮	Flavonoid	黄酮	-	B	37073	57819	46643	43845	82341	63618	29404	25573	34091	26284	25299	27122	38306	44655	31369	--	--
	Hmcp001618	743.2	449.1	742.195	C32H38O20	[M+H]+	Quercetin-3-O-(2''-O-Xylosyl)rutinoside	槲皮素-3-O-(2''-O-木糖基)芸香糖苷	Flavonoids	黄酮	Flavonols	黄酮醇	129235-39-8	B	805310	667580	779820	75127	53331	71844	421130	465650	467470	37342	29953	36056	321140	309350	391620	C10175	ko00944
	pmb0660	757.2	147.1	756.19	C36H36O18	[M+H]+	Luteolin-6-C-glucoside-7-O-(6''-p-coumaroyl)glucoside*	木犀草素-6-C-葡萄糖苷-7-O-(6''-对香豆酰)葡萄糖苷*	Flavonoids	黄酮	Flavonoid carbonoside	黄酮碳糖苷	-	B	96561	74572	77765	17300	10340	10348	34593	38349	37468	10771	12505	6030.6	36522	41797	47288	--	--
	pmb0667	757.2	177.1	756.19	C36H36O18	[M+H]+	Luteolin-6-C-glucoside-7-O-(6''-feruloyl)arabinoside*	木犀草素-6-C-葡萄糖苷-7-O-(6''-阿魏酰)阿拉伯糖苷*	Flavonoids	黄酮	Flavonoid carbonoside	黄酮碳糖苷	-	B	12480000	13579000	14268000	1801500	1811900	2052700	4647600	4240400	4762900	1331300	1067500	1359600	5365900	5997400	6115200	--	--
	pmb0626	757.22	433.4	756.211	C33H40O20	[M+H]+	Apigenin-6-C-glucoside-7-O-Sophoroside*	芹菜素-6-C-葡萄糖苷-7-O-槐糖苷*	Flavonoids	黄酮	Flavonoid carbonoside	黄酮碳糖苷	-	B	268620	216340	230520	258300	281580	237670	78989	97044	100590	94085	74963	88074	161290	181620	149960	--	--
	pmb0613	757.22	577.2	756.211	C33H40O20	[M+H]+	Apigenin-6,8-di-C-glucoside-4'-O-glucoside*	芹菜素-6,8-二-C-葡萄糖苷-4'-O-葡萄糖苷*	Flavonoids	黄酮	Flavonoid	黄酮	-	A	759830	732940	661410	340470	380250	414700	253390	246670	264370	203500	246020	253940	384820	425010	422710	--	--
	Zmhn002173	755.2	455.1	756.211	C33H40O20	[M-H]-	Saponarin-4'-O-glucoside*	皂草苷-4'-O-葡萄糖苷*	Flavonoids	黄酮	Flavonoid	黄酮	-	A	28851	23890	24098	30169	29703	30964	5368.1	11385	6796.5	10655	8543.8	8693.2	18695	18767	16496	--	--
	pmb0691	757.22	431.4	756.211	C33H40O20	[M+H]+	Luteolin-6-C-glucoside-7-O-(2''-rhamnosyl)glucoside*	木犀草素-6-C-葡萄糖苷-7-O-(2''-鼠李糖基)葡萄糖苷*	Flavonoids	黄酮	Flavonoid carbonoside	黄酮碳糖苷	-	B	1571800	1429800	1444100	450940	478510	468810	976410	1211400	1070600	261570	250750	263040	788280	908470	999000	--	--
	Zmhp003186	771.21	147.04	770.205	C37H38O18	[M+H]+	Isovitexin-2''-O-(6'''-feruloyl)glucoside*	异牡荆素-2''-O-(6'''-阿魏酰)葡萄糖苷*	Flavonoids	黄酮	Flavonoid	黄酮	-	A	48796	52785	47729	6647.8	9110.5	13066	37103	38131	31559	8143.4	7232.7	8837.1	25752	22624	22288	--	--
	pmb0678	771.21	177.1	770.206	C37H38O18	[M+H]+	Apigenin-8-C-glucoside-7-O-(6''-feruloyl)glucoside*	芹菜素-8-C-葡萄糖苷-7-O-(6''-阿魏酰)葡萄糖苷*	Flavonoids	黄酮	Flavonoid carbonoside	黄酮碳糖苷	-	B	19001000	19632000	18167000	8301500	8788400	8306100	7096700	6761300	8256100	2895700	2615400	2685900	10109000	10103000	10059000	--	--
	pmb0592	771.23	463.2	770.227	C34H42O20	[M+H]+	Chrysoeriol-7-O-rutinoside-5-O-glucoside	金圣草黄素-7-O-芸香糖苷-5-O-葡萄糖苷	Flavonoids	黄酮	Flavonoid	黄酮	-	B	89316	64491	103720	101380	82154	108780	41341	49082	55410	45714	59439	52440	70657	64407	68125	--	--
	pmb1108	773.21	593	772.206	C33H40O21	[M+H]+	Luteolin-6,8-di-C-glucoside-7-O-glucoside	木犀草素-6,8-C-二葡萄糖苷-7-O-葡萄糖苷	Flavonoids	黄酮	Flavonoid carbonoside	黄酮碳糖苷	-	A	163760	166410	160750	26210	20684	25330	88572	91077	93107	15180	15156	9030.5	68988	68113	74889	--	--
	Hmgp003540	775.21	331.08	774.2	C36H38O19	[M+H]+	Tricin-4'-O-(β-guaiacylglycerol)ether-7-O-(6''-malonyl)glucoside	苜蓿素-4'-O-(β-愈创木酰甘油)醚-7-O-(6''-丙二酰)葡萄糖苷	Flavonoids	黄酮	Flavonoid	黄酮	-	A	2268400	2176400	2204600	2365000	2391400	2450400	2129700	2213800	2035100	2428800	2374200	2737900	2449400	2448500	2594300	--	--
	pmb0662	787.21	463.1	786.201	C37H38O19	[M+H]+	Luteolin-6-C-glucoside-7-O-(6''-feruloyl)glucoside	木犀草素-6-C-葡萄糖苷-7-O-(6''-阿魏酰)葡萄糖苷	Flavonoids	黄酮	Flavonoid carbonoside	黄酮碳糖苷	-	A	538340	600720	566580	253270	266240	255640	465120	435150	425920	185950	185560	157280	318990	348070	413950	--	--
	pmb0666	801.22	639.1	800.216	C38H40O19	[M+H]+	Apigenin-6-C-glucoside-7-O-(6''-sinapoyl)glucoside	芹菜素-6-C-葡萄糖苷-7-O-(6''-芥子酰)葡萄糖苷	Flavonoids	黄酮	Flavonoid carbonoside	黄酮碳糖苷	-	B	332990	327760	274430	515800	510760	503340	315990	295210	335630	418790	375010	348040	380240	319330	393610	--	--
	Lmgp004305	801.25	493.13	800.238	C35H44O21	[M+H]+	5,7,4'-Trihydroxy-6,8-dimethoxyisoflavone-7-O-galactoside-glucose-rhamnose	5,7,4'-三羟基-6,8-二甲氧基异黄酮-7-O-半乳糖苷-葡萄糖-鼠李糖	Flavonoids	黄酮	Isoflavones	异黄酮	-	B	438890	362820	408540	731910	729410	625160	495930	471540	423900	513840	511410	545870	473730	452760	499570	--	--
	pmb0677	831.23	207.1	830.227	C39H42O20	[M+H]+	Chrysoeriol-6-C-glucoside-4'-O-(6''-sinapoyl)glucoside*	金圣草黄素-6-C-葡萄糖苷-4'-O-(6''-芥子酰)葡萄糖苷*	Flavonoids	黄酮	Flavonoid carbonoside	黄酮碳糖苷	-	B	114340	138180	107110	42969	40577	57217	80416	114710	89382	97992	63409	77090	79011	107640	77643	--	--
	pmb0721	831.23	177.1	830.227	C39H42O20	[M+H]+	Tricin-7-O-(2''-feruloyl)glucoside-5-O-glucoside*	苜蓿素-7-O-(2''-阿魏酰)葡萄糖苷-5-O-葡萄糖苷*	Flavonoids	黄酮	Flavonoid	黄酮	-	B	145430	128940	157070	119240	130640	133820	263550	260090	262370	253540	217240	219470	194800	197040	199910	--	--
