# Supplementary material for: Transcription-associated metabolomic profiling reveals the critical role of frost tolerance in wheat
Source: BMC Plant Biol. 2022 Jul 11;22:333. doi: 10.1186/s12870-022-03718-2 (PMC9275158; doi:10.1186/s12870-022-03718-2)
Supplement: Supplementary file 1 — Additional file 1: Table S1. Sequencing output statistics of 12 samples. Table S2. Detailed information of identified differentially expressed genes. Table S3. DEGs identified in all comparison groups. Table S4. GO enrichment analysis of the DEGs. Table S5. KEGG enrichment analysis of the DEGs. Table S6. Significant differences in transcription factors between CK and MU. Table S7. Differentially expressed metabolites identified in all comparison groups. Table S8. Venn diagram of differentially expressed metabolites were found in all comparison groups. Table S9. Significantly differential metabolites and DEGs annotated in phenylpropanoid/flavonoid biosynthesis pathways. Table S10. Significantly differential metabolites and DEGs annotated in sugar and amino acids metabolic pathways. Table S11. Primers of genes used in RT-qPCR. [file 12870_2022_3718_MOESM1_ESM.zip › 12870_2022_3718_MOESM8_ESM.xlsx]

## Sheet: Sheet1
	Supplementary Table 8 Venn diagram of differentially expressed metabolites were found in all comparison groups
	CK1_CK2	MU1_MU2	CK1_MU1	CK2_MU2
	pme3033	pme3033	mws0574	pmb0782
	pme3017	pme3017	pme0006	pmb1096
	pme3011	pme3011	Lmgn000160	pmb0302
	pmb0484	pmb0484	mws5028	mws0251
	mws0574	pme0257	pme0057	pmp001198
	pme0257	pme0006	Rfmb320	pme0274
	mws0376	pmb1096	Rfmb318	pme2527
	pme3193	pmb0069	mws0213	mws5028
	pme1730	mws0491	mws0437	pme0057
	pmb0069	ML10179289	mws0183	pmb0374
	mws0491	ML10181668	mws0005	Rfmb320
	ML10179289	Rfmb319	mws1368	mws0340
	pmb0302	mws0425	mws1382	Rfmb318
	mws0251	pme0243	mws2125	pme0193
	ML10181668	Lmgn000160	mws0620	pme0026
	Rfmb319	pme0057	XMP3552	mws1499
	mws0425	pme0040	mws2212	mws0213
	pme0243	mws0889	XMP2371	mws0005
	Lmgn000160	pme0033	pme2237	mws1368
	mws5028	mws0146	mws1155	mws1382
	pme0040	Zmzn002575	mws0214	NK10252689
	Lmbp000659	pmb0764	ML10198935	Zmgn001448
	mws0889	Lmgn000224	Hmcp002123	XMP3552
	pme0033	Wmzn000227	mws0014	mws2212
	mws1078	mws1050	XMP3554	mws4170
	mws0146	pmp001285	pmb0130	XMP2371
	Lmgn001670	Lmbn000216	mws1076	mws1350
	Zmzn002575	Zmyn000247	pme1654	ML10198935
	pmb0764	mws2213	pmb0128	Hmcp002123
	Rfmb320	pme1109	mws5045	pme2743
	Rfmb318	pme0513	XMP4540	XMP3554
	mws0103	mws0213	Zmjn003398	pme1261
	Wmzn000227	mws0437	pmb0490	mws1076
	pmp001285	pme2589	pme0428	pme3443
	pme1109	mws0987	pmb2591	XMP5279
	mws0213	mws0005	pmb1574	yumi3193
	mws0437	pme2758	Lmhp002501	XMP4540
	pme2589	mws1368	pme0088	Zmjn003398
	mws0005	mws2125	pmb2657	pmb0490
	pmb0142	mws0028	Zmpn003368	pme0428
	mws1368	Zmjn002583	pmp000001	pmb2591
	pme1266	NK10252689	mws0058	Lmhp002772
	mws1382	pme1383	Zmhp003514	Lmhp002153
	mws0028	ML10176345	pmb0496	Lmtn004049
	Zmjn002583	mws0620	pme3967	pme0230
	NK10252689	Zmgn001448	pmn001689	pmp000571
	pme0253	mws0093	pme2074	pme3285
	mws0620	XMP2371	pmn001691	pmb0508
	mws2212	mws1350	pmb1207	Lmhp003013
	mws4170	pme2237	Hmlp002485	mws0629
	pme0516	mws1155	pmp000786	Hmbp002730
	mws0093	mws0214	pmp001283	pme0088
	XMP2371	pme2596	XMN3644	pmb3374
	pme2237	Hmmp001310	pmb0108	pmb2893
	mws1155	pme0122	yumi4162	pmp000001
	mws0214	mws2218	pmb0681	mws0058
	pme2596	mws0027	Zmhn001746	Zmhp003514
	pme0122	Wmhn001652	pmn001319	pmb0496
	pme0075	mws0282	Lmhp005784	Lmbn005287
	ML10198935	pmb0818	mws0048	mws0038
	mws0597	pme1261	mws0072	mws0884
	pme2743	mws1076	Lmhp005550	pmc0066
	mws2218	pmb2620	pmp000091	pmb0776
	mws0027	pme3443	mws0913	pmb0498
	pmb0818	mws1212	Lmhp005872	pmb1207
	pme1261	pme1654	pmb0464	pmb3068
	mws1076	XMP5279	pmb0504	Zmhn001793
	pmb2620	yumi3193	pmb0648	Hmlp002485
	mws1212	pmb0128	Lmhp009773	mws1474
	pme1654	pme1228	Lmhp010334	pmp000786
	XMP5279	pme2755	pmp000194	Lmmn000774
	yumi3193	mws5042	pmb3041	Zmln000899
	pmb0128	mws4085	Lmtp002942	pmb3093
	mws5045	XMP4540	pme3227	pmb0770
	mws5042	pme1194	mws1073	pme1816
	mws0520	Zmjn003398	pmp001106	mws0178
	mws4085	mws0474	Hmpp002612	XMN3644
	pme1194	Lmhp001670	Zmxp003107	Rfmf05381
	Zmjn003398	pmb0490	pmb0578	pmb0064
	mws0474	mws4176	Hmgp002564	pmb0108
	Lmhp001670	pme0428	pmb0738	Hmbn005951
	mws4176	pmn001669	Zmhp003322	yumi4162
	pme0428	pme0264	pmb0660	pmb0489
	ML10180524	ML10180524	pmb0667	Zmhn001746
	mws0248	pme3732	pmb0626	pmb0500
	mws0976	mws0248	pmb0613	pmn001319
	Lmhp002031	Lmhp002031	Zmhn002173	Lmhn001773
	Lmhp002153	Lmhp002772	pmb0678	pmn001663
	mws1715	Lmhp002153		Lmhp005784
	pme3961	mws1715		mws0048
	mws0866	pme3961		mws0895
	pme3313	pma3101		pmp000413
	mws1090	Lmtn004049		mws1434
	Lmlp003161	Lmlp003161		mws0072
	Lmhp002001	Lmhp002001		mws1179
	pme1184	pme1184		pmb0503
	mws1662	mws1662		Lmhp005550
	pmp000086	mws1060		pmp000091
	mws0383	pmp000086		mws0913
	pmp000571	pmf0525		Hmpp003270
	pmf0525	pme0376		pmb0478
	pmb1574	Lmmn003323		Lmhp005872
	Lmlp012720	pmb0508		mws1589
	Lmhp003013	Lmlp012720		pme0500
	Lmhp002501	Lmhp003013		pme2125
	mws1436	pmb0889		pmp000194
	pmn001686	Lmhp002501		pmp000585
	pmb0885	pme1178		pmb3041
	Zmpn003368	pmb3374		pmn001710
	pme1474	pmb2893		pmb2833
	pmp001204	pme1474		Lmtp002942
	pmf0297	pmp001204		Lmtp002822
	pme2816	pmb0496		pmp001110
	pmb0496	pme3967		pmn001375
	pme1086	pmb2804		pmp000236
	pme3967	mws0636		pme3227
	mws0636	Lmbn005287		mws1073
	pmn001689	pme3174		pmp001106
	mws0038	pme2074		Hmpp002612
	pme3459	pmn001691		Zmxp003107
	pme3174	Lmbn003970		pmb2653
	pme2074	pmn001694		pmb0578
	Lmbn003970	pmc0066		mws4163
	pmn001694	pmn001518		pmb0579
	pmn001518	Hmln002806		Lmhp009384
	pmb0498	pmb0776		pmb0738
	pmb3068	pmb0498		pmn001369
	pmb2211	mws0906		Zmhp003322
	pmb0770	pmb2211		pmb2991
	mws1077	pmb3093		pmb0626
	mws2108	pmb0770		Zmhn002173
	Zmhn002422	pme1816		pmb0678
	mws0097	mws0178
	Rfmf05381	pmp001283
	XMN3793	mws0097
	XMP5284	XMP5284
	pmb0108	pme3337
	Hmbn005951	yumi4162
	pmb0500	pmb0489
	pmn001319	pmb0500
	pmn001663	pmn001319
	pme2117	Lmhn001773
	mws0048	pmn001663
	mws0895	Lmhp005784
	pmp000413	pme2117
	mws0072	mws0048
	pmp000117	mws0895
	Lmhp008440	pmp000413
	pmb0862	mws1434
	Lmhp009187	mws0072
	Lmhp005550	pmp000117
	mws0913	mws1179
	mws1608	pmb0503
	Hmpp003270	pmb0862
	pmb0478	Lmhp009187
	pmb0464	pmp000091
	Lmzn001894	mws0913
	Lmhp009769	mws1608
	pmd0130	Hmpp003270
	Lmhp008801	mws0057
	mws0289	pmb0478
	pmb2319	Lmhp005872
	pmp001270	pmb0464
	pmb3061	pmb2654
	mws1589	Lmzn001894
	pme0500	pmb0629
	pmb3045	mws0061
	pmp000013	Lmhp009769
	pmb0854	pmd0130
	pmp000194	pmb0504
	pmp000585	Lmhp008233
	Hmbn002692	Lmhp008801
	pmp001273	mws0289
	pmn001710	pmb2319
	pmb0824	pmp001270
	pmd0147	pmb3061
	Xmzn007677	pme0500
	Lmmp000897	Hmqp006235
	Lmbp002592	pmb0854
	pmb0624	pmp000194
	mws4134	pmp000585
	pmb0628	Hmbn002692
	HJAP026	pmp001273
	pmp000596	Lmhp007840
	pmb2653	Lmhp009890
	pmb0578	XMN2929
	pmb0725	Rfmb25702
	Lmhp009384	Xmzn007677
	Hmgp002564	Lmmp000897
	Zmhp003322	Lmbp002592
	Hmcp001618	Hmpp002612
	pmb0660	pmb0624
	pmb0667	pmb0628
	pmb0691	pmp000127
	Zmhp003186	Lmnp002584
	pmb0678	HJAP026
	pmb1108	pmp000596
	pmb0662	pmb2653
	pmb0677	pmb0578
		pmb0530
		mws4163
		pmb0725
		Lmhp009384
		Zmhp003322
		Hmcp001618
		pmb0660
		pmb0667
		pmb0691
		Zmhp003186
		pmb0678
		pmb1108
		pmb0662
