# Supplementary material for: Transcription-associated metabolomic profiling reveals the critical role of frost tolerance in wheat
Source: BMC Plant Biol. 2022 Jul 11;22:333. doi: 10.1186/s12870-022-03718-2 (PMC9275158; doi:10.1186/s12870-022-03718-2)
Supplement: Supplementary file 1 — Additional file 1: Table S1. Sequencing output statistics of 12 samples. Table S2. Detailed information of identified differentially expressed genes. Table S3. DEGs identified in all comparison groups. Table S4. GO enrichment analysis of the DEGs. Table S5. KEGG enrichment analysis of the DEGs. Table S6. Significant differences in transcription factors between CK and MU. Table S7. Differentially expressed metabolites identified in all comparison groups. Table S8. Venn diagram of differentially expressed metabolites were found in all comparison groups. Table S9. Significantly differential metabolites and DEGs annotated in phenylpropanoid/flavonoid biosynthesis pathways. Table S10. Significantly differential metabolites and DEGs annotated in sugar and amino acids metabolic pathways. Table S11. Primers of genes used in RT-qPCR. [file 12870_2022_3718_MOESM1_ESM.zip › 12870_2022_3718_MOESM9_ESM.xlsx]

## Sheet: Sheet1
	Supplementary Table 9 Significantly differential metabolites and DEGs annotated in phenylpropanoid/flavonoid biosynthesis pathways
	Symbol	name	ID	CK1	CK2	MU1	MU2
	4CL	4-coumarate--CoA ligase	TraesCS2D02G150400	0.24	1.67333	0.193333	0.813333
	ANR	anthocyanidin reductase	TraesCS2D02G481800	0.633333	2.27	2.58	6.85667
	ANR	anthocyanidin reductase	TraesCS3B02G257900	0.663333	0.39	1.79333	2.43333
	ANR	anthocyanidin reductase	TraesCS7A02G450700	0.19	1.57333	1.34	8.88667
	ANR	anthocyanidin reductase	TraesCS2A02G174100	0.02	0	0.08	0.356667
	ANR	anthocyanidin reductase	TraesCS2A02G177200	1.72667	3.02333	3.58667	11.5567
	ANR	anthocyanidin reductase	TraesCS2B02G507700	18.4267	9.20667	38.7767	28.7867
	ANR	anthocyanidin reductase	TraesCS2B02G507800	0.0933333	0.163333	0.13	0.513333
	ANR	anthocyanidin reductase	TraesCS2B02G508000	0.966667	1.03333	2.59667	3.85
	ANR	anthocyanidin reductase	TraesCS2B02G508400	0.78	2.35333	2.87667	9.53667
	ANR	anthocyanidin reductase	TraesCS2D02G181300	0.08	0.00666667	0.0733333	0.463333
	ANR	anthocyanidin reductase	TraesCS2D02G481500	0.546667	0.84	1.22	2.89333
	ANR	anthocyanidin reductase	TraesCS2D02G483100	0.0766667	0.0333333	0.05	0.263333
	ANR	anthocyanidin reductase	TraesCS7D02G493000	0.103333	0.303333	0.106667	0.05
	ANR	anthocyanidin reductase	TraesCS2A02G481900	0.186667	0.313333	0.00666667	0
	ANS	anthocyanidin synthase	TraesCS6A02G001500	1.03	0.963333	0.0133333	0.01
	CHI	chalcone isomerase	TraesCS7B02G038200	0.02	0.103333	0.776667	0.883333
	CHS	chalcone synthase	TraesCS5D02G488700	1.44	0.0133333	0.0633333	0.436667
	CHS	chalcone synthase	TraesCS1B02G040000	0	0	0.00666667	0.123333
	CHS	chalcone synthase	TraesCS1B02G040100	0	0	0	0.28
	CHS	chalcone synthase	TraesCS1B02G040200	0	0	0.00666667	0.383333
	CHS	chalcone synthase	TraesCS1B02G040300	0	0	0.01	0.31
	CHS	chalcone synthase	TraesCS2A02G025500	0.233333	0	2.83	0.0566667
	CHS	chalcone synthase	TraesCS2D02G027700	0	0	7.01	0.26
	CHS	chalcone synthase	TraesCS2D02G027900	0.00333333	0	7.85	0.386667
	CHS	chalcone synthase	TraesCS2D02G034500	0	0	4.52333	0.786667
	CYP73	trans-cinnamate 4-monooxygenase	TraesCS2D02G300200	0.126667	0.156667	0.106667	0.46
	CYP75B1	flavonoid 4'-monooxygenase	TraesCS6A02G012600	0.31	0.0166667	0.243333	0.253333
	CYP75B1	flavonoid 5'-monooxygenase	TraesCS6B02G258200	0.903333	0.333333	7.15	3.09
	CYP75B1	flavonoid 6'-monooxygenase	TraesCS6D02G015200	0.466667	0.05	0.366667	0.266667
	CYP75B1	flavonoid 7'-monooxygenase	TraesCS7B02G310900	17.37	19.2133	27.4267	43.5467
	CYP75B1	flavonoid 8'-monooxygenase	TraesCS7A02G024000	1.67	0.953333	0	0
	CYP75B1	flavonoid 9'-monooxygenase	TraesCS2A02G534600	0.103333	0.38	0.00333333	0.0333333
	CYP75B1	flavonoid 10'-monooxygenase	TraesCS2B02G613200	0.27	0.216667	0.06	0.03
	CYP93B2_16	flavone synthase II	TraesCS2D02G043500	0.00333333	0.00333333	20.6567	28.1467
	CYP93B2_16	flavone synthase II	TraesCS5A02G318100	0.28	0.61	2.28667	1.30667
	CYP93B2_16	flavone synthase II	TraesCS5B02G318600	0.39	0.226667	0.406667	1.23667
	CYP93B2_16	flavone synthase II	TraesCS5D02G402500	0.303333	0.743333	0.286667	0.23
	CYP98	5-O-(4-coumaroyl)-D-quinate 3'-monooxygenase	TraesCS7B02G241800	0.273333	0	0.456667	0.06
	FG2	flavonol-3-O-glucoside L-rhamnosyltransferase	TraesCS1B02G335900	0.19	0.143333	4.56333	2.16333
	FG2	Kaempferol-3-O-rutinoside	TraesCS2A02G081100	0.09	0.196667	0.663333	0.583333
	FG2	Kaempferol-3-O-rutinoside	TraesCS5B02G334500	0.2	0.16	0.24	0.543333
	FG2	Kaempferol-3-O-rutinoside	TraesCS5D02G340100	0.193333	0.113333	0	0.00333333
	FLS	flavonol synthase	TraesCS4A02G442500	5.36667	2.4	19.8233	15.5067
	FLS	flavonol synthase	TraesCS4D02G339800	2.83	0.976667	2.39667	2.06333
	FLS	flavonol synthase	TraesCS6A02G375100	0	0	0.0166667	0.25
	FLS	flavonol synthase	TraesCS6B02G145400	3.78	4.51667	2.05667	0.923333
	FLS	flavonol synthase	TraesCS6D02G107100	0.03	0	0.196667	0.146667
	FLS	flavonol synthase	TraesCS6D02G300600	0.04	0.486667	0.03	0.12
	FLS	flavonol synthase	TraesCS7A02G140500	1.83333	0.646667	4.15	1.96
	HCT	shikimate O-hydroxycinnamoyltransferase	TraesCS3A02G517500	0.00666667	0	0.0966667	0.396667
	HCT	shikimate O-hydroxycinnamoyltransferase	TraesCS5D02G462600	0.143333	0.156667	0.41	0.456667
	HCT	shikimate O-hydroxycinnamoyltransferase	TraesCS7A02G104900	0.213333	0.52	1.08667	2.03
	HCT	shikimate O-hydroxycinnamoyltransferase	TraesCS7B02G054100	5.10333	0.793333	1.71	1.75667
	HCT	shikimate O-hydroxycinnamoyltransferase	TraesCS1B02G107400	0	0	0.0233333	0.0733333
	HCT	shikimate O-hydroxycinnamoyltransferase	TraesCS7D02G524200	8.74	3.76333	18.7667	9.18333
	HCT	shikimate O-hydroxycinnamoyltransferase	TraesCSU02G166000	76.2033	125.08	132.903	261.96
	HCT	shikimate O-hydroxycinnamoyltransferase	TraesCS2B02G449700	0.04	0.206667	0.0533333	0.76
	HCT	shikimate O-hydroxycinnamoyltransferase	TraesCSU02G078700	1.08333	0.143333	1.28	1.22
	HCT	shikimate O-hydroxycinnamoyltransferase	TraesCS2D02G568200	0.943333	0.123333	0.29	0.61
	HCT	shikimate O-hydroxycinnamoyltransferase	TraesCS4A02G003300	0.0666667	0.133333	0.0833333	0
	HCT	shikimate O-hydroxycinnamoyltransferase	TraesCS4A02G403500	0.05	0.203333	0	0
	HCT	shikimate O-hydroxycinnamoyltransferase	TraesCS4B02G001700	0.263333	0.376667	0.0433333	0.0466667
	HCT	shikimate O-hydroxycinnamoyltransferase	TraesCS4D02G300400	0.786667	0.443333	0.2	0.13
	HCT	shikimate O-hydroxycinnamoyltransferase	TraesCS5A02G338600	2.09	3.54	1.40667	1.28
	HCT	shikimate O-hydroxycinnamoyltransferase	TraesCS5B02G337000	0.246667	0.29	0.133333	0.03
	HCT	shikimate O-hydroxycinnamoyltransferase	TraesCS5D02G342700	0.28	1.22667	0.106667	0.246667
	HCT	shikimate O-hydroxycinnamoyltransferase	TraesCS6B02G412900	0.00333333	0.126667	0	0.01
	HCT	shikimate O-hydroxycinnamoyltransferase	TraesCS7B02G054000	0.0466667	0.136667	0	0
	HCT	shikimate O-hydroxycinnamoyltransferase	TraesCS2A02G429200	0.123333	0.0566667	0.0766667	0
	HCT	shikimate O-hydroxycinnamoyltransferase	TraesCS2B02G472400	0.08	0.23	0.0266667	0.0166667
	HCT	shikimate O-hydroxycinnamoyltransferase	TraesCS2D02G426800	0.803333	2.88667	0.636667	1.35333
	PAL	phenylalanine ammonia-lyase	TraesCS1B02G048100	0	0	0.0466667	0.193333
	PAL	phenylalanine ammonia-lyase	TraesCS1B02G048200	0.00333333	0.0133333	0.05	0.203333
	PAL	phenylalanine ammonia-lyase	TraesCS1B02G048300	0	0.01	0.0433333	0.18
	PAL	phenylalanine ammonia-lyase	TraesCS1B02G048400	0	0	0.106667	0.7
	PAL	phenylalanine ammonia-lyase	TraesCS1B02G048500	0	0	0	0.0866667
	PAL	phenylalanine ammonia-lyase	TraesCS1B02G122800	0	0.0233333	0.29	1.08667
	PAL	phenylalanine ammonia-lyase	TraesCS2A02G196400	0.0866667	0.216667	0.286667	0.606667
	UGT73C6	flavonol-3-O-L-rhamnoside-7-O-glucosyltransferase	TraesCS3B02G144500	1.08333	0.983333	0.946667	0.15
	UGT73C6	flavonol-3-O-L-rhamnoside-7-O-glucosyltransferase	TraesCS3B02G144800	6.52	3.23	3.51	0.853333
	UGT73C6	flavonol-3-O-L-rhamnoside-7-O-glucosyltransferase	TraesCS3D02G126300	3.77	3.96667	2.51667	1.48333
	UGT73C6	flavonol-3-O-L-rhamnoside-7-O-glucosyltransferase	TraesCS3D02G126400	0.203333	0.503333	0.0933333	0.08
	CSE	caffeoylshikimate esterase	TraesCS3D02G263200	1.36667	1.10333	0.643333	1.10667
	CSE	caffeoylshikimate esterase	TraesCS4D02G133100	0.29	0.4	0.313333	1.58333
	CSE	caffeoylshikimate esterase	TraesCS4A02G178300	0.293333	0.696667	0.163333	1.48
	CSE	caffeoylshikimate esterase	TraesCS1B02G243700	0.58	0.863333	0.463333	1.90667
		Cinnamic acid	mws2213	8214.43	6152.7	4465.53	2618.9
		p-Coumaroyl quinic acid	pmb3068	38907.7	30416.7	146383	22566.7
		Caffeic acid	mws2212	993920	1.98857e+06	146767	289543
		Chlorogenic acid	mws0178	16538000	14356000	18425000	2288900
		Afzelechin	pme3285	14731.3	10202.8	33337	10176.8
		Prunin	mws1179	90608.3	48359	74453	12534.7
		Luteolin	pme0088	36937	15628	46559	8798.5
		Isovitexin	mws1434	4.96063e+07	27271000	2.52983e+07	1.09693e+07
		Vitexin 2''-O-beta-L-rhamnoside	pme3227	2.93643e+06	1416500	2810100	1.26583e+06
		Apigenin	pmp000571	14651.3	8793.77	39537	7759.5
		Vitexin	mws0048	1.66697e+07	8.17777e+06	7.66443e+06	2.79713e+06
		Vitexin 2''-O-beta-D-glucoside	pmp001106	597330	175517	1.12087e+06	148123
		Trifolin	mws0913	554980	265763	167423	60045.7
